# Supplementary material for: Single cell characterization of myeloma and its precursor conditions reveals transcriptional signatures of early tumorigenesis
Source: Nat Commun. 2022 Nov 17;13:7040. doi: 10.1038/s41467-022-33944-z (PMC9672303; doi:10.1038/s41467-022-33944-z)
Supplement: Supplementary file 4 — Supplementary Data 1 [file 41467_2022_33944_MOESM4_ESM.xlsx]

## Sheet: Supp Table 1
Zavidij2020_IDs	Boiarsky2022_IDs
NBM-1	NBM-1
NBM-2	NBM-2
NBM-3	NBM-3
NBM-4	NBM-4
NBM-5	N/A
N/A	NBM-6
N/A	NBM-7
NBM-8	NBM-8
NBM-9	N/A
NBM-10	NBM-10
NBM-11	NBM-11
MGUS-1	MGUS-1
MGUS-2	MGUS-2
MGUS-3	MGUS-3
MGUS-4	MGUS-4
N/A	MGUS-5
MGUS-6	MGUS-6
SMMl-1	SMM-1
SMMl-2	SMM-2
SMMl-3	SMM-3
N/A	SMM-4
SMMh-2	SMM-5
SMMh-3	SMM-6
SMMh-4	SMM-7
N/A	SMM-8
SMMh-6	SMM-9
SMMh-7	N/A
SMMh-8	SMM-10
SMMh-9	SMM-11
SMMh-10	SMM-12
MM-1	MM-1
N/A	MM-2
MM-3	MM-3
MM-4	MM-4
MM-5	MM-5
MM-6	MM-6
MM-7	MM-7
MM-8	MM-8
