# Supplementary material for: Single cell characterization of myeloma and its precursor conditions reveals transcriptional signatures of early tumorigenesis
Source: Nat Commun. 2022 Nov 17;13:7040. doi: 10.1038/s41467-022-33944-z (PMC9672303; doi:10.1038/s41467-022-33944-z)
Supplement: Supplementary file 5 — Supplementary Data 2 [file 41467_2022_33944_MOESM5_ESM.xlsx]

## Sheet: Supp Table 2
sample_ID	age (range)	disease_stage	sex	race	Type	1st FISH results	2nd FISH results	time from dx to 1st FISH results	time from dx to 2nd FISH results	M Protein when sample was taken (g/dL)	BMPC %	serum free light chain ratio (involved/uninvolved)	20/2/20 risk for SMM	progression_to_mm	days till mm diagnosis	treated during MGUS/SMM	follow up time (days)
NBM-1	30-39	NBM	female	nan	nan	nan	nan			nan	nan	nan		nan	nan	nan	nan
NBM-2	30-39	NBM	male	nan	nan	nan	nan			nan	nan	nan		nan	nan	nan	nan
NBM-3	50-59	NBM	male	nan	nan	nan	nan			nan	nan	nan		nan	nan	nan	nan
NBM-4	40-49	NBM	female	nan	nan	nan	nan			nan	nan	nan		nan	nan	nan	nan
NBM-6	60-69	NBM	male	nan	nan	nan	nan			nan	nan	nan		nan	nan	nan	nan
NBM-7	30-39	NBM	male	nan	nan	nan	nan			nan	nan	nan		nan	nan	nan	nan
NBM-8	60-69	NBM	female	nan	nan	nan	nan			nan	nan	nan		nan	nan	nan	nan
NBM-10	40-49	NBM	male	nan	nan	nan	nan			nan	nan	nan		nan	nan	nan	nan
NBM-11		NBM	male	nan	nan	nan	nan			nan	nan	nan		nan	nan	nan	nan
MGUS-1	80-89	MGUS	male	White	IgG Lambda	Insufficient cells	nan	15 days		0.44	<5%	0.536866	low	2		0	1534
MGUS-2	40-49	MGUS	male	White	IgG Kappa	Insufficient cells	nan	3898 days		0.54	Around 10%	1.835	low	2		0	5314
MGUS-3	60-69	MGUS	female	White	IgG Kappa	Insufficient cells	nan	735 days		0.85	0.075	1.53125	low	2		0	1425
MGUS-4	60-69	MGUS	female	White	IgG Kappa	Insufficient cells	nan	318 days		Faint	<5%	1.42857	low	2		0	1491
MGUS-5	60-69	MGUS	female	White	IgG Kappa	Insufficient cells	nan	1268 days		0.7	0.075	1.37405	low	2		0	1838
MGUS-6	60-69	MGUS	female	White	IgG Lambda	Normal	t(11;14)	-19 days	1560 days	0.67	0.075	0.68125	low	2		1	3025
SMM-1	60-69	SMM	male	White	IgG Kappa	14q32 rearrangement, trisomy 9, 11, 15, negative for (4;14), (11;14), (14;16)	nan	0 days		2.35	0.2	61.7895	high	1	1476	0	2796
SMM-2	60-69	SMM	female	White	IgG Kappa	Trisomy 9, 11, 15	nan	2660 days		1.52	0.125	3.28713	low	2		0	4006
SMM-3	50-59	SMM	male	White	IgG Kappa	Trisomy 9, 11, 15	Trisomy 3, 7, 9 , 11	1803 days	1844 days	0.93	0.2	3.68696	intermediate	2		0	3062
SMM-4	50-59	SMM	male	White	IgA Kappa	t(11;14)	t(11;14)	1626 days	1672 days	0.43	0.11	1.52475	low	2		1	3125
SMM-5	50-59	SMM	female	White	IgG Kappa	Insufficient cells	Insufficient cells	457 days	525 days	2.74	0.3	4.67797	intermediate	2		1	2188
SMM-6	60-69	SMM	male	White	IgG Kappa	t(11;14), monosomy 13, 1q duplication	t(11;14), monosomy 13, 1q duplication, one MYC copy	49 days	105 days	3.51	0.5	16.4902	intermediate	1	321	1	1895
SMM-7	50-59	SMM	female	White	IgA Kappa	t(4;14), monosomy 13	Monosomy 13	2527 days	2719 days	2.94	0.35	11.9375	intermediate	1	2859	1	3868
SMM-8	50-59	SMM	male	White	IgA Kappa	t(4;14), 1q gain, 14q32	Insufficient cells	206 days	401 days	0.31	0.1	11.8871	low	1	1393	1	1659
SMM-9	40-49	SMM	male	White	IgA Kappa	Normal	t(11;14)	184 days	267 days	0.36	0.2	3.03185	low	2		1	1738
SMM-10	80-89	SMM	male	White	IgG Lambda	1q gain, 1p deletion	1p deletion, monosomy 14, trisomy 17 but only 2 copies of TP53	860 days	941 days	0.91	0.125	52.6628	intermediate	1	2186	1	2446
SMM-11	60-69	SMM	male	White	IgG Kappa	4p gain (FGFR3), 11q gain (CCND1), 16q loss (MAF)	Trisomy 3, 7, 8, 11, 15, trisomy/tetrasomy 9	21 days	56 days	1.69	0.35	66.7887	high	1	120	0	1565
SMM-12	70-79	SMM	female	White	IgG Kappa	t(11;14)	nan	423 days		0.69	0.75	219.294	high	1	423	1	1921
MM-1	60-69	MM	male	White	IgA Lambda	t(4;14), 1q duplication, monosomy 13	nan	419 days		0.45	1	1406.13		3	0	nan	2246
MM-2	50-59	MM	male	White	IgG Kappa	tetrasomy 9, trisomy 11 and 15	tetrasomy 9, trisomy 3, 11 and 15 and MYC disruption	0 days	27 days	4.71	0.28	80.64		3		nan	1783
MM-3	70-79	MM	male	White	IgG Kappa	trisomy 3, 9 , 11 and 15	nan	3163 days		2.64	0.25	24.97		1	2591	nan	4912
MM-4	70-79	MM	male	White	Lambda light chain	Trisomy 15	nan	0 days		0.23	0.4	165.18		3	0	nan	1400
MM-5	60-69	MM	male	Hispanic	IgG Kappa	1q duplication, deletion, of IGH variable region, trisomy 3, 9, 11, 13, trisomy/tetrasomy 15	nan	18 days		4.15	0.65	2.44		3	0	nan	1748
MM-6	60-69	MM	female	White	IgG Kappa	Trisomy 3, 5, 7, 11, 15, 19, 21, tetrasomy 9, monosomy 18 and X	nan	62 days		4.35	0.4	4		3	2	nan	1765
MM-7	50-59	MM	female	White	IgG Kappa	1q duplication	Insufficient cells	442 days	449 days	2.99	0.5	1.62		3	426	nan	2130
MM-8	60-69	MM	male	White	IgG Kappa	t(14;20), trisomy 3, 7, 11, 14, trisomy/tetrasomy 9	nan	1469 days		3.06	0.25	87.4699		1	1476	nan	2796
