# Supplementary material for: Single cell characterization of myeloma and its precursor conditions reveals transcriptional signatures of early tumorigenesis
Source: Nat Commun. 2022 Nov 17;13:7040. doi: 10.1038/s41467-022-33944-z (PMC9672303; doi:10.1038/s41467-022-33944-z)
Supplement: Supplementary file 6 — Supplementary Data 3 [file 41467_2022_33944_MOESM6_ESM.xlsx]

## Sheet: Supp Table 3
sample_ID	sorting_tag	fresh_or_frozen	batch	ncells_persample	median_UMI
NBM-1	138P	frozen	batch 1	760	9020.5
NBM-2	138P	fresh	batch 2	857	13635
NBM-3	138P	frozen	batch 3	51	11979
NBM-4	138P	frozen	batch 4	160	14203
NBM-6	138P	frozen	batch 4	679	10909
NBM-7	138P	frozen	batch 4	1569	11542
NBM-8	138P	frozen	batch 5	1807	12053
NBM-10	138P	frozen	batch 5	2606	6280
NBM-11	138P	frozen	batch 5	840	9235
MGUS-1	138P	frozen	batch 6	133	9690
MGUS-2	138P	frozen	batch 4	136	7018
MGUS-3	138P	frozen	batch 3	371	14269
MGUS-4	138P	frozen	batch 6	62	9916.5
MGUS-5	138P	frozen	batch 6	53	6183
MGUS-6	138P	frozen	batch 3	82	22070.5
SMM-1	138P	frozen	batch 4	439	5076
SMM-2	138P	frozen	batch 4	1857	10147
SMM-3	138P	frozen	batch 3	349	27154
SMM-4	138P	frozen	batch 1	136	7250
SMM-5	138P	frozen	batch 3	40	9968
SMM-6	138P	frozen	batch 4	1140	8879
SMM-7	138P	frozen	batch 4	2049	12242
SMM-8	138P	frozen	batch 4	711	14195
SMM-9	138P	frozen	batch 4	1253	11935
SMM-10	138P	frozen	batch 3	67	20770
SMM-11	138P	frozen	batch 4	106	4196
SMM-12	138P	frozen	batch 3	284	6890
MM-1	138P	frozen	batch 4	2887	3553
MM-2	138P	fresh	batch 1	3414	7168
MM-3	138P	frozen	batch 2	950	23678.5
MM-4	138P	fresh	batch 2	591	21884
MM-5	138P	frozen	batch 4	1463	8415
MM-6	138P	fresh	batch 3	832	16172.5
MM-7	138P	frozen	batch 4	100	10287
MM-8	138P	frozen	batch 4	553	3178
