# Supplementary material for: Single cell characterization of myeloma and its precursor conditions reveals transcriptional signatures of early tumorigenesis
Source: Nat Commun. 2022 Nov 17;13:7040. doi: 10.1038/s41467-022-33944-z (PMC9672303; doi:10.1038/s41467-022-33944-z)
Supplement: Supplementary file 7 — Supplementary Data 4 [file 41467_2022_33944_MOESM7_ESM.xlsx]

## Sheet: Supp Table 4
index	sample_ID	disease_stage	n_genes	frac_mito	n_counts	cluster	normal_or_neoplastic
AAACCTGAGGTAAACT-1-MM-5.138P	MM-5	MM	1151	0.129362	5875	9	neoplastic
AAACCTGGTCCCTACT-1-MM-5.138P	MM-5	MM	1260	0.10862	6021	9	neoplastic
AAACCTGGTTACCGAT-1-MM-5.138P	MM-5	MM	1347	0.0582777	8082	9	neoplastic
AAACGGGAGCACACAG-1-MM-5.138P	MM-5	MM	1941	0.0324931	17296	9	neoplastic
AAACGGGTCACAATGC-1-MM-5.138P	MM-5	MM	889	0.0712602	3817	9	neoplastic
AAAGATGAGTTGAGAT-1-MM-5.138P	MM-5	MM	1664	0.0391529	13741	9	neoplastic
AAAGATGCACGTCAGC-1-MM-5.138P	MM-5	MM	1875	0.0568039	10369	9	neoplastic
AAAGATGCAGGGAGAG-1-MM-5.138P	MM-5	MM	1337	0.0724367	7510	9	neoplastic
AAAGATGGTAGCGCTC-1-MM-5.138P	MM-5	MM	1353	0.0341057	7682	9	neoplastic
AAAGCAAAGATAGTCA-1-MM-5.138P	MM-5	MM	1642	0.0653942	8854	9	neoplastic
AAAGCAATCAGTTTGG-1-MM-5.138P	MM-5	MM	1846	0.0636024	11509	9	neoplastic
AAATGCCAGCCAACAG-1-MM-5.138P	MM-5	MM	1098	0.0990141	4767	9	neoplastic
AAATGCCCACGTTGGC-1-MM-5.138P	MM-5	MM	654	0.0430391	2277	9	neoplastic
AAATGCCGTGATAAGT-1-MM-5.138P	MM-5	MM	1244	0.0960536	6715	9	neoplastic
AAATGCCTCACGGTTA-1-MM-5.138P	MM-5	MM	1528	0.0744831	9237	9	neoplastic
AAATGCCTCCCTCTTT-1-MM-5.138P	MM-5	MM	1119	0.0828523	5890	9	neoplastic
AAATGCCTCGTGGGAA-1-MM-5.138P	MM-5	MM	984	0.0523606	6799	9	neoplastic
AACACGTGTAGCTTGT-1-MM-5.138P	MM-5	MM	1944	0.0294226	16280	9	neoplastic
AACACGTGTTCCCGAG-1-MM-5.138P	MM-5	MM	1525	0.0256085	9450	9	neoplastic
AACACGTTCAATCTCT-1-MM-5.138P	MM-5	MM	852	0.0868707	4052	9	neoplastic
AACACGTTCCGATATG-1-MM-5.138P	MM-5	MM	1508	0.0583965	9367	9	neoplastic
AACACGTTCGGCGCTA-1-MM-5.138P	MM-5	MM	1651	0.0496862	9560	9	neoplastic
AACACGTTCTGCCAGG-1-MM-5.138P	MM-5	MM	1151	0.0306551	4045	9	neoplastic
AACCATGAGCGATCCC-1-MM-5.138P	MM-5	MM	991	0.089382	4822	9	neoplastic
AACCATGAGCTAGCCC-1-MM-5.138P	MM-5	MM	1624	0.0748318	10704	9	neoplastic
AACCATGAGGTACTCT-1-MM-5.138P	MM-5	MM	978	0.054621	4815	9	neoplastic
AACCATGAGTACCGGA-1-MM-5.138P	MM-5	MM	868	0.0518751	4453	9	neoplastic
AACCATGCATGTCCTC-1-MM-5.138P	MM-5	MM	1397	0.0782951	7625	9	neoplastic
AACCATGGTTAAGGGC-1-MM-5.138P	MM-5	MM	2176	0.0330891	21699	9	neoplastic
AACCATGGTTCCTCCA-1-MM-5.138P	MM-5	MM	2093	0.0470148	15761	9	neoplastic
AACCATGTCCACGACG-1-MM-5.138P	MM-5	MM	860	0.126031	3396	9	neoplastic
AACCATGTCTTTACAC-1-MM-5.138P	MM-5	MM	1116	0.0604474	4202	21	neoplastic
AACCGCGAGACACTAA-1-MM-5.138P	MM-5	MM	2111	0.07229	15092	21	neoplastic
AACCGCGAGGACATTA-1-MM-5.138P	MM-5	MM	700	0.0100568	2287	9	neoplastic
AACCGCGCACACCGAC-1-MM-5.138P	MM-5	MM	2410	0.0389877	19955	9	neoplastic
AACCGCGCAGCGAACA-1-MM-5.138P	MM-5	MM	772	0.0126895	2837	9	neoplastic
AACCGCGTCCGCGCAA-1-MM-5.138P	MM-5	MM	2063	0.0325143	13594	9	neoplastic
AACGTTGAGATAGGAG-1-MM-5.138P	MM-5	MM	2013	0.0351794	15691	9	neoplastic
AACGTTGTCGTGGTCG-1-MM-5.138P	MM-5	MM	1561	0.0695699	9300	9	neoplastic
AACTCAGTCTAACTCT-1-MM-5.138P	MM-5	MM	2363	0.0441703	15078	9	neoplastic
AACTCCCCAAGTAGTA-1-MM-5.138P	MM-5	MM	1455	0.0565378	9728	9	neoplastic
AACTCCCCATGGAATA-1-MM-5.138P	MM-5	MM	1184	0.0462784	8773	9	neoplastic
AACTCCCGTTGCCTCT-1-MM-5.138P	MM-5	MM	1503	0.0394102	11190	9	neoplastic
AACTCCCGTTGCGTTA-1-MM-5.138P	MM-5	MM	2216	0.0197139	19783	9	neoplastic
AACTCTTAGCCGATTT-1-MM-5.138P	MM-5	MM	1160	0.0705882	7310	9	neoplastic
AACTCTTGTTCGTCTC-1-MM-5.138P	MM-5	MM	1766	0.0596116	11122	9	neoplastic
AACTGGTGTGCAACGA-1-MM-5.138P	MM-5	MM	1761	0.0325021	15599	9	neoplastic
AACTTTCAGAAGCCCA-1-MM-5.138P	MM-5	MM	1344	0.0931461	7193	9	neoplastic
AACTTTCAGTGGCACA-1-MM-5.138P	MM-5	MM	1017	0.113219	5008	9	neoplastic
AACTTTCTCACATGCA-1-MM-5.138P	MM-5	MM	1048	0.048812	6187	9	neoplastic
AACTTTCTCCACGTTC-1-MM-5.138P	MM-5	MM	1560	0.0363579	9489	9	neoplastic
AACTTTCTCCGTAGGC-1-MM-5.138P	MM-5	MM	806	0.10164	3719	9	neoplastic
AACTTTCTCTAACTTC-1-MM-5.138P	MM-5	MM	2192	0.050272	12134	9	neoplastic
AACTTTCTCTCCGGTT-1-MM-5.138P	MM-5	MM	1524	0.0559534	8936	9	neoplastic
AAGACCTGTAGAGGAA-1-MM-5.138P	MM-5	MM	1975	0.05154	17792	9	neoplastic
AAGACCTGTCCCTACT-1-MM-5.138P	MM-5	MM	1448	0.0381995	8953	9	neoplastic
AAGCCGCCAGTACACT-1-MM-5.138P	MM-5	MM	1490	0.0559693	8594	9	neoplastic
AAGCCGCTCTATGTGG-1-MM-5.138P	MM-5	MM	1571	0.0970275	8915	9	neoplastic
AAGGAGCAGAGAACAG-1-MM-5.138P	MM-5	MM	944	0.0609286	5449	9	neoplastic
AAGGAGCAGCTAAACA-1-MM-5.138P	MM-5	MM	1511	0.0300135	11095	9	neoplastic
AAGGAGCGTCTAGTGT-1-MM-5.138P	MM-5	MM	1209	0.144625	5172	21	neoplastic
AAGGAGCTCCAAAGTC-1-MM-5.138P	MM-5	MM	634	0.0207597	2264	9	neoplastic
AAGGCAGAGCGTTGCC-1-MM-5.138P	MM-5	MM	1366	0.0865112	8103	9	neoplastic
AAGGCAGTCCACTGGG-1-MM-5.138P	MM-5	MM	2344	0.0605962	21569	9	neoplastic
AAGTCTGTCAGCAACT-1-MM-5.138P	MM-5	MM	1401	0.0636332	8549	9	neoplastic
AATCCAGAGCTCCTTC-1-MM-5.138P	MM-5	MM	1895	0.0584298	14342	9	neoplastic
AATCCAGCACCCATTC-1-MM-5.138P	MM-5	MM	2040	0.0340155	14317	9	neoplastic
AATCCAGGTACTCAAC-1-MM-5.138P	MM-5	MM	1556	0.147133	7150	21	neoplastic
AATCCAGGTCTCCACT-1-MM-5.138P	MM-5	MM	2188	0.0422283	16174	9	neoplastic
AATCGGTAGTGTTAGA-1-MM-5.138P	MM-5	MM	1878	0.0361113	15923	9	neoplastic
AATCGGTCACATGGGA-1-MM-5.138P	MM-5	MM	1091	0.0758101	4907	9	neoplastic
AATCGGTGTTCTGAAC-1-MM-5.138P	MM-5	MM	1009	0.0962717	5713	9	neoplastic
AATCGGTTCCACGAAT-1-MM-5.138P	MM-5	MM	1262	0.0504666	7609	9	neoplastic
AATCGGTTCCTTAATC-1-MM-5.138P	MM-5	MM	1926	0.0365904	14676	9	neoplastic
AATCGGTTCGGCCGAT-1-MM-5.138P	MM-5	MM	1576	0.0625	9728	9	neoplastic
ACACCAACAAGAAAGG-1-MM-5.138P	MM-5	MM	1469	0.0892062	8755	9	neoplastic
ACACCAACAGCTGTGC-1-MM-5.138P	MM-5	MM	1032	0.0989178	5914	9	neoplastic
ACACCAATCTGCTTGC-1-MM-5.138P	MM-5	MM	1502	0.0967925	8823	9	neoplastic
ACACCAATCTTTAGTC-1-MM-5.138P	MM-5	MM	2066	0.0497808	14825	9	neoplastic
ACACCCTAGAAACCGC-1-MM-5.138P	MM-5	MM	1046	0.0860927	2416	9	neoplastic
ACACCCTAGATGTGTA-1-MM-5.138P	MM-5	MM	749	0.0284786	4003	9	neoplastic
ACACCCTCAGCGATCC-1-MM-5.138P	MM-5	MM	801	0.0492737	3511	9	neoplastic
ACACCGGAGTCACGCC-1-MM-5.138P	MM-5	MM	2712	0.0506269	20977	9	neoplastic
ACACTGAAGATAGCAT-1-MM-5.138P	MM-5	MM	1260	0.0539683	7875	9	neoplastic
ACACTGAAGCTATGCT-1-MM-5.138P	MM-5	MM	1460	0.0722035	8296	9	neoplastic
ACAGCCGAGACAATAC-1-MM-5.138P	MM-5	MM	1234	0.0803008	6650	9	neoplastic
ACAGCCGAGCTAGTCT-1-MM-5.138P	MM-5	MM	1834	0.0227571	10678	21	neoplastic
ACAGCCGAGGTAGCCA-1-MM-5.138P	MM-5	MM	638	0.0601405	2278	9	neoplastic
ACAGCCGGTACCCAAT-1-MM-5.138P	MM-5	MM	709	0.129006	3744	9	neoplastic
ACAGCTAAGAAACCAT-1-MM-5.138P	MM-5	MM	663	0.0213471	2717	9	neoplastic
ACAGCTACAGCGAACA-1-MM-5.138P	MM-5	MM	572	0.0136656	2488	9	neoplastic
ACAGCTATCACTTATC-1-MM-5.138P	MM-5	MM	1521	0.0757436	9783	9	neoplastic
ACAGCTATCCCGACTT-1-MM-5.138P	MM-5	MM	718	0.0111732	2327	9	neoplastic
ACAGCTATCTAACCGA-1-MM-5.138P	MM-5	MM	1072	0.104296	4516	9	neoplastic
ACATACGTCAGTTTGG-1-MM-5.138P	MM-5	MM	1857	0.0604967	11637	9	neoplastic
ACATCAGAGAGTAATC-1-MM-5.138P	MM-5	MM	2190	0.0591874	15358	9	neoplastic
ACATCAGAGCTAACAA-1-MM-5.138P	MM-5	MM	1251	0.0769018	7230	9	neoplastic
ACATCAGTCCACGTTC-1-MM-5.138P	MM-5	MM	940	0.0967819	4164	9	neoplastic
ACATCAGTCCTATGTT-1-MM-5.138P	MM-5	MM	1277	0.100353	7653	9	neoplastic
ACATGGTAGTTGCAGG-1-MM-5.138P	MM-5	MM	1933	0.0653794	12481	9	neoplastic
ACCAGTATCAGTTGAC-1-MM-5.138P	MM-5	MM	673	0.116745	2544	9	neoplastic
ACCCACTAGAGCTATA-1-MM-5.138P	MM-5	MM	2011	0.0541926	15408	9	neoplastic
ACCCACTGTGCAACGA-1-MM-5.138P	MM-5	MM	666	0.0352992	2323	9	neoplastic
ACCCACTTCAATCTCT-1-MM-5.138P	MM-5	MM	2377	0.031593	20226	9	neoplastic
ACCGTAAGTAATAGCA-1-MM-5.138P	MM-5	MM	1653	0.0492274	10807	9	neoplastic
ACCGTAATCAACGCTA-1-MM-5.138P	MM-5	MM	3155	0.0313988	28568	21	neoplastic
ACCGTAATCACTTCAT-1-MM-5.138P	MM-5	MM	1492	0.0871412	7769	9	neoplastic
ACCTTTATCGTGGACC-1-MM-5.138P	MM-5	MM	1101	0.089198	4888	9	neoplastic
ACGAGCCAGAATAGGG-1-MM-5.138P	MM-5	MM	1734	0.0506589	14114	9	neoplastic
ACGAGCCAGACTAGAT-1-MM-5.138P	MM-5	MM	2025	0.103834	13772	9	neoplastic
ACGAGCCCATAGACTC-1-MM-5.138P	MM-5	MM	651	0.0898204	2505	9	neoplastic
ACGAGCCGTAGCTTGT-1-MM-5.138P	MM-5	MM	1576	0.0564019	10372	9	neoplastic
ACGAGGAAGACACGAC-1-MM-5.138P	MM-5	MM	1804	0.0308415	15758	9	neoplastic
ACGAGGAAGATGTAAC-1-MM-5.138P	MM-5	MM	2178	0.0528342	17148	9	neoplastic
ACGAGGAAGTCAAGCG-1-MM-5.138P	MM-5	MM	764	0.0705381	3048	9	neoplastic
ACGAGGACAGCCTTTC-1-MM-5.138P	MM-5	MM	2070	0.0318624	13778	9	neoplastic
ACGAGGAGTCTAGCGC-1-MM-5.138P	MM-5	MM	869	0.114405	3846	9	neoplastic
ACGAGGAGTTCATGGT-1-MM-5.138P	MM-5	MM	1407	0.0995294	7224	9	neoplastic
ACGAGGATCGTTTGCC-1-MM-5.138P	MM-5	MM	980	0.0397178	3827	21	neoplastic
ACGATACCACCCATTC-1-MM-5.138P	MM-5	MM	1901	0.0629101	12192	21	neoplastic
ACGATACCAGTTAACC-1-MM-5.138P	MM-5	MM	2166	0.0285861	17491	9	neoplastic
ACGATACGTTTAAGCC-1-MM-5.138P	MM-5	MM	1910	0.0544309	14128	9	neoplastic
ACGATGTGTAGCACGA-1-MM-5.138P	MM-5	MM	1906	0.0480811	13914	9	neoplastic
ACGATGTGTCATCCCT-1-MM-5.138P	MM-5	MM	1655	0.048863	11522	9	neoplastic
ACGATGTGTCTGATCA-1-MM-5.138P	MM-5	MM	1620	0.0393415	10752	9	neoplastic
ACGATGTTCCAAACAC-1-MM-5.138P	MM-5	MM	2073	0.0556367	12330	9	neoplastic
ACGATGTTCTTAGAGC-1-MM-5.138P	MM-5	MM	945	0.142816	3508	9	neoplastic
ACGCAGCAGATGTAAC-1-MM-5.138P	MM-5	MM	1611	0.0433635	13260	9	neoplastic
ACGCAGCGTTCGGGCT-1-MM-5.138P	MM-5	MM	1314	0.0257511	7922	9	neoplastic
ACGCAGCTCTGCGACG-1-MM-5.138P	MM-5	MM	624	0.0496752	2617	9	neoplastic
ACGCCAGAGCTGAAAT-1-MM-5.138P	MM-5	MM	994	0.0550341	4688	9	neoplastic
ACGCCAGTCACCACCT-1-MM-5.138P	MM-5	MM	1952	0.0259375	15306	9	neoplastic
ACGCCAGTCTTCCTTC-1-MM-5.138P	MM-5	MM	1294	0.0631868	5824	9	neoplastic
ACGCCGATCTGTTTGT-1-MM-5.138P	MM-5	MM	1956	0.0290254	17812	9	neoplastic
ACGGAGAAGATGTCGG-1-MM-5.138P	MM-5	MM	1602	0.0719833	12489	9	neoplastic
ACGGAGAAGTCCCACG-1-MM-5.138P	MM-5	MM	1233	0.0716353	6910	9	neoplastic
ACGGAGAGTCTCCACT-1-MM-5.138P	MM-5	MM	1909	0.0515284	14361	9	neoplastic
ACGGAGATCAACGGCC-1-MM-5.138P	MM-5	MM	910	0.104111	3381	9	neoplastic
ACGGCCAGTGAGGCTA-1-MM-5.138P	MM-5	MM	1362	0.0701312	7928	9	neoplastic
ACGGGCTAGCTGAAAT-1-MM-5.138P	MM-5	MM	598	0.0311049	2154	9	neoplastic
ACGGGCTTCCAGTAGT-1-MM-5.138P	MM-5	MM	2286	0.0368698	17277	9	neoplastic
ACGGGTCAGCTCCTCT-1-MM-5.138P	MM-5	MM	2091	0.0514157	12856	9	neoplastic
ACGGGTCAGTCTCAAC-1-MM-5.138P	MM-5	MM	1682	0.0314479	14214	9	neoplastic
ACGGGTCAGTGGAGTC-1-MM-5.138P	MM-5	MM	1981	0.0568032	12869	9	neoplastic
ACGGGTCCATAAAGGT-1-MM-5.138P	MM-5	MM	1494	0.0393328	12890	9	neoplastic
ACGGGTCGTTGTGGAG-1-MM-5.138P	MM-5	MM	1927	0.0619895	13712	9	neoplastic
ACGTCAACAATCCAAC-1-MM-5.138P	MM-5	MM	1734	0.0439164	13298	9	neoplastic
ACTATCTGTGTGAAAT-1-MM-5.138P	MM-5	MM	1746	0.0693574	11174	9	neoplastic
ACTGAACTCCGCGGTA-1-MM-5.138P	MM-5	MM	1600	0.0265622	9826	9	neoplastic
ACTGAGTCACACAGAG-1-MM-5.138P	MM-5	MM	1669	0.0880959	10341	9	neoplastic
ACTGAGTCATATGCTG-1-MM-5.138P	MM-5	MM	1289	0.0251313	7043	9	neoplastic
ACTGAGTGTATTAGCC-1-MM-5.138P	MM-5	MM	1851	0.0557049	10789	9	neoplastic
ACTGAGTGTGATGCCC-1-MM-5.138P	MM-5	MM	1182	0.0384193	5466	9	neoplastic
ACTGAGTTCGTCCGTT-1-MM-5.138P	MM-5	MM	1463	0.0769545	9798	9	neoplastic
ACTGATGAGAGCTATA-1-MM-5.138P	MM-5	MM	1473	0.0386461	11463	9	neoplastic
ACTGATGAGATCCGAG-1-MM-5.138P	MM-5	MM	1947	0.0347308	14598	9	neoplastic
ACTGATGCAATCACAC-1-MM-5.138P	MM-5	MM	2250	0.0837185	15361	9	neoplastic
ACTGATGTCGAGCCCA-1-MM-5.138P	MM-5	MM	2274	0.0408548	15396	21	neoplastic
ACTGCTCTCGCGTAGC-1-MM-5.138P	MM-5	MM	1003	0.0469163	4540	9	neoplastic
ACTGTCCAGATGCCTT-1-MM-5.138P	MM-5	MM	1401	0.0964556	7392	9	neoplastic
ACTGTCCTCGTCTGAA-1-MM-5.138P	MM-5	MM	1230	0.0410924	7836	9	neoplastic
ACTTGTTAGCGTCAAG-1-MM-5.138P	MM-5	MM	1023	0.0966869	5916	9	neoplastic
ACTTGTTCAAGGACAC-1-MM-5.138P	MM-5	MM	733	0.0104297	2397	9	neoplastic
ACTTGTTGTTACCAGT-1-MM-5.138P	MM-5	MM	708	0.0896774	3100	9	neoplastic
ACTTTCAAGAAGGTGA-1-MM-5.138P	MM-5	MM	1632	0.0545717	9712	9	neoplastic
ACTTTCAAGAGACTAT-1-MM-5.138P	MM-5	MM	1647	0.0603788	10666	9	neoplastic
ACTTTCAAGATCACGG-1-MM-5.138P	MM-5	MM	1029	0.110698	4571	9	neoplastic
ACTTTCAAGTAGTGCG-1-MM-5.138P	MM-5	MM	1092	0.061529	6501	9	neoplastic
ACTTTCACATGCCTAA-1-MM-5.138P	MM-5	MM	2588	0.0271292	30152	9	neoplastic
ACTTTCAGTTGAGTTC-1-MM-5.138P	MM-5	MM	1740	0.0560174	10104	9	neoplastic
ACTTTCATCCCTTGTG-1-MM-5.138P	MM-5	MM	2275	0.0348386	16476	9	neoplastic
AGAATAGAGACAGACC-1-MM-5.138P	MM-5	MM	950	0.116043	4438	9	neoplastic
AGAATAGCAAAGGCGT-1-MM-5.138P	MM-5	MM	1486	0.0456368	8480	9	neoplastic
AGAATAGCACGACTCG-1-MM-5.138P	MM-5	MM	907	0.0506571	4185	9	neoplastic
AGAATAGTCGTACCGG-1-MM-5.138P	MM-5	MM	854	0.0462006	3290	9	neoplastic
AGACGTTAGACGCTTT-1-MM-5.138P	MM-5	MM	1190	0.110524	6243	9	neoplastic
AGACGTTCACGACGAA-1-MM-5.138P	MM-5	MM	1167	0.0938729	6104	9	neoplastic
AGACGTTCACGCATCG-1-MM-5.138P	MM-5	MM	1212	0.0675362	7744	9	neoplastic
AGACGTTGTCCAAGTT-1-MM-5.138P	MM-5	MM	1723	0.0401746	10081	9	neoplastic
AGAGCGAAGTAGGCCA-1-MM-5.138P	MM-5	MM	836	0.141044	4254	9	neoplastic
AGAGCGACATAAAGGT-1-MM-5.138P	MM-5	MM	1389	0.0661165	10179	9	neoplastic
AGAGCGAGTAGCGTGA-1-MM-5.138P	MM-5	MM	1228	0.0584545	9563	9	neoplastic
AGAGCGAGTCAAACTC-1-MM-5.138P	MM-5	MM	675	0.113189	3048	9	neoplastic
AGAGCGATCCTCAATT-1-MM-5.138P	MM-5	MM	1855	0.0363802	13194	9	neoplastic
AGAGCGATCGTTTATC-1-MM-5.138P	MM-5	MM	1304	0.109103	7635	9	neoplastic
AGAGCTTAGATGGCGT-1-MM-5.138P	MM-5	MM	1906	0.0378811	13120	9	neoplastic
AGAGCTTCAGCTTAAC-1-MM-5.138P	MM-5	MM	2151	0.0328997	17295	9	neoplastic
AGAGTGGAGCCACGCT-1-MM-5.138P	MM-5	MM	1630	0.0467218	9075	9	neoplastic
AGAGTGGAGCCGATTT-1-MM-5.138P	MM-5	MM	593	0.0587992	2415	9	neoplastic
AGAGTGGCAATACGCT-1-MM-5.138P	MM-5	MM	1411	0.0657618	8546	9	neoplastic
AGAGTGGGTCCCGACA-1-MM-5.138P	MM-5	MM	660	0.117596	2313	9	neoplastic
AGAGTGGGTGAAATCA-1-MM-5.138P	MM-5	MM	925	0.0472401	3895	9	neoplastic
AGATCTGCAAGAAGAG-1-MM-5.138P	MM-5	MM	1325	0.0467732	9514	9	neoplastic
AGATCTGTCAACACTG-1-MM-5.138P	MM-5	MM	1148	0.0377172	5064	9	neoplastic
AGATCTGTCGAGAGCA-1-MM-5.138P	MM-5	MM	745	0.0141356	2759	11	neoplastic
AGCAGCCCAGTAGAGC-1-MM-5.138P	MM-5	MM	1165	0.0706853	5574	9	neoplastic
AGCCTAAAGATCTGCT-1-MM-5.138P	MM-5	MM	1542	0.0192668	11211	9	neoplastic
AGCCTAAAGCCAACAG-1-MM-5.138P	MM-5	MM	1837	0.0299722	14380	9	neoplastic
AGCCTAACATGTTCCC-1-MM-5.138P	MM-5	MM	1026	0.115159	4611	9	neoplastic
AGCCTAAGTAATCACC-1-MM-5.138P	MM-5	MM	720	0.015235	3085	9	neoplastic
AGCGGTCAGAGACGAA-1-MM-5.138P	MM-5	MM	2174	0.0512754	15368	9	neoplastic
AGCGGTCCACCAGGTC-1-MM-5.138P	MM-5	MM	1715	0.0439713	10052	9	neoplastic
AGCGTATCACCTTGTC-1-MM-5.138P	MM-5	MM	775	0.11459	3098	9	neoplastic
AGCGTATGTTATCCGA-1-MM-5.138P	MM-5	MM	2161	0.0638896	15292	9	neoplastic
AGCGTCGGTCGCCATG-1-MM-5.138P	MM-5	MM	998	0.0913274	4347	9	neoplastic
AGCGTCGGTGGTACAG-1-MM-5.138P	MM-5	MM	844	0.0724338	5329	9	neoplastic
AGCTCCTCAATTGCTG-1-MM-5.138P	MM-5	MM	1623	0.0237392	9478	9	neoplastic
AGCTCCTGTTTACTCT-1-MM-5.138P	MM-5	MM	627	0.0866232	2609	9	neoplastic
AGCTCCTTCAGTGTTG-1-MM-5.138P	MM-5	MM	2196	0.0408216	11636	21	neoplastic
AGCTCTCGTATAATGG-1-MM-5.138P	MM-5	MM	1897	0.0403166	14907	9	neoplastic
AGCTCTCGTTTGACTG-1-MM-5.138P	MM-5	MM	712	0.11984	2253	9	neoplastic
AGCTTGAAGTTAAGTG-1-MM-5.138P	MM-5	MM	2288	0.0297566	17912	9	neoplastic
AGCTTGACACCATCCT-1-MM-5.138P	MM-5	MM	1276	0.0795645	5970	9	neoplastic
AGCTTGACATGTCGAT-1-MM-5.138P	MM-5	MM	855	0.142031	3633	9	neoplastic
AGCTTGAGTTCAGACT-1-MM-5.138P	MM-5	MM	2181	0.0406913	14524	9	neoplastic
AGGCCACAGATGAGAG-1-MM-5.138P	MM-5	MM	1871	0.0348478	14549	9	neoplastic
AGGCCACTCTGGAGCC-1-MM-5.138P	MM-5	MM	2353	0.0516863	18206	9	neoplastic
AGGCCGTAGATCCTGT-1-MM-5.138P	MM-5	MM	1458	0.0341207	8001	9	neoplastic
AGGCCGTTCCTGCAGG-1-MM-5.138P	MM-5	MM	2389	0.0352515	16822	9	neoplastic
AGGGAGTCAGCTGTTA-1-MM-5.138P	MM-5	MM	1355	0.0368141	8638	9	neoplastic
AGGGAGTGTCTAGAGG-1-MM-5.138P	MM-5	MM	1833	0.0476082	13149	9	neoplastic
AGGGAGTGTCTCCACT-1-MM-5.138P	MM-5	MM	838	0.0407534	2920	9	neoplastic
AGGGAGTGTTCCATGA-1-MM-5.138P	MM-5	MM	1215	0.0388193	8063	9	neoplastic
AGGGATGAGTGCAAGC-1-MM-5.138P	MM-5	MM	895	0.0780606	4125	9	neoplastic
AGGGATGGTAAGAGGA-1-MM-5.138P	MM-5	MM	1846	0.0456925	14138	9	neoplastic
AGGGTGAAGTCCGTAT-1-MM-5.138P	MM-5	MM	877	0.095393	3690	9	neoplastic
AGGGTGAGTCAAAGAT-1-MM-5.138P	MM-5	MM	1282	0.0372992	8901	9	neoplastic
AGGGTGAGTCGGGTCT-1-MM-5.138P	MM-5	MM	942	0.122264	5848	9	neoplastic
AGGTCATAGCTGAACG-1-MM-5.138P	MM-5	MM	1815	0.03947	10793	9	neoplastic
AGGTCATAGCTTCGCG-1-MM-5.138P	MM-5	MM	823	0.0241078	4231	9	neoplastic
AGGTCATTCTGTTGAG-1-MM-5.138P	MM-5	MM	674	0.0624261	4229	9	neoplastic
AGGTCCGAGCACGCCT-1-MM-5.138P	MM-5	MM	1304	0.113246	7338	9	neoplastic
AGGTCCGGTTCAGACT-1-MM-5.138P	MM-5	MM	964	0.0264996	4151	9	neoplastic
AGGTCCGTCATATCGG-1-MM-5.138P	MM-5	MM	1845	0.0475131	11681	9	neoplastic
AGGTCCGTCCGTAGTA-1-MM-5.138P	MM-5	MM	1782	0.0635915	11338	9	neoplastic
AGTAGTCGTACAGACG-1-MM-5.138P	MM-5	MM	1676	0.0673953	10431	9	neoplastic
AGTAGTCGTCGCCATG-1-MM-5.138P	MM-5	MM	2208	0.0310871	16502	9	neoplastic
AGTCTTTAGCAAATCA-1-MM-5.138P	MM-5	MM	1421	0.030008	8731	9	neoplastic
AGTGAGGCAATAACGA-1-MM-5.138P	MM-5	MM	1173	0.0987508	5924	9	neoplastic
AGTGAGGCATCCGGGT-1-MM-5.138P	MM-5	MM	1528	0.0337184	11685	9	neoplastic
AGTGGGAAGCCTTGAT-1-MM-5.138P	MM-5	MM	1102	0.102117	5621	9	neoplastic
AGTGGGAAGGAGTCTG-1-MM-5.138P	MM-5	MM	694	0.129351	2528	9	neoplastic
AGTGGGACAATGGACG-1-MM-5.138P	MM-5	MM	1809	0.0569043	13057	9	neoplastic
AGTGGGAGTGTGACGA-1-MM-5.138P	MM-5	MM	1168	0.0396226	6890	9	neoplastic
AGTGTCACACAACTGT-1-MM-5.138P	MM-5	MM	767	0.0574743	3793	9	neoplastic
AGTGTCATCCTCCTAG-1-MM-5.138P	MM-5	MM	1358	0.118435	5826	21	neoplastic
AGTGTCATCGTTTGCC-1-MM-5.138P	MM-5	MM	1403	0.0387328	8933	9	neoplastic
AGTTGGTTCCCATTTA-1-MM-5.138P	MM-5	MM	1200	0.0647304	6473	9	neoplastic
ATAACGCAGGCAAAGA-1-MM-5.138P	MM-5	MM	1060	0.0472137	6227	9	neoplastic
ATAAGAGCAGCGATCC-1-MM-5.138P	MM-5	MM	1704	0.0391914	9696	9	neoplastic
ATAAGAGGTCGACTAT-1-MM-5.138P	MM-5	MM	1559	0.0679288	9613	9	neoplastic
ATAAGAGTCGACCAGC-1-MM-5.138P	MM-5	MM	1699	0.0178169	10215	9	neoplastic
ATAGACCAGGGATACC-1-MM-5.138P	MM-5	MM	1551	0.0461583	10269	9	neoplastic
ATAGACCAGGTGTTAA-1-MM-5.138P	MM-5	MM	1601	0.0597461	12369	9	neoplastic
ATAGACCCACGTCAGC-1-MM-5.138P	MM-5	MM	2187	0.0404995	15136	9	neoplastic
ATAGACCTCTCACATT-1-MM-5.138P	MM-5	MM	2228	0.0426382	15526	9	neoplastic
ATCACGAAGCATGGCA-1-MM-5.138P	MM-5	MM	1294	0.0645254	6943	9	neoplastic
ATCACGACAGACAAAT-1-MM-5.138P	MM-5	MM	2924	0.0478144	23884	21	neoplastic
ATCATCTAGTGCCATT-1-MM-5.138P	MM-5	MM	928	0.114754	3782	9	neoplastic
ATCATCTGTCCTAGCG-1-MM-5.138P	MM-5	MM	1531	0.0652975	7596	21	neoplastic
ATCATGGGTACTCGCG-1-MM-5.138P	MM-5	MM	1179	0.0966744	6465	9	neoplastic
ATCATGGGTAGCGTAG-1-MM-5.138P	MM-5	MM	1192	0.0520077	7845	9	neoplastic
ATCCACCGTCTTGTCC-1-MM-5.138P	MM-5	MM	1096	0.0643924	4954	9	neoplastic
ATCCGAAAGATCCGAG-1-MM-5.138P	MM-5	MM	1496	0.0589608	9430	9	neoplastic
ATCCGAAAGGCCCTCA-1-MM-5.138P	MM-5	MM	662	0.0701677	2266	9	neoplastic
ATCCGAAGTAACGCGA-1-MM-5.138P	MM-5	MM	2112	0.0361103	16505	9	neoplastic
ATCCGAATCCGTAGTA-1-MM-5.138P	MM-5	MM	616	0.0853401	2367	9	neoplastic
ATCCGAATCGCCATAA-1-MM-5.138P	MM-5	MM	1334	0.1051	7431	9	neoplastic
ATCCGAATCGTTACGA-1-MM-5.138P	MM-5	MM	1986	0.0480681	13148	9	neoplastic
ATCGAGTAGACCCACC-1-MM-5.138P	MM-5	MM	1043	0.0717021	4700	9	neoplastic
ATCGAGTGTTACGACT-1-MM-5.138P	MM-5	MM	1201	0.0621355	8401	9	neoplastic
ATCGAGTTCGCACTCT-1-MM-5.138P	MM-5	MM	1420	0.0972791	6836	9	neoplastic
ATCTACTAGATGGGTC-1-MM-5.138P	MM-5	MM	900	0.117337	3605	9	neoplastic
ATCTACTAGGAGTTTA-1-MM-5.138P	MM-5	MM	1493	0.065063	9437	9	neoplastic
ATCTACTAGTTATCGC-1-MM-5.138P	MM-5	MM	986	0.023407	3076	9	neoplastic
ATCTACTCATCCGTGG-1-MM-5.138P	MM-5	MM	1632	0.0380721	12739	9	neoplastic
ATCTACTTCACAGGCC-1-MM-5.138P	MM-5	MM	1773	0.0564641	9050	21	neoplastic
ATCTGCCAGTTGTCGT-1-MM-5.138P	MM-5	MM	1660	0.0573933	12092	9	neoplastic
ATCTGCCGTAGGCATG-1-MM-5.138P	MM-5	MM	1121	0.0365305	5776	9	neoplastic
ATCTGCCTCGGTGTTA-1-MM-5.138P	MM-5	MM	1388	0.0593744	5659	9	neoplastic
ATGAGGGCATCTCCCA-1-MM-5.138P	MM-5	MM	1551	0.0791572	8401	9	neoplastic
ATGAGGGGTAGGGTAC-1-MM-5.138P	MM-5	MM	694	0.134177	2765	9	neoplastic
ATGAGGGTCCTCCTAG-1-MM-5.138P	MM-5	MM	1258	0.0820297	7351	9	neoplastic
ATGGGAGAGTGTCCAT-1-MM-5.138P	MM-5	MM	1277	0.0291807	8019	9	neoplastic
ATGGGAGCATCCCACT-1-MM-5.138P	MM-5	MM	1731	0.0326762	14965	9	neoplastic
ATGGGAGGTCCTCCAT-1-MM-5.138P	MM-5	MM	1759	0.0191028	11726	9	neoplastic
ATGGGAGTCACAAACC-1-MM-5.138P	MM-5	MM	2441	0.0302286	19551	9	neoplastic
ATGTGTGCACGAAACG-1-MM-5.138P	MM-5	MM	1153	0.0438314	7757	9	neoplastic
ATTACTCCACGTCTCT-1-MM-5.138P	MM-5	MM	1487	0.0601662	9989	9	neoplastic
ATTACTCGTCTCCCTA-1-MM-5.138P	MM-5	MM	1564	0.0939219	6910	9	neoplastic
ATTACTCTCACTTATC-1-MM-5.138P	MM-5	MM	2124	0.0343439	12171	9	neoplastic
ATTACTCTCCTTGGTC-1-MM-5.138P	MM-5	MM	624	0.0243332	2137	9	neoplastic
ATTATCCAGATGTTAG-1-MM-5.138P	MM-5	MM	3212	0.0303443	29396	21	neoplastic
ATTCTACAGCACCGTC-1-MM-5.138P	MM-5	MM	1900	0.0511576	11748	9	neoplastic
ATTCTACGTTTGGGCC-1-MM-5.138P	MM-5	MM	2337	0.0516392	16654	9	neoplastic
ATTCTACTCCAAAGTC-1-MM-5.138P	MM-5	MM	769	0.0955159	2743	9	neoplastic
ATTCTACTCCTAGTGA-1-MM-5.138P	MM-5	MM	1226	0.0696642	6761	9	neoplastic
ATTGGACCATGCCCGA-1-MM-5.138P	MM-5	MM	1840	0.0280442	15012	9	neoplastic
ATTGGACGTGAAGGCT-1-MM-5.138P	MM-5	MM	1591	0.100385	9603	9	neoplastic
ATTGGTGAGACCCACC-1-MM-5.138P	MM-5	MM	1110	0.0515415	6325	9	neoplastic
ATTGGTGCATCCAACA-1-MM-5.138P	MM-5	MM	2041	0.0371838	11860	9	neoplastic
ATTGGTGTCACGCATA-1-MM-5.138P	MM-5	MM	1993	0.0480077	15560	9	neoplastic
ATTTCTGGTCATGCCG-1-MM-5.138P	MM-5	MM	1676	0.0500519	9630	21	neoplastic
ATTTCTGTCAGGATCT-1-MM-5.138P	MM-5	MM	2489	0.037914	20441	9	neoplastic
CAACCAACAGCTGCAC-1-MM-5.138P	MM-5	MM	1025	0.0696619	4407	9	neoplastic
CAACCTCTCCACGTGG-1-MM-5.138P	MM-5	MM	763	0.00865024	6127	17	neoplastic
CAACCTCTCCTTTACA-1-MM-5.138P	MM-5	MM	1933	0.0242784	17876	9	neoplastic
CAACTAGCAGTCGATT-1-MM-5.138P	MM-5	MM	1126	0.0335755	6195	9	neoplastic
CAAGAAAAGCAGGTCA-1-MM-5.138P	MM-5	MM	1025	0.0716353	5528	9	neoplastic
CAAGAAAAGGGCATGT-1-MM-5.138P	MM-5	MM	1575	0.0519961	10270	9	neoplastic
CAAGAAAAGTGCCAGA-1-MM-5.138P	MM-5	MM	1574	0.0453691	11704	9	neoplastic
CAAGAAAGTATCGCAT-1-MM-5.138P	MM-5	MM	1259	0.116555	7430	9	neoplastic
CAAGAAATCTGGCGTG-1-MM-5.138P	MM-5	MM	2143	0.0411736	18167	9	neoplastic
CAAGATCAGAGTAATC-1-MM-5.138P	MM-5	MM	824	0.0355616	4443	9	neoplastic
CAAGATCAGGTAAACT-1-MM-5.138P	MM-5	MM	1499	0.0399267	10920	9	neoplastic
CAAGATCTCCTCAATT-1-MM-5.138P	MM-5	MM	1813	0.0527626	12850	9	neoplastic
CAAGGCCAGCGTAATA-1-MM-5.138P	MM-5	MM	1998	0.0499846	16245	9	neoplastic
CAAGGCCCAAGCCGTC-1-MM-5.138P	MM-5	MM	809	0.0163217	2512	9	neoplastic
CAAGGCCGTACACCGC-1-MM-5.138P	MM-5	MM	2311	0.0312209	22581	9	neoplastic
CAAGGCCTCTACTATC-1-MM-5.138P	MM-5	MM	2120	0.0510432	13420	9	neoplastic
CAAGTTGGTATGGTTC-1-MM-5.138P	MM-5	MM	746	0.0583965	3168	9	neoplastic
CAAGTTGTCATCTGTT-1-MM-5.138P	MM-5	MM	1685	0.1227	10815	9	neoplastic
CAAGTTGTCTAGCACA-1-MM-5.138P	MM-5	MM	1977	0.0406023	11822	9	neoplastic
CACAAACAGTATTGGA-1-MM-5.138P	MM-5	MM	1419	0.116689	6753	9	neoplastic
CACAAACCACATGGGA-1-MM-5.138P	MM-5	MM	1128	0.066479	7461	9	neoplastic
CACAAACGTATTCTCT-1-MM-5.138P	MM-5	MM	2257	0.0436863	15886	9	neoplastic
CACACAAAGGGCACTA-1-MM-5.138P	MM-5	MM	1317	0.0958206	5886	9	neoplastic
CACACAAGTAACGCGA-1-MM-5.138P	MM-5	MM	2056	0.0393842	13965	9	neoplastic
CACACAAGTCTGCCAG-1-MM-5.138P	MM-5	MM	1287	0.0882924	6184	9	neoplastic
CACACAATCATACGGT-1-MM-5.138P	MM-5	MM	1122	0.0733385	6395	9	neoplastic
CACACCTAGAGTCGGT-1-MM-5.138P	MM-5	MM	1789	0.0872842	12740	9	neoplastic
CACACCTAGCTCCTCT-1-MM-5.138P	MM-5	MM	2657	0.0280493	18111	21	neoplastic
CACACCTCAGGTGCCT-1-MM-5.138P	MM-5	MM	1181	0.101639	5490	9	neoplastic
CACACCTGTCATATGC-1-MM-5.138P	MM-5	MM	934	0.0323713	5128	9	neoplastic
CACACCTGTGGGTATG-1-MM-5.138P	MM-5	MM	1632	0.0501653	10585	9	neoplastic
CACACCTGTTTAGCTG-1-MM-5.138P	MM-5	MM	1759	0.0413516	12962	9	neoplastic
CACACCTTCGACAGCC-1-MM-5.138P	MM-5	MM	1302	0.0927497	7310	9	neoplastic
CACACTCTCATTTGGG-1-MM-5.138P	MM-5	MM	1426	0.0641747	7464	9	neoplastic
CACACTCTCTGCTTGC-1-MM-5.138P	MM-5	MM	2994	0.0495465	22383	9	neoplastic
CACAGGCAGCTAGGCA-1-MM-5.138P	MM-5	MM	1171	0.0800962	7903	9	neoplastic
CACAGGCCAATGGATA-1-MM-5.138P	MM-5	MM	1482	0.0785908	10701	9	neoplastic
CACAGGCCATAAAGGT-1-MM-5.138P	MM-5	MM	3767	0.027699	34189	21	neoplastic
CACAGGCGTGACCAAG-1-MM-5.138P	MM-5	MM	1532	0.0533111	11386	9	neoplastic
CACAGGCGTGCGGTAA-1-MM-5.138P	MM-5	MM	2645	0.079448	17609	21	neoplastic
CACAGTAAGGCTAGCA-1-MM-5.138P	MM-5	MM	2024	0.0482689	13777	9	neoplastic
CACAGTACATCATCCC-1-MM-5.138P	MM-5	MM	1478	0.0859561	6736	9	neoplastic
CACAGTAGTCCGTGAC-1-MM-5.138P	MM-5	MM	1697	0.0926913	9947	21	neoplastic
CACAGTATCACGGTTA-1-MM-5.138P	MM-5	MM	1310	0.0876196	6688	9	neoplastic
CACATAGAGACTACAA-1-MM-5.138P	MM-5	MM	1039	0.0895554	4701	9	neoplastic
CACATAGCATCCGTGG-1-MM-5.138P	MM-5	MM	1481	0.0913913	7353	9	neoplastic
CACATAGGTCAACATC-1-MM-5.138P	MM-5	MM	1283	0.0806892	8415	9	neoplastic
CACATAGGTCTTCTCG-1-MM-5.138P	MM-5	MM	2110	0.0428013	16121	9	neoplastic
CACATTTAGACTCGGA-1-MM-5.138P	MM-5	MM	914	0.0683633	6012	9	neoplastic
CACATTTAGATGTAAC-1-MM-5.138P	MM-5	MM	2028	0.0682543	12849	9	neoplastic
CACATTTAGTGCAAGC-1-MM-5.138P	MM-5	MM	2130	0.04937	14604	9	neoplastic
CACCACTCACATGGGA-1-MM-5.138P	MM-5	MM	1530	0.0656005	9817	9	neoplastic
CACCACTCACTTACGA-1-MM-5.138P	MM-5	MM	2937	0.0420984	21521	21	neoplastic
CACCAGGCACATCCAA-1-MM-5.138P	MM-5	MM	891	0.0226857	2733	9	neoplastic
CACCAGGCAGGTGGAT-1-MM-5.138P	MM-5	MM	814	0.0949831	3548	9	neoplastic
CACCAGGTCTGCAAGT-1-MM-5.138P	MM-5	MM	1912	0.0443381	11074	9	neoplastic
CACCAGGTCTTCATGT-1-MM-5.138P	MM-5	MM	1560	0.0308143	11618	9	neoplastic
CACCTTGAGCCGTCGT-1-MM-5.138P	MM-5	MM	2429	0.0515743	15531	21	neoplastic
CACCTTGAGTTGAGAT-1-MM-5.138P	MM-5	MM	2211	0.0528526	16196	21	neoplastic
CACCTTGCAATCTACG-1-MM-5.138P	MM-5	MM	1725	0.0574903	12089	9	neoplastic
CACCTTGTCGAGGTAG-1-MM-5.138P	MM-5	MM	1190	0.062212	7812	9	neoplastic
CACCTTGTCGTGGACC-1-MM-5.138P	MM-5	MM	1011	0.097777	5533	9	neoplastic
CACTCCAAGATCTGAA-1-MM-5.138P	MM-5	MM	920	0.0971479	4488	9	neoplastic
CACTCCAGTGCTCTTC-1-MM-5.138P	MM-5	MM	1090	0.0254213	3501	21	neoplastic
CAGAATCAGTCTCAAC-1-MM-5.138P	MM-5	MM	1636	0.0491258	9323	9	neoplastic
CAGAATCTCAAACAAG-1-MM-5.138P	MM-5	MM	1837	0.0470507	10138	9	neoplastic
CAGAATCTCTCGATGA-1-MM-5.138P	MM-5	MM	677	0.0177839	2193	9	neoplastic
CAGAATCTCTGGAGCC-1-MM-5.138P	MM-5	MM	958	0.0563348	4349	9	neoplastic
CAGAGAGCAAGCCTAT-1-MM-5.138P	MM-5	MM	1627	0.0435452	11689	9	neoplastic
CAGAGAGTCTCCTATA-1-MM-5.138P	MM-5	MM	962	0.11001	3836	9	neoplastic
CAGATCAAGTGGAGTC-1-MM-5.138P	MM-5	MM	1908	0.0284956	14318	9	neoplastic
CAGATCACACAGGTTT-1-MM-5.138P	MM-5	MM	1340	0.0913835	8623	9	neoplastic
CAGCAGCGTCAGAATA-1-MM-5.138P	MM-5	MM	1843	0.0280146	13136	9	neoplastic
CAGCAGCGTGTATGGG-1-MM-5.138P	MM-5	MM	1806	0.0652445	12047	9	neoplastic
CAGCAGCTCCTTGGTC-1-MM-5.138P	MM-5	MM	2082	0.0533916	12118	9	neoplastic
CAGCAGCTCTCGCATC-1-MM-5.138P	MM-5	MM	824	0.0530735	3335	9	neoplastic
CAGCATAGTGCGCTTG-1-MM-5.138P	MM-5	MM	1591	0.0567229	9661	9	neoplastic
CAGCATATCAGAGCTT-1-MM-5.138P	MM-5	MM	801	0.0564881	3098	9	neoplastic
CAGCCGAAGCTAACTC-1-MM-5.138P	MM-5	MM	1426	0.0570815	8847	9	neoplastic
CAGCCGACAGATGAGC-1-MM-5.138P	MM-5	MM	1866	0.0573405	13446	9	neoplastic
CAGCCGACATTCCTGC-1-MM-5.138P	MM-5	MM	1516	0.0623557	7794	9	neoplastic
CAGCCGAGTGGGTATG-1-MM-5.138P	MM-5	MM	736	0.0752654	3109	9	neoplastic
CAGCGACAGGACATTA-1-MM-5.138P	MM-5	MM	763	0.0732422	3072	9	neoplastic
CAGCGACGTTTCGCTC-1-MM-5.138P	MM-5	MM	1755	0.0544622	13973	9	neoplastic
CAGCTAAGTACCGAGA-1-MM-5.138P	MM-5	MM	1890	0.0588279	13412	9	neoplastic
CAGCTAAGTCGCGAAA-1-MM-5.138P	MM-5	MM	1254	0.0746616	6871	9	neoplastic
CAGCTAATCCCAAGAT-1-MM-5.138P	MM-5	MM	750	0.0176586	3058	9	neoplastic
CAGCTGGTCGCCATAA-1-MM-5.138P	MM-5	MM	1238	0.100761	7225	9	neoplastic
CAGGTGCAGGCAATTA-1-MM-5.138P	MM-5	MM	2047	0.0408037	14582	9	neoplastic
CAGGTGCGTACGCACC-1-MM-5.138P	MM-5	MM	737	0.128622	2830	9	neoplastic
CAGGTGCGTCAGATAA-1-MM-5.138P	MM-5	MM	1788	0.0451829	12217	9	neoplastic
CAGTAACCAAAGCGGT-1-MM-5.138P	MM-5	MM	1830	0.0268653	15708	9	neoplastic
CAGTAACTCGTGGGAA-1-MM-5.138P	MM-5	MM	1610	0.0784548	9190	9	neoplastic
CAGTCCTCAGGGTACA-1-MM-5.138P	MM-5	MM	1959	0.0476558	11667	9	neoplastic
CATATGGCAATGTAAG-1-MM-5.138P	MM-5	MM	569	0.00981547	2547	17	neoplastic
CATATGGCACCATCCT-1-MM-5.138P	MM-5	MM	3427	0.0354478	38592	9	neoplastic
CATATGGTCACCCTCA-1-MM-5.138P	MM-5	MM	1007	0.140589	4787	9	neoplastic
CATATTCAGCACGCCT-1-MM-5.138P	MM-5	MM	1464	0.1	6980	9	neoplastic
CATATTCAGCAGGTCA-1-MM-5.138P	MM-5	MM	1449	0.0638445	7252	9	neoplastic
CATATTCCACGTAAGG-1-MM-5.138P	MM-5	MM	2161	0.0608731	12140	21	neoplastic
CATATTCGTGCAGACA-1-MM-5.138P	MM-5	MM	617	0.130922	2322	9	neoplastic
CATATTCTCGGTTCGG-1-MM-5.138P	MM-5	MM	524	0.0740072	2216	9	neoplastic
CATCAAGAGATGTTAG-1-MM-5.138P	MM-5	MM	1577	0.0626482	8013	9	neoplastic
CATCAAGAGGAACTGC-1-MM-5.138P	MM-5	MM	1437	0.0721277	8582	9	neoplastic
CATCAAGCAAAGCAAT-1-MM-5.138P	MM-5	MM	1790	0.0546341	12300	9	neoplastic
CATCAAGGTACGCACC-1-MM-5.138P	MM-5	MM	730	0.0303571	2240	9	neoplastic
CATCAAGGTATGCTTG-1-MM-5.138P	MM-5	MM	1616	0.0436245	9811	9	neoplastic
CATCAGAGTCCTCTTG-1-MM-5.138P	MM-5	MM	1110	0.0796476	5449	9	neoplastic
CATCCACCACCAGATT-1-MM-5.138P	MM-5	MM	1566	0.0480148	8664	9	neoplastic
CATCCACTCCTATGTT-1-MM-5.138P	MM-5	MM	946	0.136275	5144	9	neoplastic
CATCGAAAGTGGGATC-1-MM-5.138P	MM-5	MM	2301	0.0495564	17697	9	neoplastic
CATCGAATCCTTGCCA-1-MM-5.138P	MM-5	MM	1328	0.0852958	6964	9	neoplastic
CATCGAATCGTTGACA-1-MM-5.138P	MM-5	MM	1248	0.0759771	8213	9	neoplastic
CATCGGGAGTACGCCC-1-MM-5.138P	MM-5	MM	1716	0.0775606	9412	21	neoplastic
CATCGGGGTAGCGTGA-1-MM-5.138P	MM-5	MM	1020	0.0793121	5989	9	neoplastic
CATCGGGTCCCAGGTG-1-MM-5.138P	MM-5	MM	2379	0.0337125	26459	9	neoplastic
CATGACACAGTATGCT-1-MM-5.138P	MM-5	MM	2346	0.0516455	17988	9	neoplastic
CATGACATCTCTGAGA-1-MM-5.138P	MM-5	MM	1867	0.0399807	10355	9	neoplastic
CATGCCTAGGAATCGC-1-MM-5.138P	MM-5	MM	1485	0.134824	6349	21	neoplastic
CATGGCGGTAGAGTGC-1-MM-5.138P	MM-5	MM	1721	0.0261347	10752	9	neoplastic
CATGGCGGTGTCTGAT-1-MM-5.138P	MM-5	MM	1903	0.0483859	13475	9	neoplastic
CATGGCGTCAGGCAAG-1-MM-5.138P	MM-5	MM	1634	0.0487849	11151	9	neoplastic
CATTATCAGCACAGGT-1-MM-5.138P	MM-5	MM	1625	0.0349715	8607	9	neoplastic
CATTATCAGCGGATCA-1-MM-5.138P	MM-5	MM	2049	0.0740018	18459	9	neoplastic
CATTATCCAAGGTTTC-1-MM-5.138P	MM-5	MM	748	0.04959	2561	9	neoplastic
CATTATCGTCAGATAA-1-MM-5.138P	MM-5	MM	973	0.129619	3626	9	neoplastic
CATTATCTCTCCAGGG-1-MM-5.138P	MM-5	MM	1198	0.0211012	7156	9	neoplastic
CATTCGCAGATAGTCA-1-MM-5.138P	MM-5	MM	499	0.0272565	2238	17	neoplastic
CATTCGCAGTCGATAA-1-MM-5.138P	MM-5	MM	673	0.0411692	2429	9	neoplastic
CATTCGCGTAAGTGTA-1-MM-5.138P	MM-5	MM	1729	0.0584756	12005	9	neoplastic
CATTCGCTCAAGGCTT-1-MM-5.138P	MM-5	MM	2071	0.0292257	13276	9	neoplastic
CATTCGCTCCCTCTTT-1-MM-5.138P	MM-5	MM	1729	0.0719672	10741	9	neoplastic
CCAATCCCATCAGTAC-1-MM-5.138P	MM-5	MM	1647	0.0713987	11961	9	neoplastic
CCAATCCGTACTTGAC-1-MM-5.138P	MM-5	MM	973	0.0142317	4497	9	neoplastic
CCAATCCTCAGGCCCA-1-MM-5.138P	MM-5	MM	1978	0.0453008	12119	9	neoplastic
CCAATCCTCGCCATAA-1-MM-5.138P	MM-5	MM	1226	0.0639773	6346	9	neoplastic
CCACCTAAGCGTGAAC-1-MM-5.138P	MM-5	MM	1334	0.0746481	7033	9	neoplastic
CCACCTACACACGCTG-1-MM-5.138P	MM-5	MM	1260	0.0797565	6407	9	neoplastic
CCACGGACATCCCACT-1-MM-5.138P	MM-5	MM	1326	0.125181	7613	9	neoplastic
CCACTACCATCGGACC-1-MM-5.138P	MM-5	MM	1941	0.0229064	16240	9	neoplastic
CCACTACGTATAGGTA-1-MM-5.138P	MM-5	MM	1893	0.0556207	12783	9	neoplastic
CCAGCGACAGTAACGG-1-MM-5.138P	MM-5	MM	730	0.125103	2438	9	neoplastic
CCAGCGACATAGGATA-1-MM-5.138P	MM-5	MM	1840	0.0645764	12853	9	neoplastic
CCAGCGAGTATCGCAT-1-MM-5.138P	MM-5	MM	1227	0.0838436	8003	9	neoplastic
CCATGTCAGAATAGGG-1-MM-5.138P	MM-5	MM	601	0.0830022	2265	9	neoplastic
CCATGTCAGGGTCTCC-1-MM-5.138P	MM-5	MM	871	0.0367156	2996	11	neoplastic
CCATGTCGTGGGTATG-1-MM-5.138P	MM-5	MM	1726	0.039239	12615	9	neoplastic
CCATGTCGTTACTGAC-1-MM-5.138P	MM-5	MM	1221	0.0707174	7834	9	neoplastic
CCATTCGGTACAGTGG-1-MM-5.138P	MM-5	MM	1967	0.0579483	15928	9	neoplastic
CCATTCGTCTGTCAAG-1-MM-5.138P	MM-5	MM	1324	0.134815	6164	9	neoplastic
CCCAATCAGACACTAA-1-MM-5.138P	MM-5	MM	1096	0.0256811	5763	9	neoplastic
CCCAATCCAAAGTCAA-1-MM-5.138P	MM-5	MM	1855	0.0583439	12632	9	neoplastic
CCCAGTTAGAGCAATT-1-MM-5.138P	MM-5	MM	1336	0.0894866	8180	9	neoplastic
CCCAGTTCACGTGAGA-1-MM-5.138P	MM-5	MM	810	0.108517	3769	9	neoplastic
CCCAGTTGTAGATTAG-1-MM-5.138P	MM-5	MM	2139	0.0494357	13290	9	neoplastic
CCCAGTTGTGAGTGAC-1-MM-5.138P	MM-5	MM	1451	0.101054	9015	9	neoplastic
CCCAGTTGTGATGCCC-1-MM-5.138P	MM-5	MM	1960	0.0574903	15707	9	neoplastic
CCCAGTTTCGTGACAT-1-MM-5.138P	MM-5	MM	1227	0.020805	7354	9	neoplastic
CCCATACAGTTGTAGA-1-MM-5.138P	MM-5	MM	1470	0.0585485	9411	9	neoplastic
CCCATACGTTCACCTC-1-MM-5.138P	MM-5	MM	1520	0.062834	10854	9	neoplastic
CCCTCCTGTTGATTCG-1-MM-5.138P	MM-5	MM	731	0.0244212	3153	9	neoplastic
CCGGGATAGAGCTGGT-1-MM-5.138P	MM-5	MM	1803	0.0280158	13885	9	neoplastic
CCGGGATAGCCACGTC-1-MM-5.138P	MM-5	MM	1494	0.0730057	8424	9	neoplastic
CCGGGATAGCCCAACC-1-MM-5.138P	MM-5	MM	801	0.124825	3581	9	neoplastic
CCGGGATGTCATCGGC-1-MM-5.138P	MM-5	MM	2202	0.039834	19280	9	neoplastic
CCGGGATTCGTTACGA-1-MM-5.138P	MM-5	MM	1368	0.0545221	6236	9	neoplastic
CCGGTAGAGATCGGGT-1-MM-5.138P	MM-5	MM	1233	0.0383492	7875	9	neoplastic
CCGGTAGAGCCCTAAT-1-MM-5.138P	MM-5	MM	1845	0.0586319	10745	9	neoplastic
CCGGTAGCACAAGCCC-1-MM-5.138P	MM-5	MM	2086	0.0450642	14557	9	neoplastic
CCGGTAGGTTTGCATG-1-MM-5.138P	MM-5	MM	1808	0.0515474	10340	9	neoplastic
CCGTACTCACAGAGGT-1-MM-5.138P	MM-5	MM	2115	0.0477299	18479	9	neoplastic
CCGTACTTCACAGGCC-1-MM-5.138P	MM-5	MM	1552	0.0463891	9679	9	neoplastic
CCGTGGAAGCCGATTT-1-MM-5.138P	MM-5	MM	2310	0.034269	20164	9	neoplastic
CCGTTCAAGCTAAGAT-1-MM-5.138P	MM-5	MM	1724	0.0646406	10628	9	neoplastic
CCGTTCAAGTCTCGGC-1-MM-5.138P	MM-5	MM	1918	0.0376326	14615	9	neoplastic
CCGTTCACAGCCAATT-1-MM-5.138P	MM-5	MM	1107	0.138377	4719	9	neoplastic
CCGTTCATCTGCCCTA-1-MM-5.138P	MM-5	MM	935	0.0401186	5060	9	neoplastic
CCTAAAGAGATATGGT-1-MM-5.138P	MM-5	MM	2259	0.0335049	19042	9	neoplastic
CCTAAAGGTCGGGTCT-1-MM-5.138P	MM-5	MM	1356	0.0444381	6976	9	neoplastic
CCTACACAGCGTGAGT-1-MM-5.138P	MM-5	MM	1438	0.0952011	7731	9	neoplastic
CCTACACGTTGCGTTA-1-MM-5.138P	MM-5	MM	667	0.06375	2400	11	neoplastic
CCTACCAGTAGTGAAT-1-MM-5.138P	MM-5	MM	1298	0.0800777	8242	9	neoplastic
CCTACCATCAACCATG-1-MM-5.138P	MM-5	MM	1509	0.0716075	7583	9	neoplastic
CCTAGCTCAAGAGTCG-1-MM-5.138P	MM-5	MM	1800	0.0624373	10971	9	neoplastic
CCTAGCTCATCCGCGA-1-MM-5.138P	MM-5	MM	1894	0.0503973	13215	9	neoplastic
CCTAGCTGTGCTGTAT-1-MM-5.138P	MM-5	MM	743	0.00934579	2140	9	neoplastic
CCTAGCTTCACTATTC-1-MM-5.138P	MM-5	MM	1594	0.0278076	11184	9	neoplastic
CCTAGCTTCCTCAATT-1-MM-5.138P	MM-5	MM	892	0.122762	3910	9	neoplastic
CCTATTACACAGACAG-1-MM-5.138P	MM-5	MM	1134	0.0392277	6526	9	neoplastic
CCTATTAGTTCTCATT-1-MM-5.138P	MM-5	MM	1625	0.0532903	7750	9	neoplastic
CCTATTATCTGACCTC-1-MM-5.138P	MM-5	MM	1113	0.0862905	5157	9	neoplastic
CCTCAGTCATGTAGTC-1-MM-5.138P	MM-5	MM	1504	0.0589029	8896	9	neoplastic
CCTCAGTGTTGATTGC-1-MM-5.138P	MM-5	MM	687	0.054046	3349	9	neoplastic
CCTCTGAAGAGCCTAG-1-MM-5.138P	MM-5	MM	2177	0.0744688	15765	9	neoplastic
CCTCTGAAGCTGAACG-1-MM-5.138P	MM-5	MM	1926	0.0400358	14537	9	neoplastic
CCTCTGACAAAGGCGT-1-MM-5.138P	MM-5	MM	1214	0.0729814	5152	9	neoplastic
CCTCTGACAATTCCTT-1-MM-5.138P	MM-5	MM	1009	0.0897272	3923	9	neoplastic
CCTTACGAGAGTCTGG-1-MM-5.138P	MM-5	MM	870	0.111086	4420	9	neoplastic
CCTTACGAGGAGCGTT-1-MM-5.138P	MM-5	MM	1944	0.0436537	16104	9	neoplastic
CCTTACGCAAAGGAAG-1-MM-5.138P	MM-5	MM	1208	0.0449629	6472	9	neoplastic
CCTTACGGTCTGGAGA-1-MM-5.138P	MM-5	MM	1454	0.0648129	9782	9	neoplastic
CCTTACGGTTAGAACA-1-MM-5.138P	MM-5	MM	1651	0.0623085	10769	9	neoplastic
CCTTCCCAGCAGACTG-1-MM-5.138P	MM-5	MM	2009	0.0503012	16103	9	neoplastic
CCTTCCCTCTGTGCAA-1-MM-5.138P	MM-5	MM	1571	0.0687684	6122	9	neoplastic
CCTTCGATCCTTAATC-1-MM-5.138P	MM-5	MM	1065	0.0217979	5551	9	neoplastic
CCTTTCTAGCTGTTCA-1-MM-5.138P	MM-5	MM	1781	0.0499227	10997	9	neoplastic
CCTTTCTCAGGTCTCG-1-MM-5.138P	MM-5	MM	1991	0.0300484	11781	9	neoplastic
CCTTTCTCATATGCTG-1-MM-5.138P	MM-5	MM	1464	0.0561592	7639	9	neoplastic
CCTTTCTGTATCACCA-1-MM-5.138P	MM-5	MM	1423	0.0774791	7886	9	neoplastic
CCTTTCTTCATTTGGG-1-MM-5.138P	MM-5	MM	598	0.0265262	2752	9	neoplastic
CGAACATGTCCATGAT-1-MM-5.138P	MM-5	MM	850	0.0423089	3309	9	neoplastic
CGAATGTCATTAGCCA-1-MM-5.138P	MM-5	MM	1824	0.0597656	12800	9	neoplastic
CGAATGTGTTGCGTTA-1-MM-5.138P	MM-5	MM	716	0.0807938	2822	9	neoplastic
CGAATGTTCGCTTAGA-1-MM-5.138P	MM-5	MM	2036	0.0612947	13378	9	neoplastic
CGAATGTTCTATGTGG-1-MM-5.138P	MM-5	MM	1303	0.14312	5981	21	neoplastic
CGACCTTCAATGTAAG-1-MM-5.138P	MM-5	MM	1588	0.0503347	8066	9	neoplastic
CGACTTCAGACCTAGG-1-MM-5.138P	MM-5	MM	1425	0.0755063	9827	9	neoplastic
CGACTTCCACCATGTA-1-MM-5.138P	MM-5	MM	998	0.0588783	5367	9	neoplastic
CGACTTCGTGACAAAT-1-MM-5.138P	MM-5	MM	784	0.0832124	4134	9	neoplastic
CGACTTCTCGCAGGCT-1-MM-5.138P	MM-5	MM	1209	0.089927	6572	9	neoplastic
CGAGAAGCAATGGAAT-1-MM-5.138P	MM-5	MM	1773	0.0312641	13338	9	neoplastic
CGAGAAGCAGTACACT-1-MM-5.138P	MM-5	MM	1656	0.0293411	9577	21	neoplastic
CGAGAAGGTAGCTGCC-1-MM-5.138P	MM-5	MM	1263	0.0474443	7356	9	neoplastic
CGAGAAGTCATGTGGT-1-MM-5.138P	MM-5	MM	2042	0.0419538	14945	9	neoplastic
CGAGAAGTCCTCAACC-1-MM-5.138P	MM-5	MM	682	0.0401059	2643	9	neoplastic
CGAGCACTCCCGGATG-1-MM-5.138P	MM-5	MM	2007	0.0377248	13625	9	neoplastic
CGAGCACTCCGCATCT-1-MM-5.138P	MM-5	MM	1792	0.0612897	10018	9	neoplastic
CGAGCCACAATGACCT-1-MM-5.138P	MM-5	MM	1053	0.0648384	5105	9	neoplastic
CGAGCCAGTCTACCTC-1-MM-5.138P	MM-5	MM	1615	0.0638459	9241	9	neoplastic
CGATCGGCAAAGAATC-1-MM-5.138P	MM-5	MM	1055	0.140766	5669	9	neoplastic
CGATCGGCAGTCGTGC-1-MM-5.138P	MM-5	MM	1002	0.118437	4838	9	neoplastic
CGATCGGGTTGCGCAC-1-MM-5.138P	MM-5	MM	1025	0.102723	6279	9	neoplastic
CGATGGCTCCGCAGTG-1-MM-5.138P	MM-5	MM	1011	0.0620564	4931	9	neoplastic
CGATGGCTCTGAAAGA-1-MM-5.138P	MM-5	MM	1490	0.0459482	7182	9	neoplastic
CGATGTACAACACGCC-1-MM-5.138P	MM-5	MM	781	0.0914871	2831	9	neoplastic
CGATGTACACCAACCG-1-MM-5.138P	MM-5	MM	1719	0.0500577	11267	9	neoplastic
CGATGTACACTATCTT-1-MM-5.138P	MM-5	MM	812	0.142733	3440	9	neoplastic
CGATGTACAGCAGTTT-1-MM-5.138P	MM-5	MM	742	0.0701848	3733	9	neoplastic
CGATGTACAGTAAGCG-1-MM-5.138P	MM-5	MM	1518	0.0539621	8821	9	neoplastic
CGATGTATCGGGAGTA-1-MM-5.138P	MM-5	MM	663	0.0447008	2774	9	neoplastic
CGATTGAAGTCATGCT-1-MM-5.138P	MM-5	MM	2302	0.0270446	23073	9	neoplastic
CGATTGACAAGTAATG-1-MM-5.138P	MM-5	MM	1684	0.0497503	10211	9	neoplastic
CGATTGAGTAAACCTC-1-MM-5.138P	MM-5	MM	1365	0.0674407	8096	9	neoplastic
CGCCAAGCACGGATAG-1-MM-5.138P	MM-5	MM	1958	0.0631989	11804	9	neoplastic
CGCCAAGGTCTCTTAT-1-MM-5.138P	MM-5	MM	762	0.0763795	2972	9	neoplastic
CGCCAAGGTGAAGGCT-1-MM-5.138P	MM-5	MM	1641	0.0632961	10127	9	neoplastic
CGCCAAGTCAGCTCTC-1-MM-5.138P	MM-5	MM	1260	0.0687045	7001	9	neoplastic
CGCGGTAGTCTCGTTC-1-MM-5.138P	MM-5	MM	1881	0.0836084	9999	21	neoplastic
CGCGTTTAGGATCGCA-1-MM-5.138P	MM-5	MM	1407	0.0342694	8404	9	neoplastic
CGCGTTTCAACTGCTA-1-MM-5.138P	MM-5	MM	1594	0.0393057	8930	9	neoplastic
CGCGTTTCAGCGAACA-1-MM-5.138P	MM-5	MM	1715	0.0388297	11074	9	neoplastic
CGCTATCCAACGATCT-1-MM-5.138P	MM-5	MM	2273	0.0386417	18788	9	neoplastic
CGCTATCCATGCTAGT-1-MM-5.138P	MM-5	MM	2331	0.0448462	21518	9	neoplastic
CGCTATCGTAACGACG-1-MM-5.138P	MM-5	MM	1473	0.105407	8064	9	neoplastic
CGCTGGAGTCAAAGCG-1-MM-5.138P	MM-5	MM	945	0.0953475	5223	9	neoplastic
CGCTGGATCACTATTC-1-MM-5.138P	MM-5	MM	1227	0.0362627	7749	9	neoplastic
CGCTTCAAGGACACCA-1-MM-5.138P	MM-5	MM	2342	0.0421142	16574	9	neoplastic
CGCTTCAGTCTCATCC-1-MM-5.138P	MM-5	MM	1735	0.0531949	9343	9	neoplastic
CGGACACAGGCTCTTA-1-MM-5.138P	MM-5	MM	1714	0.0363411	12933	9	neoplastic
CGGACACAGGTGATAT-1-MM-5.138P	MM-5	MM	974	0.0660401	4043	9	neoplastic
CGGACACGTATCACCA-1-MM-5.138P	MM-5	MM	1248	0.0233573	7792	9	neoplastic
CGGACACTCAGTGTTG-1-MM-5.138P	MM-5	MM	1694	0.0350119	13881	9	neoplastic
CGGACGTAGATGCGAC-1-MM-5.138P	MM-5	MM	1540	0.0651992	9540	9	neoplastic
CGGACGTAGCGTTGCC-1-MM-5.138P	MM-5	MM	1208	0.111203	6025	9	neoplastic
CGGACGTAGGCACATG-1-MM-5.138P	MM-5	MM	925	0.108705	4618	9	neoplastic
CGGACGTCACGCATCG-1-MM-5.138P	MM-5	MM	1969	0.0721005	14244	9	neoplastic
CGGACGTCATACCATG-1-MM-5.138P	MM-5	MM	1164	0.042837	7797	9	neoplastic
CGGACGTGTGCAGGTA-1-MM-5.138P	MM-5	MM	1984	0.0287287	17439	9	neoplastic
CGGACGTTCAACACTG-1-MM-5.138P	MM-5	MM	870	0.113052	4237	9	neoplastic
CGGACGTTCGCGTTTC-1-MM-5.138P	MM-5	MM	842	0.0980058	4112	9	neoplastic
CGGACTGAGTACGACG-1-MM-5.138P	MM-5	MM	2213	0.0652836	14123	9	neoplastic
CGGACTGCAATGGAGC-1-MM-5.138P	MM-5	MM	1417	0.0534038	9269	9	neoplastic
CGGAGCTAGAAGGTGA-1-MM-5.138P	MM-5	MM	805	0.137571	3351	9	neoplastic
CGGAGCTAGCGCCTTG-1-MM-5.138P	MM-5	MM	1931	0.0426796	12793	9	neoplastic
CGGAGCTCAAACCTAC-1-MM-5.138P	MM-5	MM	1159	0.138981	5454	9	neoplastic
CGGAGCTCACCGTTGG-1-MM-5.138P	MM-5	MM	1197	0.0340649	6106	9	neoplastic
CGGAGTCAGTGTACTC-1-MM-5.138P	MM-5	MM	1652	0.0694343	12285	9	neoplastic
CGGAGTCCAGCCAATT-1-MM-5.138P	MM-5	MM	1324	0.0903242	7772	9	neoplastic
CGGAGTCCAGGATCGA-1-MM-5.138P	MM-5	MM	1996	0.0620793	13966	9	neoplastic
CGGAGTCCAGGCAGTA-1-MM-5.138P	MM-5	MM	872	0.12212	4037	9	neoplastic
CGGAGTCGTTATCCGA-1-MM-5.138P	MM-5	MM	1554	0.0220276	11077	9	neoplastic
CGGCTAGCACTACAGT-1-MM-5.138P	MM-5	MM	990	0.132323	5872	9	neoplastic
CGGCTAGCATCCTTGC-1-MM-5.138P	MM-5	MM	2162	0.0550382	16643	9	neoplastic
CGGCTAGTCATACGGT-1-MM-5.138P	MM-5	MM	1054	0.0721248	3591	21	neoplastic
CGGGTCAGTTTGCATG-1-MM-5.138P	MM-5	MM	1564	0.0593253	10316	9	neoplastic
CGGTTAAAGATCGATA-1-MM-5.138P	MM-5	MM	669	0.0251359	2944	9	neoplastic
CGGTTAACAGGATCGA-1-MM-5.138P	MM-5	MM	535	0.121444	2355	9	neoplastic
CGGTTAATCAATCACG-1-MM-5.138P	MM-5	MM	1873	0.0922661	11456	9	neoplastic
CGGTTAATCGAACGGA-1-MM-5.138P	MM-5	MM	1980	0.0609567	16766	9	neoplastic
CGGTTAATCTGGTTCC-1-MM-5.138P	MM-5	MM	1794	0.0578506	12394	9	neoplastic
CGTAGCGGTGTCTGAT-1-MM-5.138P	MM-5	MM	1836	0.0422557	13016	9	neoplastic
CGTAGCGTCCTTTCGG-1-MM-5.138P	MM-5	MM	1207	0.0161007	3416	21	neoplastic
CGTAGGCAGACGCAAC-1-MM-5.138P	MM-5	MM	1645	0.0613633	11766	9	neoplastic
CGTAGGCAGCTGCGAA-1-MM-5.138P	MM-5	MM	1486	0.0824755	7772	9	neoplastic
CGTAGGCAGGACAGCT-1-MM-5.138P	MM-5	MM	1359	0.0399125	7316	9	neoplastic
CGTAGGCAGGGTGTTG-1-MM-5.138P	MM-5	MM	654	0.139925	2387	9	neoplastic
CGTAGGCAGGTGCACA-1-MM-5.138P	MM-5	MM	810	0.0942271	4192	9	neoplastic
CGTAGGCGTGCTGTAT-1-MM-5.138P	MM-5	MM	1144	0.0475584	8642	9	neoplastic
CGTAGGCTCGACCAGC-1-MM-5.138P	MM-5	MM	1235	0.0706284	7320	9	neoplastic
CGTCACTGTCTCGTTC-1-MM-5.138P	MM-5	MM	2421	0.055404	16497	9	neoplastic
CGTCAGGAGACCGGAT-1-MM-5.138P	MM-5	MM	1541	0.0849057	8692	9	neoplastic
CGTCAGGAGTTAGCGG-1-MM-5.138P	MM-5	MM	1418	0.0398347	9439	9	neoplastic
CGTCAGGTCCATGCTC-1-MM-5.138P	MM-5	MM	1742	0.0402757	10155	9	neoplastic
CGTCAGGTCCGTTGCT-1-MM-5.138P	MM-5	MM	1390	0.0447838	9758	9	neoplastic
CGTCCATCACATTTCT-1-MM-5.138P	MM-5	MM	1897	0.0420152	10163	9	neoplastic
CGTCCATTCAGCACAT-1-MM-5.138P	MM-5	MM	991	0.101417	4447	9	neoplastic
CGTCTACTCGCCTGTT-1-MM-5.138P	MM-5	MM	2051	0.0438468	16398	9	neoplastic
CGTGAGCAGTAGCCGA-1-MM-5.138P	MM-5	MM	1289	0.0821429	7560	9	neoplastic
CGTGAGCGTGGTCCGT-1-MM-5.138P	MM-5	MM	749	0.0630362	2681	9	neoplastic
CGTGAGCTCTGCGACG-1-MM-5.138P	MM-5	MM	2201	0.0258801	20595	9	neoplastic
CGTGTAATCTTGCCGT-1-MM-5.138P	MM-5	MM	1745	0.0455117	13513	9	neoplastic
CGTGTCTCATAGACTC-1-MM-5.138P	MM-5	MM	1525	0.0392137	10073	9	neoplastic
CGTGTCTTCATACGGT-1-MM-5.138P	MM-5	MM	954	0.0986513	4004	9	neoplastic
CGTGTCTTCTATGTGG-1-MM-5.138P	MM-5	MM	769	0.112	2625	9	neoplastic
CGTTAGAAGAACAATC-1-MM-5.138P	MM-5	MM	2944	0.0337407	29786	9	neoplastic
CGTTAGAAGATATGCA-1-MM-5.138P	MM-5	MM	1832	0.0415775	14022	9	neoplastic
CGTTAGAAGGGTATCG-1-MM-5.138P	MM-5	MM	2133	0.0416579	19108	9	neoplastic
CGTTAGATCCAGAGGA-1-MM-5.138P	MM-5	MM	1282	0.113849	5560	9	neoplastic
CGTTCTGCAAAGTGCG-1-MM-5.138P	MM-5	MM	1426	0.0616906	8494	9	neoplastic
CGTTCTGGTGATGATA-1-MM-5.138P	MM-5	MM	1269	0.118302	7726	9	neoplastic
CGTTGGGAGGATGTAT-1-MM-5.138P	MM-5	MM	1615	0.0877327	9187	9	neoplastic
CGTTGGGGTCGACTGC-1-MM-5.138P	MM-5	MM	1647	0.0502238	11170	9	neoplastic
CGTTGGGGTCTCAACA-1-MM-5.138P	MM-5	MM	2115	0.064829	15672	21	neoplastic
CGTTGGGGTTCCGGCA-1-MM-5.138P	MM-5	MM	1641	0.0522735	9259	9	neoplastic
CGTTGGGTCTGTCCGT-1-MM-5.138P	MM-5	MM	1661	0.0461126	11190	9	neoplastic
CTAACTTAGATCGGGT-1-MM-5.138P	MM-5	MM	2014	0.0533273	15358	9	neoplastic
CTAACTTCACCGATAT-1-MM-5.138P	MM-5	MM	887	0.0331325	3320	9	neoplastic
CTAACTTGTAGGCATG-1-MM-5.138P	MM-5	MM	1362	0.0653357	8265	9	neoplastic
CTAACTTTCCTGCCAT-1-MM-5.138P	MM-5	MM	1976	0.0360914	12690	9	neoplastic
CTAACTTTCGGCGCAT-1-MM-5.138P	MM-5	MM	1848	0.0622281	11265	9	neoplastic
CTAAGACCAAGTCTGT-1-MM-5.138P	MM-5	MM	1682	0.0538795	8983	9	neoplastic
CTAAGACTCCGCATCT-1-MM-5.138P	MM-5	MM	1715	0.0314788	13247	9	neoplastic
CTAAGACTCCTGTACC-1-MM-5.138P	MM-5	MM	1339	0.0711034	7468	9	neoplastic
CTAATGGAGCACAGGT-1-MM-5.138P	MM-5	MM	1211	0.107252	5585	9	neoplastic
CTACCCAAGACCCACC-1-MM-5.138P	MM-5	MM	1076	0.120733	5508	9	neoplastic
CTACCCAAGAGGGCTT-1-MM-5.138P	MM-5	MM	1114	0.0901508	6234	9	neoplastic
CTACCCAAGGCATTGG-1-MM-5.138P	MM-5	MM	1754	0.027539	14888	9	neoplastic
CTACCCACAATGGAAT-1-MM-5.138P	MM-5	MM	1024	0.1176	5000	9	neoplastic
CTACCCACATATGCTG-1-MM-5.138P	MM-5	MM	1362	0.0442048	8438	9	neoplastic
CTACCCATCCACTCCA-1-MM-5.138P	MM-5	MM	987	0.099088	4057	9	neoplastic
CTACCCATCCCTCAGT-1-MM-5.138P	MM-5	MM	1595	0.0674381	11062	9	neoplastic
CTACCCATCCGGGTGT-1-MM-5.138P	MM-5	MM	1872	0.030027	13721	9	neoplastic
CTACCCATCGGAAATA-1-MM-5.138P	MM-5	MM	1679	0.0507957	9489	9	neoplastic
CTACGTCCACGGTTTA-1-MM-5.138P	MM-5	MM	1328	0.075	7480	9	neoplastic
CTACGTCGTGGGTCAA-1-MM-5.138P	MM-5	MM	1377	0.0896597	7640	9	neoplastic
CTACGTCTCACATAGC-1-MM-5.138P	MM-5	MM	1401	0.0675498	8379	9	neoplastic
CTAGAGTTCATTGCGA-1-MM-5.138P	MM-5	MM	1454	0.0934127	8061	9	neoplastic
CTAGAGTTCGTAGGAG-1-MM-5.138P	MM-5	MM	984	0.0192435	3014	9	neoplastic
CTAGCCTCACGGCGTT-1-MM-5.138P	MM-5	MM	1233	0.0871361	5084	9	neoplastic
CTAGCCTGTATAGGGC-1-MM-5.138P	MM-5	MM	1672	0.0662983	10317	9	neoplastic
CTAGCCTTCCTCAACC-1-MM-5.138P	MM-5	MM	2062	0.028234	11263	21	neoplastic
CTAGCCTTCCTCGCAT-1-MM-5.138P	MM-5	MM	674	0.0331407	2595	9	neoplastic
CTAGCCTTCGGAAATA-1-MM-5.138P	MM-5	MM	1174	0.0830139	7565	9	neoplastic
CTAGTGAAGGAGCGTT-1-MM-5.138P	MM-5	MM	1819	0.0351422	11923	9	neoplastic
CTAGTGACACGAAACG-1-MM-5.138P	MM-5	MM	1362	0.0510028	9274	9	neoplastic
CTAGTGAGTTCTGAAC-1-MM-5.138P	MM-5	MM	1040	0.0348259	4623	9	neoplastic
CTAGTGAGTTGTGGCC-1-MM-5.138P	MM-5	MM	782	0.0894495	3052	9	neoplastic
CTCACACTCACAATGC-1-MM-5.138P	MM-5	MM	585	0.0301705	2287	9	neoplastic
CTCACACTCTTCATGT-1-MM-5.138P	MM-5	MM	1503	0.0967228	10039	9	neoplastic
CTCAGAAAGAGTGAGA-1-MM-5.138P	MM-5	MM	748	0.0193798	2322	9	neoplastic
CTCAGAAAGCGAAGGG-1-MM-5.138P	MM-5	MM	1746	0.0465793	13740	9	neoplastic
CTCAGAACAGCTGGCT-1-MM-5.138P	MM-5	MM	1933	0.0269367	16149	9	neoplastic
CTCAGAAGTAGGAGTC-1-MM-5.138P	MM-5	MM	839	0.0336907	2612	9	neoplastic
CTCAGAATCGTCACGG-1-MM-5.138P	MM-5	MM	1642	0.0537041	13053	9	neoplastic
CTCATTAAGATATACG-1-MM-5.138P	MM-5	MM	1742	0.0410295	9286	9	neoplastic
CTCATTAAGCGTCAAG-1-MM-5.138P	MM-5	MM	1355	0.115559	7295	21	neoplastic
CTCATTATCGTGTAGT-1-MM-5.138P	MM-5	MM	999	0.0683337	4039	21	neoplastic
CTCCTAGGTGAAAGAG-1-MM-5.138P	MM-5	MM	923	0.0104478	2680	21	neoplastic
CTCCTAGTCCTTTACA-1-MM-5.138P	MM-5	MM	1664	0.0664703	7808	9	neoplastic
CTCGAGGGTCAACATC-1-MM-5.138P	MM-5	MM	2425	0.0333464	20362	9	neoplastic
CTCGAGGGTGAGGGTT-1-MM-5.138P	MM-5	MM	1186	0.101735	6684	9	neoplastic
CTCGGAGAGCGTTTAC-1-MM-5.138P	MM-5	MM	1641	0.0304764	10139	9	neoplastic
CTCGGAGAGTCCGTAT-1-MM-5.138P	MM-5	MM	1829	0.0604353	11715	9	neoplastic
CTCGGAGGTAAGTAGT-1-MM-5.138P	MM-5	MM	912	0.0322909	3933	9	neoplastic
CTCGGAGGTAGATTAG-1-MM-5.138P	MM-5	MM	797	0.0783962	3342	9	neoplastic
CTCGGAGGTCTGCGGT-1-MM-5.138P	MM-5	MM	1699	0.0556773	10956	9	neoplastic
CTCGGAGTCGCCTGAG-1-MM-5.138P	MM-5	MM	1021	0.120161	5451	9	neoplastic
CTCGGAGTCGTCTGCT-1-MM-5.138P	MM-5	MM	1697	0.0598573	9673	9	neoplastic
CTCGGGACACTAGTAC-1-MM-5.138P	MM-5	MM	1578	0.0342771	11232	9	neoplastic
CTCGGGACAGATAATG-1-MM-5.138P	MM-5	MM	1038	0.101065	4789	9	neoplastic
CTCGTACCAGCCAGAA-1-MM-5.138P	MM-5	MM	687	0.120452	3188	9	neoplastic
CTCGTACCATAACCTG-1-MM-5.138P	MM-5	MM	981	0.0375857	4523	9	neoplastic
CTCGTACTCAACGGGA-1-MM-5.138P	MM-5	MM	770	0.0617506	3336	9	neoplastic
CTCGTACTCTCGCATC-1-MM-5.138P	MM-5	MM	742	0.0226982	3128	9	neoplastic
CTCGTCAAGTTGAGAT-1-MM-5.138P	MM-5	MM	1455	0.0486021	8477	9	neoplastic
CTCGTCAAGTTGTAGA-1-MM-5.138P	MM-5	MM	1476	0.0607915	9804	9	neoplastic
CTCGTCACAGCCAGAA-1-MM-5.138P	MM-5	MM	962	0.140244	3772	9	neoplastic
CTCGTCAGTACACCGC-1-MM-5.138P	MM-5	MM	1841	0.054618	12029	9	neoplastic
CTCGTCATCTGCGTAA-1-MM-5.138P	MM-5	MM	1079	0.0649263	5899	9	neoplastic
CTCGTCATCTTAGCCC-1-MM-5.138P	MM-5	MM	1254	0.0546797	7041	9	neoplastic
CTCTAATAGACAGAGA-1-MM-5.138P	MM-5	MM	919	0.0628601	3818	9	neoplastic
CTCTAATAGAGGGATA-1-MM-5.138P	MM-5	MM	1175	0.0717306	6385	9	neoplastic
CTCTAATGTCACCCAG-1-MM-5.138P	MM-5	MM	1903	0.0407995	9706	9	neoplastic
CTCTACGAGTTGAGAT-1-MM-5.138P	MM-5	MM	1281	0.0619027	6801	9	neoplastic
CTCTACGCACGGCCAT-1-MM-5.138P	MM-5	MM	1068	0.0809928	6124	9	neoplastic
CTCTACGCAGTTAACC-1-MM-5.138P	MM-5	MM	1521	0.0421278	11655	9	neoplastic
CTCTACGGTTGATTGC-1-MM-5.138P	MM-5	MM	1671	0.0474365	13829	9	neoplastic
CTCTACGTCAGCACAT-1-MM-5.138P	MM-5	MM	608	0.0141844	2256	9	neoplastic
CTCTACGTCATATCGG-1-MM-5.138P	MM-5	MM	1031	0.0408795	6140	9	neoplastic
CTCTGGTAGACATAAC-1-MM-5.138P	MM-5	MM	1369	0.0501285	7780	9	neoplastic
CTCTGGTAGAGGTACC-1-MM-5.138P	MM-5	MM	1342	0.0888604	7011	9	neoplastic
CTCTGGTAGATAGTCA-1-MM-5.138P	MM-5	MM	1012	0.0741373	5274	9	neoplastic
CTCTGGTGTCACTTCC-1-MM-5.138P	MM-5	MM	2217	0.0485581	14807	9	neoplastic
CTCTGGTTCCGTACAA-1-MM-5.138P	MM-5	MM	1512	0.106818	7920	9	neoplastic
CTGAAACCAGTGGAGT-1-MM-5.138P	MM-5	MM	1261	0.112109	6681	9	neoplastic
CTGAAACGTATCAGTC-1-MM-5.138P	MM-5	MM	2176	0.0315094	17106	9	neoplastic
CTGAAACGTCCGTCAG-1-MM-5.138P	MM-5	MM	940	0.14872	4337	9	neoplastic
CTGAAGTAGCTCTCGG-1-MM-5.138P	MM-5	MM	976	0.0466904	5333	9	neoplastic
CTGAAGTCATCACAAC-1-MM-5.138P	MM-5	MM	1161	0.106429	6408	9	neoplastic
CTGATAGAGGTAGCTG-1-MM-5.138P	MM-5	MM	1794	0.098143	10770	9	neoplastic
CTGATAGGTAATCGTC-1-MM-5.138P	MM-5	MM	865	0.085654	4740	9	neoplastic
CTGATCCGTATTCTCT-1-MM-5.138P	MM-5	MM	1339	0.0929016	7072	9	neoplastic
CTGATCCTCTCCCTGA-1-MM-5.138P	MM-5	MM	940	0.0518455	4687	9	neoplastic
CTGCCTAAGCGTGTCC-1-MM-5.138P	MM-5	MM	1303	0.0693859	8777	9	neoplastic
CTGCCTAAGTGTGGCA-1-MM-5.138P	MM-5	MM	1727	0.110537	8323	9	neoplastic
CTGCCTACATATACGC-1-MM-5.138P	MM-5	MM	1603	0.0895058	8033	9	neoplastic
CTGCGGAGTAGCGTCC-1-MM-5.138P	MM-5	MM	1630	0.0335923	9526	9	neoplastic
CTGCGGATCCTCAATT-1-MM-5.138P	MM-5	MM	1208	0.0596044	7382	9	neoplastic
CTGCGGATCTACTTAC-1-MM-5.138P	MM-5	MM	1311	0.0534113	5130	9	neoplastic
CTGCTGTAGTTAAGTG-1-MM-5.138P	MM-5	MM	1393	0.0405405	8214	9	neoplastic
CTGCTGTCACTTGGAT-1-MM-5.138P	MM-5	MM	692	0.0532936	3021	17	neoplastic
CTGCTGTCAGCTTCGG-1-MM-5.138P	MM-5	MM	2044	0.024393	17464	9	neoplastic
CTGCTGTTCACATGCA-1-MM-5.138P	MM-5	MM	1035	0.110593	4937	9	neoplastic
CTGGTCTAGGGATCTG-1-MM-5.138P	MM-5	MM	1419	0.0701074	9029	9	neoplastic
CTGGTCTCAAAGCAAT-1-MM-5.138P	MM-5	MM	1290	0.0550348	6614	9	neoplastic
CTGGTCTCACCAACCG-1-MM-5.138P	MM-5	MM	730	0.0411269	3088	9	neoplastic
CTGGTCTCAGACTCGC-1-MM-5.138P	MM-5	MM	2349	0.0277129	20135	9	neoplastic
CTGGTCTCATGAAGTA-1-MM-5.138P	MM-5	MM	2158	0.0292007	17979	9	neoplastic
CTGGTCTCATGTCCTC-1-MM-5.138P	MM-5	MM	2345	0.0387432	17887	9	neoplastic
CTGTGCTAGCCAGTAG-1-MM-5.138P	MM-5	MM	924	0.109343	4399	9	neoplastic
CTGTGCTAGGCTCTTA-1-MM-5.138P	MM-5	MM	1319	0.130565	7031	9	neoplastic
CTGTGCTCACCAGTTA-1-MM-5.138P	MM-5	MM	2029	0.0287913	18061	9	neoplastic
CTGTTTAAGAAGGTTT-1-MM-5.138P	MM-5	MM	2503	0.0585141	18252	9	neoplastic
CTGTTTAAGACAGGCT-1-MM-5.138P	MM-5	MM	1270	0.0732129	7526	9	neoplastic
CTGTTTATCTGCTGTC-1-MM-5.138P	MM-5	MM	1235	0.0763451	6654	9	neoplastic
CTGTTTATCTTGTACT-1-MM-5.138P	MM-5	MM	1183	0.0623943	5914	9	neoplastic
CTTAACTAGCTTATCG-1-MM-5.138P	MM-5	MM	716	0.00741319	2563	9	neoplastic
CTTAACTCAAAGGTGC-1-MM-5.138P	MM-5	MM	1385	0.0321466	6657	9	neoplastic
CTTAACTCAAGCGATG-1-MM-5.138P	MM-5	MM	1575	0.0527837	9340	9	neoplastic
CTTAACTCAGCTGTTA-1-MM-5.138P	MM-5	MM	1452	0.0730461	7242	9	neoplastic
CTTAACTGTATTCTCT-1-MM-5.138P	MM-5	MM	646	0.139264	2147	9	neoplastic
CTTAACTGTGCGGTAA-1-MM-5.138P	MM-5	MM	922	0.10599	4491	9	neoplastic
CTTAACTTCATCATTC-1-MM-5.138P	MM-5	MM	762	0.0655154	3648	9	neoplastic
CTTAACTTCGTAGGTT-1-MM-5.138P	MM-5	MM	685	0.0255102	2156	9	neoplastic
CTTACCGGTCTGATTG-1-MM-5.138P	MM-5	MM	1529	0.0456594	8432	9	neoplastic
CTTACCGTCCTCCTAG-1-MM-5.138P	MM-5	MM	1230	0.0660242	4877	9	neoplastic
CTTAGGAAGCCAGTTT-1-MM-5.138P	MM-5	MM	2156	0.057085	13839	21	neoplastic
CTTAGGAAGTACTTGC-1-MM-5.138P	MM-5	MM	1821	0.0403648	11842	9	neoplastic
CTTAGGACACAACGTT-1-MM-5.138P	MM-5	MM	1520	0.0723137	6375	21	neoplastic
CTTAGGACAGGCTGAA-1-MM-5.138P	MM-5	MM	1900	0.0610307	15058	21	neoplastic
CTTAGGAGTTACCGAT-1-MM-5.138P	MM-5	MM	1078	0.127257	4597	9	neoplastic
CTTAGGATCAGAGCTT-1-MM-5.138P	MM-5	MM	714	0.149086	3119	9	neoplastic
CTTCTCTAGACCTAGG-1-MM-5.138P	MM-5	MM	1260	0.0538932	6383	9	neoplastic
CTTCTCTAGAGGTAGA-1-MM-5.138P	MM-5	MM	1661	0.0554206	11115	9	neoplastic
CTTCTCTCACTTACGA-1-MM-5.138P	MM-5	MM	462	0.00698876	3291	17	neoplastic
CTTCTCTGTCCAACTA-1-MM-5.138P	MM-5	MM	1993	0.0588052	12856	9	neoplastic
CTTGGCTCACGGCTAC-1-MM-5.138P	MM-5	MM	2530	0.0247652	24914	9	neoplastic
CTTGGCTTCGGCTACG-1-MM-5.138P	MM-5	MM	1784	0.035195	8666	11	neoplastic
CTTGGCTTCTTCGAGA-1-MM-5.138P	MM-5	MM	2231	0.0408336	14155	9	neoplastic
CTTTGCGAGCGCCTTG-1-MM-5.138P	MM-5	MM	643	0.0542636	2193	9	neoplastic
GAAACTCCAAAGGTGC-1-MM-5.138P	MM-5	MM	1088	0.107973	4992	9	neoplastic
GAAACTCGTAAGAGAG-1-MM-5.138P	MM-5	MM	1767	0.0534666	9707	9	neoplastic
GAAACTCTCCCAGGTG-1-MM-5.138P	MM-5	MM	1115	0.0950374	5219	9	neoplastic
GAAATGAAGATCCCGC-1-MM-5.138P	MM-5	MM	1935	0.0453357	11095	9	neoplastic
GAAATGAAGCCCAATT-1-MM-5.138P	MM-5	MM	1851	0.0546966	13712	9	neoplastic
GAAATGAAGCTCTCGG-1-MM-5.138P	MM-5	MM	1312	0.0639736	6065	9	neoplastic
GAAATGACAAGGGTCA-1-MM-5.138P	MM-5	MM	1697	0.0505529	12660	9	neoplastic
GAAATGAGTCCGAACC-1-MM-5.138P	MM-5	MM	1502	0.0770362	10203	9	neoplastic
GAAATGATCAACCATG-1-MM-5.138P	MM-5	MM	928	0.148313	3823	9	neoplastic
GAAATGATCCACGAAT-1-MM-5.138P	MM-5	MM	1446	0.0630698	8007	9	neoplastic
GAAATGATCCTAGAAC-1-MM-5.138P	MM-5	MM	958	0.0636342	4133	9	neoplastic
GAACATCGTCGAATCT-1-MM-5.138P	MM-5	MM	488	0.00617829	2266	17	neoplastic
GAACATCTCTCAAGTG-1-MM-5.138P	MM-5	MM	1482	0.0396737	11645	9	neoplastic
GAACCTAAGACCACGA-1-MM-5.138P	MM-5	MM	2540	0.0394724	19710	9	neoplastic
GAACCTACACAAGTAA-1-MM-5.138P	MM-5	MM	1282	0.0682133	7931	9	neoplastic
GAACCTACACCCATGG-1-MM-5.138P	MM-5	MM	1020	0.0351596	5859	9	neoplastic
GAACCTACAGTAACGG-1-MM-5.138P	MM-5	MM	1650	0.0828479	10815	9	neoplastic
GAACCTATCAAGATCC-1-MM-5.138P	MM-5	MM	1462	0.0624539	8134	9	neoplastic
GAACGGAAGCTGGAAC-1-MM-5.138P	MM-5	MM	1689	0.0317887	15257	9	neoplastic
GAACGGAGTTAGGGTG-1-MM-5.138P	MM-5	MM	1051	0.111929	5298	9	neoplastic
GAACGGATCAAGAAGT-1-MM-5.138P	MM-5	MM	2452	0.0398358	18275	9	neoplastic
GAAGCAGTCAGATAAG-1-MM-5.138P	MM-5	MM	709	0.0810167	2518	9	neoplastic
GAATAAGAGGTGATTA-1-MM-5.138P	MM-5	MM	843	0.140388	3818	9	neoplastic
GAATAAGGTACAAGTA-1-MM-5.138P	MM-5	MM	1388	0.121601	7245	9	neoplastic
GAATGAAAGAAGGCCT-1-MM-5.138P	MM-5	MM	1737	0.0531384	11216	9	neoplastic
GAATGAACACACTGCG-1-MM-5.138P	MM-5	MM	1849	0.0539779	14191	9	neoplastic
GAATGAACACCAGATT-1-MM-5.138P	MM-5	MM	1969	0.0472574	14220	9	neoplastic
GAATGAAGTGCATCTA-1-MM-5.138P	MM-5	MM	1729	0.0544111	11505	9	neoplastic
GACACGCAGAAACCTA-1-MM-5.138P	MM-5	MM	1430	0.0993362	8738	9	neoplastic
GACACGCGTCCCGACA-1-MM-5.138P	MM-5	MM	1708	0.0659226	10573	9	neoplastic
GACAGAGAGACAATAC-1-MM-5.138P	MM-5	MM	868	0.0369328	2843	11	neoplastic
GACAGAGAGACTGGGT-1-MM-5.138P	MM-5	MM	1046	0.111135	4688	9	neoplastic
GACAGAGGTGTGACGA-1-MM-5.138P	MM-5	MM	817	0.0317066	3217	9	neoplastic
GACCAATAGAAACCGC-1-MM-5.138P	MM-5	MM	739	0.0711311	3121	9	neoplastic
GACCAATCATCACCCT-1-MM-5.138P	MM-5	MM	689	0.0134426	3050	9	neoplastic
GACCAATGTCTTCGTC-1-MM-5.138P	MM-5	MM	1996	0.0498463	13341	9	neoplastic
GACCAATTCGAATCCA-1-MM-5.138P	MM-5	MM	2291	0.0600549	15669	9	neoplastic
GACCTGGAGAAGATTC-1-MM-5.138P	MM-5	MM	2088	0.0286402	20775	9	neoplastic
GACCTGGCAGCCAGAA-1-MM-5.138P	MM-5	MM	1002	0.0938606	4805	9	neoplastic
GACCTGGGTCCAGTGC-1-MM-5.138P	MM-5	MM	1802	0.0411696	9473	9	neoplastic
GACCTGGTCATTCACT-1-MM-5.138P	MM-5	MM	1450	0.0471671	7060	9	neoplastic
GACCTGGTCGGCGCTA-1-MM-5.138P	MM-5	MM	1916	0.0556477	12058	9	neoplastic
GACGCGTAGCTTTGGT-1-MM-5.138P	MM-5	MM	1174	0.123876	6450	9	neoplastic
GACGCGTAGTCGAGTG-1-MM-5.138P	MM-5	MM	1099	0.104405	4722	9	neoplastic
GACGGCTGTCAGATAA-1-MM-5.138P	MM-5	MM	793	0.0926331	2742	9	neoplastic
GACGTGCAGGGTGTGT-1-MM-5.138P	MM-5	MM	1061	0.139904	5804	9	neoplastic
GACGTGCCAACCGCCA-1-MM-5.138P	MM-5	MM	1997	0.0669894	14047	9	neoplastic
GACGTGCGTCTGCAAT-1-MM-5.138P	MM-5	MM	2078	0.0340622	19024	9	neoplastic
GACGTGCTCATTCACT-1-MM-5.138P	MM-5	MM	1664	0.080719	9180	9	neoplastic
GACTAACAGCCCAACC-1-MM-5.138P	MM-5	MM	730	0.143351	3760	9	neoplastic
GACTAACCATCGGTTA-1-MM-5.138P	MM-5	MM	2410	0.0274834	22741	9	neoplastic
GACTAACGTCGAGTTT-1-MM-5.138P	MM-5	MM	1962	0.0446006	16076	9	neoplastic
GACTAACGTTGATTCG-1-MM-5.138P	MM-5	MM	787	0.0250091	2759	9	neoplastic
GACTACAAGCTCCCAG-1-MM-5.138P	MM-5	MM	1046	0.145049	5019	9	neoplastic
GACTACAAGCTGTTCA-1-MM-5.138P	MM-5	MM	1061	0.0628041	4522	9	neoplastic
GACTACAGTTGGACCC-1-MM-5.138P	MM-5	MM	889	0.135099	3738	9	neoplastic
GACTACATCCACGCAG-1-MM-5.138P	MM-5	MM	1699	0.0495022	10949	9	neoplastic
GACTACATCGTAGGAG-1-MM-5.138P	MM-5	MM	2085	0.0430658	13282	9	neoplastic
GACTGCGAGATCTGAA-1-MM-5.138P	MM-5	MM	1580	0.0416173	11822	9	neoplastic
GACTGCGGTCTTGATG-1-MM-5.138P	MM-5	MM	1658	0.0547891	10075	9	neoplastic
GACTGCGTCCTTGGTC-1-MM-5.138P	MM-5	MM	675	0.0434947	2644	9	neoplastic
GAGCAGAAGAATGTTG-1-MM-5.138P	MM-5	MM	2213	0.0382477	16550	9	neoplastic
GAGCAGAAGCCGTCGT-1-MM-5.138P	MM-5	MM	1519	0.0564429	8327	9	neoplastic
GAGCAGACACAGACAG-1-MM-5.138P	MM-5	MM	1831	0.0554665	13107	9	neoplastic
GAGGTGAAGACCACGA-1-MM-5.138P	MM-5	MM	1849	0.0349403	16428	9	neoplastic
GAGGTGAAGTACGCGA-1-MM-5.138P	MM-5	MM	1151	0.0933878	6125	9	neoplastic
GAGGTGACAGTAAGAT-1-MM-5.138P	MM-5	MM	1779	0.035533	13593	9	neoplastic
GAGGTGACAGTTAACC-1-MM-5.138P	MM-5	MM	1824	0.021896	7901	9	neoplastic
GAGGTGACATCGGGTC-1-MM-5.138P	MM-5	MM	738	0.0659712	3259	9	neoplastic
GAGTCCGCAAGTCATC-1-MM-5.138P	MM-5	MM	2091	0.0458266	12460	9	neoplastic
GAGTCCGCAGGCAGTA-1-MM-5.138P	MM-5	MM	2049	0.0503742	13896	21	neoplastic
GATCAGTGTAACGACG-1-MM-5.138P	MM-5	MM	832	0.0925666	4278	9	neoplastic
GATCAGTGTTCAGACT-1-MM-5.138P	MM-5	MM	1080	0.0267834	3883	21	neoplastic
GATCAGTTCCTGCAGG-1-MM-5.138P	MM-5	MM	1440	0.0769058	8920	9	neoplastic
GATCAGTTCGTCCAGG-1-MM-5.138P	MM-5	MM	920	0.0752104	3683	9	neoplastic
GATCGCGAGCGCCTCA-1-MM-5.138P	MM-5	MM	1532	0.0672693	10510	9	neoplastic
GATCGCGCAGTGGGAT-1-MM-5.138P	MM-5	MM	1530	0.0750575	8700	9	neoplastic
GATCGCGGTCGACTAT-1-MM-5.138P	MM-5	MM	1247	0.0753749	7602	9	neoplastic
GATCGCGGTGAGTATA-1-MM-5.138P	MM-5	MM	1027	0.13018	5623	9	neoplastic
GATCGTAGTAGTACCT-1-MM-5.138P	MM-5	MM	1300	0.0819308	7665	9	neoplastic
GATCTAGCAGACGCTC-1-MM-5.138P	MM-5	MM	1187	0.0363339	6110	9	neoplastic
GATCTAGTCCAGTAGT-1-MM-5.138P	MM-5	MM	815	0.119252	3849	9	neoplastic
GATCTAGTCGGAAATA-1-MM-5.138P	MM-5	MM	1195	0.0752791	6270	9	neoplastic
GATGAAAAGAGAGCTC-1-MM-5.138P	MM-5	MM	2545	0.0446344	20119	9	neoplastic
GATGAAAGTCTCTCTG-1-MM-5.138P	MM-5	MM	2076	0.0562091	13770	9	neoplastic
GATGAGGAGTCCGGTC-1-MM-5.138P	MM-5	MM	1613	0.0272001	10772	9	neoplastic
GATGAGGCAGCCAATT-1-MM-5.138P	MM-5	MM	1972	0.0395662	11803	9	neoplastic
GATGAGGGTAGGGACT-1-MM-5.138P	MM-5	MM	1973	0.0472052	13579	9	neoplastic
GATGAGGTCCCTAATT-1-MM-5.138P	MM-5	MM	960	0.0562342	4339	9	neoplastic
GATGCTAAGCACAGGT-1-MM-5.138P	MM-5	MM	1410	0.0423764	9746	9	neoplastic
GATGCTAGTGATGATA-1-MM-5.138P	MM-5	MM	1858	0.0510708	13354	9	neoplastic
GATTCAGAGAGTACCG-1-MM-5.138P	MM-5	MM	799	0.110343	4196	9	neoplastic
GATTCAGTCTGAGGGA-1-MM-5.138P	MM-5	MM	2048	0.0312525	12735	9	neoplastic
GCAAACTAGCACCGCT-1-MM-5.138P	MM-5	MM	633	0.0160256	2496	9	neoplastic
GCAAACTCAAGTAATG-1-MM-5.138P	MM-5	MM	1898	0.0365468	15487	9	neoplastic
GCAATCAAGGTGCTAG-1-MM-5.138P	MM-5	MM	995	0.132505	4747	9	neoplastic
GCAATCACATAGGATA-1-MM-5.138P	MM-5	MM	824	0.0523396	4146	9	neoplastic
GCACATAAGAGACTTA-1-MM-5.138P	MM-5	MM	1410	0.0418676	8503	9	neoplastic
GCACATACATTTGCTT-1-MM-5.138P	MM-5	MM	525	0.0667569	2217	9	neoplastic
GCACATAGTCATCGGC-1-MM-5.138P	MM-5	MM	1550	0.032073	12378	9	neoplastic
GCACATATCAGTGTTG-1-MM-5.138P	MM-5	MM	638	0.018357	2179	9	neoplastic
GCACATATCGAATGCT-1-MM-5.138P	MM-5	MM	1718	0.048329	13615	9	neoplastic
GCACTCTAGCTAACAA-1-MM-5.138P	MM-5	MM	839	0.0796519	2988	9	neoplastic
GCACTCTAGTAGATGT-1-MM-5.138P	MM-5	MM	746	0.0284229	2885	9	neoplastic
GCAGCCACAACTTGAC-1-MM-5.138P	MM-5	MM	1374	0.107018	7737	9	neoplastic
GCAGCCACAAGCCATT-1-MM-5.138P	MM-5	MM	1444	0.0361363	8717	9	neoplastic
GCAGCCACAGATGGCA-1-MM-5.138P	MM-5	MM	1114	0.0985469	7570	9	neoplastic
GCAGCCAGTAATAGCA-1-MM-5.138P	MM-5	MM	1487	0.0448861	11674	9	neoplastic
GCAGCCAGTCGTCTTC-1-MM-5.138P	MM-5	MM	2301	0.0538201	12709	9	neoplastic
GCAGCCATCACATGCA-1-MM-5.138P	MM-5	MM	1150	0.0720851	5549	9	neoplastic
GCAGTTAAGATGCCTT-1-MM-5.138P	MM-5	MM	2119	0.0510471	14516	9	neoplastic
GCAGTTAAGTAGCGGT-1-MM-5.138P	MM-5	MM	1603	0.0350304	8564	9	neoplastic
GCAGTTATCGAGGTAG-1-MM-5.138P	MM-5	MM	1028	0.113283	3990	9	neoplastic
GCAGTTATCGCGATCG-1-MM-5.138P	MM-5	MM	603	0.0766883	2621	9	neoplastic
GCATACACATATGAGA-1-MM-5.138P	MM-5	MM	2088	0.0558145	9227	9	neoplastic
GCATACAGTAGAAGGA-1-MM-5.138P	MM-5	MM	1146	0.0642446	6771	9	neoplastic
GCATGATAGACTCGGA-1-MM-5.138P	MM-5	MM	1514	0.057538	10845	9	neoplastic
GCATGATAGGCATGTG-1-MM-5.138P	MM-5	MM	2119	0.05149	10973	9	neoplastic
GCATGATTCTCGCATC-1-MM-5.138P	MM-5	MM	828	0.0876444	6321	9	neoplastic
GCATGCGAGAGGACGG-1-MM-5.138P	MM-5	MM	1151	0.0649712	4679	9	neoplastic
GCATGCGGTAGCGTAG-1-MM-5.138P	MM-5	MM	1261	0.0545481	6783	9	neoplastic
GCATGCGGTCCTGCTT-1-MM-5.138P	MM-5	MM	1250	0.104459	6347	9	neoplastic
GCATGCGTCTCCCTGA-1-MM-5.138P	MM-5	MM	950	0.0785539	3679	9	neoplastic
GCATGTACATGTCCTC-1-MM-5.138P	MM-5	MM	984	0.0603567	4374	9	neoplastic
GCATGTAGTGTTCGAT-1-MM-5.138P	MM-5	MM	811	0.0385572	3216	9	neoplastic
GCATGTAGTGTTGGGA-1-MM-5.138P	MM-5	MM	996	0.0516442	4744	9	neoplastic
GCATGTATCTATCCTA-1-MM-5.138P	MM-5	MM	1322	0.102262	7471	9	neoplastic
GCATGTATCTTTACGT-1-MM-5.138P	MM-5	MM	2551	0.0504456	18852	9	neoplastic
GCCAAATAGGTAGCTG-1-MM-5.138P	MM-5	MM	752	0.013748	3055	9	neoplastic
GCCAAATAGTGCGTGA-1-MM-5.138P	MM-5	MM	1109	0.053517	6895	9	neoplastic
GCCAAATCAGCTATTG-1-MM-5.138P	MM-5	MM	3080	0.0492589	24828	21	neoplastic
GCCAAATTCAGGTTCA-1-MM-5.138P	MM-5	MM	1055	0.0491169	5945	9	neoplastic
GCCAAATTCTGGTGTA-1-MM-5.138P	MM-5	MM	1345	0.127273	5555	21	neoplastic
GCCTCTAAGCCAGTTT-1-MM-5.138P	MM-5	MM	1270	0.0583951	7689	9	neoplastic
GCCTCTAAGTGCGATG-1-MM-5.138P	MM-5	MM	1024	0.0283407	6810	9	neoplastic
GCCTCTATCTGTGCAA-1-MM-5.138P	MM-5	MM	637	0.0585106	2444	healthy	neoplastic
GCGACCACAGGGTACA-1-MM-5.138P	MM-5	MM	1600	0.0483325	11814	9	neoplastic
GCGACCATCATTATCC-1-MM-5.138P	MM-5	MM	1413	0.0751122	8241	9	neoplastic
GCGACCATCCTTTCTC-1-MM-5.138P	MM-5	MM	1670	0.0579902	9812	9	neoplastic
GCGAGAAAGAAAGTGG-1-MM-5.138P	MM-5	MM	1691	0.140985	10150	9	neoplastic
GCGAGAAAGATGGGTC-1-MM-5.138P	MM-5	MM	1380	0.0507316	10388	9	neoplastic
GCGAGAAAGCTCCCAG-1-MM-5.138P	MM-5	MM	598	0.0972763	2570	9	neoplastic
GCGAGAACATTGTGCA-1-MM-5.138P	MM-5	MM	1881	0.102181	11372	9	neoplastic
GCGAGAATCCCACTTG-1-MM-5.138P	MM-5	MM	1517	0.0590807	9377	9	neoplastic
GCGCAACCAGATAATG-1-MM-5.138P	MM-5	MM	1170	0.102732	5967	9	neoplastic
GCGCAACCATACGCCG-1-MM-5.138P	MM-5	MM	1465	0.0485901	10249	9	neoplastic
GCGCAACCATTACGAC-1-MM-5.138P	MM-5	MM	1655	0.0288711	9248	9	neoplastic
GCGCAACGTATTAGCC-1-MM-5.138P	MM-5	MM	1080	0.0849759	4566	9	neoplastic
GCGCAACTCCAACCAA-1-MM-5.138P	MM-5	MM	1836	0.0399156	10422	9	neoplastic
GCGCAACTCCCATTTA-1-MM-5.138P	MM-5	MM	1698	0.0558781	11883	9	neoplastic
GCGCAACTCTCTAGGA-1-MM-5.138P	MM-5	MM	1201	0.130349	5048	9	neoplastic
GCGCAGTGTCTCTCTG-1-MM-5.138P	MM-5	MM	1682	0.0534568	13394	9	neoplastic
GCGCAGTTCCGCAAGC-1-MM-5.138P	MM-5	MM	1385	0.0742273	7733	9	neoplastic
GCGCAGTTCTCCAGGG-1-MM-5.138P	MM-5	MM	1360	0.0662236	8275	9	neoplastic
GCGCCAAAGATGTGTA-1-MM-5.138P	MM-5	MM	1329	0.0536996	7244	9	neoplastic
GCGCCAACAAATACAG-1-MM-5.138P	MM-5	MM	1264	0.0687213	8047	9	neoplastic
GCGCCAACAGACACTT-1-MM-5.138P	MM-5	MM	1734	0.0589505	12044	9	neoplastic
GCGCCAACAGCTGGCT-1-MM-5.138P	MM-5	MM	844	0.0157209	2608	9	neoplastic
GCGCGATAGGAATGGA-1-MM-5.138P	MM-5	MM	997	0.104374	5739	9	neoplastic
GCGCGATGTATCACCA-1-MM-5.138P	MM-5	MM	764	0.094586	3140	9	neoplastic
GCTCCTAAGTGAAGAG-1-MM-5.138P	MM-5	MM	982	0.111589	5350	9	neoplastic
GCTCCTAAGTTCGATC-1-MM-5.138P	MM-5	MM	1303	0.0415473	7678	9	neoplastic
GCTCCTACAACACCCG-1-MM-5.138P	MM-5	MM	1836	0.0326242	14008	9	neoplastic
GCTCCTAGTTCGCGAC-1-MM-5.138P	MM-5	MM	2033	0.0244095	20238	9	neoplastic
GCTCTGTGTTCCACAA-1-MM-5.138P	MM-5	MM	1554	0.0382681	11733	9	neoplastic
GCTCTGTTCGCATGAT-1-MM-5.138P	MM-5	MM	1332	0.0864265	7301	9	neoplastic
GCTCTGTTCGTCTGCT-1-MM-5.138P	MM-5	MM	1399	0.0506938	8936	9	neoplastic
GCTGCAGCATCGATGT-1-MM-5.138P	MM-5	MM	1312	0.0723992	8536	9	neoplastic
GCTGCGAAGAGAGCTC-1-MM-5.138P	MM-5	MM	1757	0.0592633	12976	9	neoplastic
GCTGCGATCGGCGCAT-1-MM-5.138P	MM-5	MM	1050	0.147293	5024	9	neoplastic
GCTGCTTTCAGGATCT-1-MM-5.138P	MM-5	MM	835	0.0776563	3567	9	neoplastic
GCTGCTTTCCGAGCCA-1-MM-5.138P	MM-5	MM	1056	0.0164671	5344	9	neoplastic
GCTGCTTTCTTAGAGC-1-MM-5.138P	MM-5	MM	2007	0.0496449	14503	9	neoplastic
GCTGGGTCAAGTTAAG-1-MM-5.138P	MM-5	MM	1775	0.0652559	11294	9	neoplastic
GCTGGGTCAATTGCTG-1-MM-5.138P	MM-5	MM	2302	0.0762731	13491	21	neoplastic
GCTGGGTCACGAAAGC-1-MM-5.138P	MM-5	MM	787	0.0600043	4683	9	neoplastic
GCTGGGTGTAAACGCG-1-MM-5.138P	MM-5	MM	860	0.115125	3709	9	neoplastic
GCTTCCAAGAGTACCG-1-MM-5.138P	MM-5	MM	1568	0.0736832	10423	9	neoplastic
GCTTCCACACTTAACG-1-MM-5.138P	MM-5	MM	1060	0.0213554	4589	9	neoplastic
GCTTCCATCCGTACAA-1-MM-5.138P	MM-5	MM	1855	0.0501173	11513	9	neoplastic
GCTTGAAAGCCTATGT-1-MM-5.138P	MM-5	MM	1179	0.0315063	5364	9	neoplastic
GCTTGAAGTCGATTGT-1-MM-5.138P	MM-5	MM	1263	0.047855	8275	9	neoplastic
GCTTGAAGTCTAGTCA-1-MM-5.138P	MM-5	MM	724	0.045719	3609	9	neoplastic
GCTTGAATCGCGATCG-1-MM-5.138P	MM-5	MM	1269	0.0710694	8949	9	neoplastic
GGAAAGCAGAGCCTAG-1-MM-5.138P	MM-5	MM	711	0.0773147	3143	9	neoplastic
GGAAAGCGTTAGAACA-1-MM-5.138P	MM-5	MM	868	0.0182155	3239	9	neoplastic
GGAACTTAGCCACTAT-1-MM-5.138P	MM-5	MM	832	0.101896	3533	9	neoplastic
GGAACTTCAACTGCTA-1-MM-5.138P	MM-5	MM	1519	0.0789566	8587	9	neoplastic
GGAACTTTCCAGGGCT-1-MM-5.138P	MM-5	MM	1098	0.0265787	5606	9	neoplastic
GGAACTTTCCCTAATT-1-MM-5.138P	MM-5	MM	2966	0.0219058	22825	21	neoplastic
GGAACTTTCCTATGTT-1-MM-5.138P	MM-5	MM	984	0.0796318	4345	9	neoplastic
GGAATAAAGCTGATAA-1-MM-5.138P	MM-5	MM	1807	0.0510006	12392	9	neoplastic
GGACAAGAGAGTCTGG-1-MM-5.138P	MM-5	MM	1343	0.0634784	9263	9	neoplastic
GGACAAGTCAACCAAC-1-MM-5.138P	MM-5	MM	2105	0.0384707	16766	9	neoplastic
GGACAAGTCACCCGAG-1-MM-5.138P	MM-5	MM	1498	0.0495094	11008	9	neoplastic
GGACAGAAGCTATGCT-1-MM-5.138P	MM-5	MM	794	0.0873494	3652	9	neoplastic
GGACAGAGTAAGGGAA-1-MM-5.138P	MM-5	MM	2374	0.0425467	22916	9	neoplastic
GGACATTAGCGATTCT-1-MM-5.138P	MM-5	MM	1330	0.0478684	9359	9	neoplastic
GGACATTGTCGCCATG-1-MM-5.138P	MM-5	MM	1472	0.0664442	9888	9	neoplastic
GGACATTGTTTAGGAA-1-MM-5.138P	MM-5	MM	1435	0.0597992	8863	9	neoplastic
GGACGTCAGCTCCTCT-1-MM-5.138P	MM-5	MM	1731	0.0485386	11496	9	neoplastic
GGACGTCCAGCGTTCG-1-MM-5.138P	MM-5	MM	2024	0.0249287	16487	9	neoplastic
GGACGTCGTAGAAGGA-1-MM-5.138P	MM-5	MM	1163	0.0962611	4841	9	neoplastic
GGACGTCGTATATCCG-1-MM-5.138P	MM-5	MM	1681	0.0626382	10856	9	neoplastic
GGACGTCTCACGCGGT-1-MM-5.138P	MM-5	MM	1599	0.0605644	9461	9	neoplastic
GGACGTCTCTACTATC-1-MM-5.138P	MM-5	MM	2259	0.0308344	21956	9	neoplastic
GGAGCAAAGAGTTGGC-1-MM-5.138P	MM-5	MM	697	0.11872	2687	9	neoplastic
GGAGCAAAGCGTAGTG-1-MM-5.138P	MM-5	MM	1290	0.146479	6035	9	neoplastic
GGAGCAACACCTGGTG-1-MM-5.138P	MM-5	MM	1147	0.0381184	4932	9	neoplastic
GGATGTTAGTGTCCCG-1-MM-5.138P	MM-5	MM	3367	0.0542078	26546	9	neoplastic
GGATGTTAGTTAACGA-1-MM-5.138P	MM-5	MM	1332	0.0497491	9367	9	neoplastic
GGATGTTCAAACTGCT-1-MM-5.138P	MM-5	MM	1381	0.0932566	6777	21	neoplastic
GGATGTTGTCCAAGTT-1-MM-5.138P	MM-5	MM	2017	0.0381674	13336	9	neoplastic
GGATGTTGTTAAGGGC-1-MM-5.138P	MM-5	MM	798	0.146408	3299	9	neoplastic
GGATGTTTCTTTAGTC-1-MM-5.138P	MM-5	MM	1812	0.0457241	11635	9	neoplastic
GGATTACGTAGAGTGC-1-MM-5.138P	MM-5	MM	1375	0.0598209	9378	9	neoplastic
GGATTACGTTCCACAA-1-MM-5.138P	MM-5	MM	1633	0.0557338	7482	9	neoplastic
GGCAATTAGGGATACC-1-MM-5.138P	MM-5	MM	707	0.0202415	5879	9	neoplastic
GGCAATTGTCTGGTCG-1-MM-5.138P	MM-5	MM	1645	0.0346067	9738	9	neoplastic
GGCCGATAGGACCACA-1-MM-5.138P	MM-5	MM	669	0.0909367	3288	9	neoplastic
GGCCGATAGTACATGA-1-MM-5.138P	MM-5	MM	719	0.148518	2902	9	neoplastic
GGCCGATTCACAGTAC-1-MM-5.138P	MM-5	MM	1922	0.0528634	12712	9	neoplastic
GGCCGATTCAGCTTAG-1-MM-5.138P	MM-5	MM	1704	0.0332335	13691	9	neoplastic
GGCGACTCAAGCGTAG-1-MM-5.138P	MM-5	MM	1006	0.0991525	4720	9	neoplastic
GGCGACTCAGCGAACA-1-MM-5.138P	MM-5	MM	1255	0.0989379	6873	9	neoplastic
GGCGACTCATGTCCTC-1-MM-5.138P	MM-5	MM	1595	0.03156	12801	9	neoplastic
GGCGACTGTAATCGTC-1-MM-5.138P	MM-5	MM	930	0.0679138	4918	9	neoplastic
GGCGACTGTTCTGAAC-1-MM-5.138P	MM-5	MM	947	0.0310617	5312	9	neoplastic
GGCGTGTAGGGCTCTC-1-MM-5.138P	MM-5	MM	790	0.0628914	3673	9	neoplastic
GGCGTGTCACAGGCCT-1-MM-5.138P	MM-5	MM	1865	0.0523512	12951	9	neoplastic
GGCGTGTTCATTTGGG-1-MM-5.138P	MM-5	MM	1774	0.0561609	10096	9	neoplastic
GGCTCGAAGATATGCA-1-MM-5.138P	MM-5	MM	1300	0.0578341	7729	9	neoplastic
GGCTCGACAACGATCT-1-MM-5.138P	MM-5	MM	837	0.0161976	3766	9	neoplastic
GGCTCGATCATCATTC-1-MM-5.138P	MM-5	MM	2321	0.0431064	17422	9	neoplastic
GGCTCGATCCTTGACC-1-MM-5.138P	MM-5	MM	1159	0.0613445	7140	9	neoplastic
GGCTGGTAGAGGTTAT-1-MM-5.138P	MM-5	MM	1475	0.070862	9582	9	neoplastic
GGCTGGTAGATATACG-1-MM-5.138P	MM-5	MM	1282	0.12413	4600	21	neoplastic
GGCTGGTCACGTCTCT-1-MM-5.138P	MM-5	MM	972	0.0733333	4050	9	neoplastic
GGCTGGTTCATCATTC-1-MM-5.138P	MM-5	MM	1535	0.049139	9117	9	neoplastic
GGGAATGAGAGGACGG-1-MM-5.138P	MM-5	MM	1853	0.0284464	15081	9	neoplastic
GGGAATGCAAGCCGTC-1-MM-5.138P	MM-5	MM	2586	0.0262652	22349	21	neoplastic
GGGAATGCAATGACCT-1-MM-5.138P	MM-5	MM	2113	0.0357674	13448	9	neoplastic
GGGAATGCAATGTAAG-1-MM-5.138P	MM-5	MM	1801	0.049812	11965	9	neoplastic
GGGAATGGTATGCTTG-1-MM-5.138P	MM-5	MM	667	0.0694892	2173	9	neoplastic
GGGAATGGTTCGGCAC-1-MM-5.138P	MM-5	MM	1909	0.0508843	14248	9	neoplastic
GGGAATGGTTTGGGCC-1-MM-5.138P	MM-5	MM	847	0.037927	4245	9	neoplastic
GGGAATGTCTGATTCT-1-MM-5.138P	MM-5	MM	1236	0.0335776	5867	9	neoplastic
GGGACCTTCCGGGTGT-1-MM-5.138P	MM-5	MM	1262	0.0371422	8104	9	neoplastic
GGGAGATCAATGGAAT-1-MM-5.138P	MM-5	MM	1967	0.0337767	15336	9	neoplastic
GGGATGAAGGACACCA-1-MM-5.138P	MM-5	MM	979	0.0987956	5314	9	neoplastic
GGGATGACAAGGGTCA-1-MM-5.138P	MM-5	MM	1059	0.0731892	5274	9	neoplastic
GGGATGAGTAGGAGTC-1-MM-5.138P	MM-5	MM	1948	0.0353229	12683	9	neoplastic
GGGCACTGTCGACTGC-1-MM-5.138P	MM-5	MM	2130	0.0601615	16223	9	neoplastic
GGGCATCAGTCATGCT-1-MM-5.138P	MM-5	MM	1718	0.0546499	13925	9	neoplastic
GGGCATCCACCAGGCT-1-MM-5.138P	MM-5	MM	730	0.0149932	2201	9	neoplastic
GGGTCTGCAGCCTTGG-1-MM-5.138P	MM-5	MM	1856	0.039239	11774	9	neoplastic
GGGTCTGGTATTACCG-1-MM-5.138P	MM-5	MM	1159	0.0737769	5110	9	neoplastic
GGGTCTGTCACGCGGT-1-MM-5.138P	MM-5	MM	1121	0.057957	5159	9	neoplastic
GGGTCTGTCATCGATG-1-MM-5.138P	MM-5	MM	1495	0.102705	8578	9	neoplastic
GGGTTGCTCCAAGTAC-1-MM-5.138P	MM-5	MM	1486	0.0315449	10810	9	neoplastic
GGTATTGCAGACAAAT-1-MM-5.138P	MM-5	MM	1565	0.0283493	12734	9	neoplastic
GGTATTGTCAGCGACC-1-MM-5.138P	MM-5	MM	2074	0.0361741	17167	9	neoplastic
GGTATTGTCCCATTAT-1-MM-5.138P	MM-5	MM	3172	0.0687224	25101	9	neoplastic
GGTGAAGAGTGTCTCA-1-MM-5.138P	MM-5	MM	974	0.0373885	5269	9	neoplastic
GGTGAAGGTGACTACT-1-MM-5.138P	MM-5	MM	1013	0.0867133	5005	9	neoplastic
GGTGAAGTCCAGAAGG-1-MM-5.138P	MM-5	MM	1268	0.0555299	6501	9	neoplastic
GGTGAAGTCCCTCTTT-1-MM-5.138P	MM-5	MM	1894	0.0637204	11472	9	neoplastic
GGTGAAGTCGAGAACG-1-MM-5.138P	MM-5	MM	1085	0.107143	5236	9	neoplastic
GGTGAAGTCGGAGCAA-1-MM-5.138P	MM-5	MM	1312	0.136635	6038	9	neoplastic
GGTGCGTAGATCTGAA-1-MM-5.138P	MM-5	MM	1825	0.0299783	17079	9	neoplastic
GGTGCGTCAAGAGGCT-1-MM-5.138P	MM-5	MM	1292	0.105737	6658	9	neoplastic
GGTGCGTGTTCAGACT-1-MM-5.138P	MM-5	MM	1873	0.0460414	12858	9	neoplastic
GGTGTTAAGGTGGGTT-1-MM-5.138P	MM-5	MM	1676	0.0769558	9408	21	neoplastic
GGTGTTAGTGATGATA-1-MM-5.138P	MM-5	MM	675	0.0129422	2318	9	neoplastic
GTAACTGGTGTCAATC-1-MM-5.138P	MM-5	MM	1169	0.0743624	7450	9	neoplastic
GTAACTGGTTAGGGTG-1-MM-5.138P	MM-5	MM	1142	0.0373933	9253	9	neoplastic
GTAACTGTCAGAAATG-1-MM-5.138P	MM-5	MM	1824	0.059651	13009	9	neoplastic
GTACGTACAGCTGGCT-1-MM-5.138P	MM-5	MM	1200	0.0112306	4185	9	neoplastic
GTACGTAGTTCCACTC-1-MM-5.138P	MM-5	MM	849	0.0385733	3785	9	neoplastic
GTACTTTAGCCGCCTA-1-MM-5.138P	MM-5	MM	1099	0.0869013	5512	9	neoplastic
GTACTTTAGGGTTCCC-1-MM-5.138P	MM-5	MM	2687	0.0840612	18891	9	neoplastic
GTACTTTTCTGAGGGA-1-MM-5.138P	MM-5	MM	1148	0.109187	5312	9	neoplastic
GTAGGCCTCCGATATG-1-MM-5.138P	MM-5	MM	2469	0.0479087	18410	9	neoplastic
GTAGGCCTCGGCTTGG-1-MM-5.138P	MM-5	MM	1132	0.0710392	5504	9	neoplastic
GTAGTCAAGCTCCCAG-1-MM-5.138P	MM-5	MM	1699	0.0613663	11081	9	neoplastic
GTAGTCACATTCTCAT-1-MM-5.138P	MM-5	MM	1077	0.0408986	5208	9	neoplastic
GTATCTTAGACACGAC-1-MM-5.138P	MM-5	MM	1328	0.0463356	7532	9	neoplastic
GTATCTTCAACGATGG-1-MM-5.138P	MM-5	MM	1698	0.0309182	14975	9	neoplastic
GTATCTTTCACTCTTA-1-MM-5.138P	MM-5	MM	1273	0.0484107	9564	9	neoplastic
GTATTCTGTGGCAAAC-1-MM-5.138P	MM-5	MM	1817	0.0632113	12213	9	neoplastic
GTCAAGTGTAGTACCT-1-MM-5.138P	MM-5	MM	642	0.0510471	2292	9	neoplastic
GTCAAGTGTCCCGACA-1-MM-5.138P	MM-5	MM	1128	0.0982079	5580	9	neoplastic
GTCAAGTTCTGGTGTA-1-MM-5.138P	MM-5	MM	3078	0.0328812	24847	21	neoplastic
GTCACAAAGCTTCGCG-1-MM-5.138P	MM-5	MM	1215	0.113322	7086	9	neoplastic
GTCACAACACGGTGTC-1-MM-5.138P	MM-5	MM	1480	0.0332143	10357	9	neoplastic
GTCACAAGTTTGGGCC-1-MM-5.138P	MM-5	MM	2293	0.0703337	14744	21	neoplastic
GTCACAATCTTGAGAC-1-MM-5.138P	MM-5	MM	1451	0.0683882	9139	9	neoplastic
GTCACGGAGGTCATCT-1-MM-5.138P	MM-5	MM	1524	0.0628865	9541	9	neoplastic
GTCACGGCAAACTGCT-1-MM-5.138P	MM-5	MM	1073	0.0817494	4893	9	neoplastic
GTCACGGTCTTGCCGT-1-MM-5.138P	MM-5	MM	1019	0.0258208	5848	9	neoplastic
GTCATTTCAAAGTCAA-1-MM-5.138P	MM-5	MM	814	0.148606	3156	9	neoplastic
GTCATTTGTATGAAAC-1-MM-5.138P	MM-5	MM	1689	0.0492884	10469	9	neoplastic
GTCATTTGTCCGCTGA-1-MM-5.138P	MM-5	MM	837	0.102847	3442	9	neoplastic
GTCATTTGTGATGTGG-1-MM-5.138P	MM-5	MM	1095	0.11929	5013	9	neoplastic
GTCATTTTCTCCGGTT-1-MM-5.138P	MM-5	MM	1362	0.119793	6169	9	neoplastic
GTCCTCAAGATAGTCA-1-MM-5.138P	MM-5	MM	1380	0.0346907	10118	9	neoplastic
GTCCTCAAGGCTATCT-1-MM-5.138P	MM-5	MM	792	0.149943	2641	9	neoplastic
GTCCTCACACGTAAGG-1-MM-5.138P	MM-5	MM	1829	0.049689	14148	9	neoplastic
GTCCTCATCCGTCAAA-1-MM-5.138P	MM-5	MM	1029	0.112283	5878	9	neoplastic
GTCGGGTAGGTGATTA-1-MM-5.138P	MM-5	MM	1230	0.0625408	6124	9	neoplastic
GTCGGGTAGTGACATA-1-MM-5.138P	MM-5	MM	1294	0.0376383	9671	9	neoplastic
GTCGGGTCAAGCGAGT-1-MM-5.138P	MM-5	MM	1957	0.0512371	13701	9	neoplastic
GTCGGGTCAAGCGTAG-1-MM-5.138P	MM-5	MM	1520	0.036516	6682	9	neoplastic
GTCGGGTGTAGAGCTG-1-MM-5.138P	MM-5	MM	1368	0.0400786	6612	21	neoplastic
GTCGGGTGTGAGTGAC-1-MM-5.138P	MM-5	MM	895	0.0328587	3652	9	neoplastic
GTCGGGTGTGCATCTA-1-MM-5.138P	MM-5	MM	1149	0.0448093	5847	9	neoplastic
GTCGGGTTCAGGTAAA-1-MM-5.138P	MM-5	MM	1653	0.0458472	11691	9	neoplastic
GTCGGGTTCAGTGCAT-1-MM-5.138P	MM-5	MM	1647	0.0498885	10764	9	neoplastic
GTCGTAAAGCGCCTTG-1-MM-5.138P	MM-5	MM	859	0.0518417	3665	9	neoplastic
GTCGTAACATCGGACC-1-MM-5.138P	MM-5	MM	1951	0.0522616	14083	9	neoplastic
GTCGTAATCAGGCCCA-1-MM-5.138P	MM-5	MM	1408	0.0530641	10101	9	neoplastic
GTCTCGTAGAAAGTGG-1-MM-5.138P	MM-5	MM	1754	0.0474525	10579	9	neoplastic
GTCTCGTAGAGAACAG-1-MM-5.138P	MM-5	MM	1530	0.0283966	10952	9	neoplastic
GTCTTCGAGTTGAGAT-1-MM-5.138P	MM-5	MM	1280	0.0981697	6611	9	neoplastic
GTCTTCGCATAGGATA-1-MM-5.138P	MM-5	MM	1539	0.135579	7361	21	neoplastic
GTCTTCGGTAAACCTC-1-MM-5.138P	MM-5	MM	1039	0.0894623	4147	9	neoplastic
GTGAAGGAGAACAACT-1-MM-5.138P	MM-5	MM	1595	0.052855	9895	9	neoplastic
GTGAAGGAGGGATGGG-1-MM-5.138P	MM-5	MM	1598	0.0338565	10131	9	neoplastic
GTGAAGGCAAGTTAAG-1-MM-5.138P	MM-5	MM	1611	0.0413249	12922	9	neoplastic
GTGAAGGCATGACATC-1-MM-5.138P	MM-5	MM	1247	0.09876	6774	9	neoplastic
GTGAAGGGTACAGTTC-1-MM-5.138P	MM-5	MM	2441	0.0549418	16927	21	neoplastic
GTGAAGGGTGTTGGGA-1-MM-5.138P	MM-5	MM	1334	0.0813315	8742	9	neoplastic
GTGAAGGGTTACCGAT-1-MM-5.138P	MM-5	MM	951	0.0481019	3846	9	neoplastic
GTGCAGCAGCGTCTAT-1-MM-5.138P	MM-5	MM	2164	0.0148592	16017	9	neoplastic
GTGCAGCAGGCCCTTG-1-MM-5.138P	MM-5	MM	2830	0.042763	25653	9	neoplastic
GTGCAGCCACGGTAGA-1-MM-5.138P	MM-5	MM	1748	0.0476501	10724	9	neoplastic
GTGCAGCCAGCCTATA-1-MM-5.138P	MM-5	MM	1009	0.112639	4217	9	neoplastic
GTGCAGCGTAGTACCT-1-MM-5.138P	MM-5	MM	1234	0.0870435	7996	9	neoplastic
GTGCAGCGTCAACTGT-1-MM-5.138P	MM-5	MM	779	0.104263	3683	9	neoplastic
GTGCAGCGTGAGTGAC-1-MM-5.138P	MM-5	MM	1866	0.0519059	13852	9	neoplastic
GTGCAGCTCAAGATCC-1-MM-5.138P	MM-5	MM	1204	0.0415523	7653	9	neoplastic
GTGCATACACCAGTTA-1-MM-5.138P	MM-5	MM	1330	0.0181759	6107	21	neoplastic
GTGCATACACGTCTCT-1-MM-5.138P	MM-5	MM	999	0.0196814	5335	9	neoplastic
GTGCATACATACAGCT-1-MM-5.138P	MM-5	MM	2009	0.0790057	16252	9	neoplastic
GTGCATAGTTACAGAA-1-MM-5.138P	MM-5	MM	782	0.0178088	2583	9	neoplastic
GTGCGGTAGAATTCCC-1-MM-5.138P	MM-5	MM	2020	0.0247194	19782	9	neoplastic
GTGCGGTCATCAGTAC-1-MM-5.138P	MM-5	MM	1913	0.0598948	12355	9	neoplastic
GTGCGGTGTTCAGTAC-1-MM-5.138P	MM-5	MM	1504	0.0729698	7647	9	neoplastic
GTGCGGTTCACGGTTA-1-MM-5.138P	MM-5	MM	2055	0.0314089	15537	9	neoplastic
GTGCTTCAGGCGATAC-1-MM-5.138P	MM-5	MM	1387	0.0363688	6984	9	neoplastic
GTGCTTCCACAGGAGT-1-MM-5.138P	MM-5	MM	1196	0.0663463	5411	9	neoplastic
GTGGGTCTCGTACGGC-1-MM-5.138P	MM-5	MM	1506	0.0367034	8991	9	neoplastic
GTGGGTCTCTTGCAAG-1-MM-5.138P	MM-5	MM	886	0.0745342	4669	9	neoplastic
GTGTGCGCACGGCTAC-1-MM-5.138P	MM-5	MM	1324	0.133652	6487	9	neoplastic
GTGTGCGCAGTACACT-1-MM-5.138P	MM-5	MM	2215	0.045317	16528	9	neoplastic
GTGTTAGAGATGTAAC-1-MM-5.138P	MM-5	MM	1010	0.116075	5574	9	neoplastic
GTGTTAGCACCAGCAC-1-MM-5.138P	MM-5	MM	1859	0.0316719	13924	9	neoplastic
GTGTTAGGTATCTGCA-1-MM-5.138P	MM-5	MM	1228	0.0463844	8408	9	neoplastic
GTGTTAGGTGTAATGA-1-MM-5.138P	MM-5	MM	1360	0.074873	8855	9	neoplastic
GTGTTAGTCTAACTCT-1-MM-5.138P	MM-5	MM	1503	0.0507589	5930	9	neoplastic
GTGTTAGTCTTGCATT-1-MM-5.138P	MM-5	MM	1242	0.0505603	7318	9	neoplastic
GTTAAGCAGCGATTCT-1-MM-5.138P	MM-5	MM	1941	0.129969	10464	9	neoplastic
GTTAAGCAGTGATCGG-1-MM-5.138P	MM-5	MM	730	0.01167	2485	11	neoplastic
GTTAAGCGTCCATGAT-1-MM-5.138P	MM-5	MM	1749	0.0582791	14585	9	neoplastic
GTTACAGCAGACGCTC-1-MM-5.138P	MM-5	MM	779	0.0460714	2800	9	neoplastic
GTTACAGGTCGTCTTC-1-MM-5.138P	MM-5	MM	2559	0.0617346	17802	21	neoplastic
GTTACAGTCGTCTGCT-1-MM-5.138P	MM-5	MM	720	0.0440656	3109	9	neoplastic
GTTCATTCAGATCTGT-1-MM-5.138P	MM-5	MM	1013	0.11326	4706	9	neoplastic
GTTCATTCATCCCATC-1-MM-5.138P	MM-5	MM	2186	0.0430989	15244	9	neoplastic
GTTCATTTCTCAACTT-1-MM-5.138P	MM-5	MM	1295	0.0477847	6613	9	neoplastic
GTTCGGGGTGGTCCGT-1-MM-5.138P	MM-5	MM	1600	0.0418864	13083	9	neoplastic
GTTCTCGTCCTTTACA-1-MM-5.138P	MM-5	MM	2046	0.0858616	11833	9	neoplastic
GTTCTCGTCTTCATGT-1-MM-5.138P	MM-5	MM	1010	0.0902722	4996	9	neoplastic
GTTTCTAAGAGTAAGG-1-MM-5.138P	MM-5	MM	1752	0.0615301	11084	9	neoplastic
GTTTCTAGTTCACCTC-1-MM-5.138P	MM-5	MM	2077	0.0322937	16288	9	neoplastic
TAAACCGCATATGGTC-1-MM-5.138P	MM-5	MM	1950	0.0830689	12291	9	neoplastic
TAAACCGTCACAATGC-1-MM-5.138P	MM-5	MM	1341	0.0815598	7565	9	neoplastic
TAAACCGTCCTGTACC-1-MM-5.138P	MM-5	MM	758	0.0851684	3088	9	neoplastic
TAAGAGAAGACTGTAA-1-MM-5.138P	MM-5	MM	1962	0.0571747	12558	21	neoplastic
TAAGAGAAGCGATCCC-1-MM-5.138P	MM-5	MM	1589	0.03863	10044	9	neoplastic
TAAGAGACAATCGAAA-1-MM-5.138P	MM-5	MM	1578	0.0657915	6627	9	neoplastic
TAAGAGACACGAGGTA-1-MM-5.138P	MM-5	MM	1355	0.109827	7612	9	neoplastic
TAAGCGTTCCGTTGTC-1-MM-5.138P	MM-5	MM	1257	0.119797	6102	9	neoplastic
TAAGTGCAGGAGTACC-1-MM-5.138P	MM-5	MM	628	0.0390937	2251	9	neoplastic
TAAGTGCAGGGCTCTC-1-MM-5.138P	MM-5	MM	709	0.0375702	2848	9	neoplastic
TAAGTGCGTACAGTTC-1-MM-5.138P	MM-5	MM	2161	0.0776046	11739	21	neoplastic
TACACGAAGGTTCCTA-1-MM-5.138P	MM-5	MM	502	0.0381098	2624	9	neoplastic
TACACGAGTGTCAATC-1-MM-5.138P	MM-5	MM	1704	0.0284772	13344	9	neoplastic
TACACGATCCAAACTG-1-MM-5.138P	MM-5	MM	1715	0.0301907	9175	9	neoplastic
TACAGTGAGAAGGTTT-1-MM-5.138P	MM-5	MM	1629	0.0645685	9850	9	neoplastic
TACAGTGCAAACCCAT-1-MM-5.138P	MM-5	MM	1387	0.10348	7557	9	neoplastic
TACAGTGCAACTGGCC-1-MM-5.138P	MM-5	MM	1907	0.071467	14874	9	neoplastic
TACAGTGCACCGTTGG-1-MM-5.138P	MM-5	MM	1352	0.0464791	7853	9	neoplastic
TACAGTGTCACTGGGC-1-MM-5.138P	MM-5	MM	660	0.101209	2895	9	neoplastic
TACCTATCAGGAACGT-1-MM-5.138P	MM-5	MM	1737	0.0443018	9503	9	neoplastic
TACCTTAAGACGCAAC-1-MM-5.138P	MM-5	MM	2505	0.0320218	20892	9	neoplastic
TACCTTACAAGCCTAT-1-MM-5.138P	MM-5	MM	1095	0.135039	5628	9	neoplastic
TACCTTAGTACAAGTA-1-MM-5.138P	MM-5	MM	1845	0.0331528	10708	9	neoplastic
TACGGATAGTGGGATC-1-MM-5.138P	MM-5	MM	1199	0.0630737	6754	9	neoplastic
TACGGATGTACATGTC-1-MM-5.138P	MM-5	MM	916	0.0133087	2705	9	neoplastic
TACGGATTCCGAACGC-1-MM-5.138P	MM-5	MM	1038	0.0888168	6778	9	neoplastic
TACGGGCAGAGCTATA-1-MM-5.138P	MM-5	MM	2748	0.0452003	23960	9	neoplastic
TACGGGCCAAAGCGGT-1-MM-5.138P	MM-5	MM	866	0.0529464	4514	9	neoplastic
TACGGGCTCGGAATCT-1-MM-5.138P	MM-5	MM	1526	0.0619408	10171	9	neoplastic
TACGGTAAGAAGGGTA-1-MM-5.138P	MM-5	MM	1706	0.053136	10539	9	neoplastic
TACGGTACAAGCCGCT-1-MM-5.138P	MM-5	MM	1417	0.0525662	9664	9	neoplastic
TACGGTACAAGTCTAC-1-MM-5.138P	MM-5	MM	2041	0.0372583	12722	9	neoplastic
TACGGTAGTCTAGAGG-1-MM-5.138P	MM-5	MM	1022	0.0358417	5887	9	neoplastic
TACTCATCAATGGATA-1-MM-5.138P	MM-5	MM	940	0.0662014	5015	9	neoplastic
TACTCATCACGGACAA-1-MM-5.138P	MM-5	MM	1041	0.0648938	5039	9	neoplastic
TACTCATCAGCATGAG-1-MM-5.138P	MM-5	MM	1230	0.0894775	8192	9	neoplastic
TACTCATGTGCGCTTG-1-MM-5.138P	MM-5	MM	1421	0.0561325	8088	9	neoplastic
TACTCATTCCCTTGTG-1-MM-5.138P	MM-5	MM	937	0.107143	4648	9	neoplastic
TACTCATTCGAACTGT-1-MM-5.138P	MM-5	MM	1846	0.0220222	16665	9	neoplastic
TACTCGCAGCCCGAAA-1-MM-5.138P	MM-5	MM	1283	0.107688	7271	9	neoplastic
TACTCGCCACAAGCCC-1-MM-5.138P	MM-5	MM	1390	0.0251453	9465	9	neoplastic
TACTCGCCAGGTCCAC-1-MM-5.138P	MM-5	MM	1878	0.0450542	12829	9	neoplastic
TACTCGCGTGATGATA-1-MM-5.138P	MM-5	MM	1355	0.0834274	8858	9	neoplastic
TACTTACAGATGTTAG-1-MM-5.138P	MM-5	MM	1453	0.0786615	8009	9	neoplastic
TACTTACGTCCAGTGC-1-MM-5.138P	MM-5	MM	1489	0.0601702	6814	9	neoplastic
TACTTGTCACAAGTAA-1-MM-5.138P	MM-5	MM	1678	0.0515924	10079	9	neoplastic
TACTTGTCACATTTCT-1-MM-5.138P	MM-5	MM	1755	0.0298179	13616	9	neoplastic
TACTTGTTCAGCATGT-1-MM-5.138P	MM-5	MM	680	0.127687	3070	9	neoplastic
TACTTGTTCCTGTAGA-1-MM-5.138P	MM-5	MM	1327	0.110392	7727	9	neoplastic
TAGACCAAGAGACTTA-1-MM-5.138P	MM-5	MM	2233	0.0347746	20676	9	neoplastic
TAGACCAGTTACCAGT-1-MM-5.138P	MM-5	MM	1927	0.0323532	12889	9	neoplastic
TAGACCATCTTAACCT-1-MM-5.138P	MM-5	MM	2011	0.0686083	15829	9	neoplastic
TAGAGCTAGTGAACAT-1-MM-5.138P	MM-5	MM	1034	0.0674505	6464	9	neoplastic
TAGAGCTAGTGTGGCA-1-MM-5.138P	MM-5	MM	2145	0.0763457	13989	9	neoplastic
TAGAGCTGTGTCAATC-1-MM-5.138P	MM-5	MM	1480	0.0505201	9422	9	neoplastic
TAGCCGGAGAGTACCG-1-MM-5.138P	MM-5	MM	969	0.0690518	3997	9	neoplastic
TAGCCGGAGGCTAGGT-1-MM-5.138P	MM-5	MM	2222	0.0590874	14267	21	neoplastic
TAGGCATTCCCTTGCA-1-MM-5.138P	MM-5	MM	1100	0.0385734	5159	9	neoplastic
TAGGCATTCGCTTGTC-1-MM-5.138P	MM-5	MM	747	0.016858	2788	9	neoplastic
TAGTGGTAGGACCACA-1-MM-5.138P	MM-5	MM	929	0.107342	4127	9	neoplastic
TAGTGGTCAGCTGGCT-1-MM-5.138P	MM-5	MM	1836	0.065047	11607	9	neoplastic
TAGTTGGAGACGCACA-1-MM-5.138P	MM-5	MM	643	0.0324969	2431	9	neoplastic
TAGTTGGAGTATTGGA-1-MM-5.138P	MM-5	MM	1513	0.0796504	8010	9	neoplastic
TAGTTGGTCACGCATA-1-MM-5.138P	MM-5	MM	1315	0.0526144	6120	9	neoplastic
TAGTTGGTCTTCCTTC-1-MM-5.138P	MM-5	MM	1190	0.058951	6463	9	neoplastic
TATCAGGAGTGGAGTC-1-MM-5.138P	MM-5	MM	1731	0.0418504	11565	9	neoplastic
TATCAGGGTATAGGGC-1-MM-5.138P	MM-5	MM	694	0.142122	2913	9	neoplastic
TATCAGGTCTGTTTGT-1-MM-5.138P	MM-5	MM	2954	0.0516887	27240	9	neoplastic
TATCTCAAGAGAGCTC-1-MM-5.138P	MM-5	MM	1097	0.080208	6346	9	neoplastic
TATCTCAAGGTAAACT-1-MM-5.138P	MM-5	MM	1661	0.0432868	10673	9	neoplastic
TATCTCACACAAGTAA-1-MM-5.138P	MM-5	MM	1957	0.0427649	12861	9	neoplastic
TATCTCATCAGTGTTG-1-MM-5.138P	MM-5	MM	1465	0.0825487	7753	9	neoplastic
TATCTCATCATGTCTT-1-MM-5.138P	MM-5	MM	1660	0.0434021	10852	9	neoplastic
TATCTCATCGAGGTAG-1-MM-5.138P	MM-5	MM	1056	0.0247685	8640	9	neoplastic
TATCTCATCTGTCCGT-1-MM-5.138P	MM-5	MM	743	0.128076	2967	9	neoplastic
TATGCCCAGCGATAGC-1-MM-5.138P	MM-5	MM	1224	0.12045	7555	9	neoplastic
TATGCCCGTCCGACGT-1-MM-5.138P	MM-5	MM	802	0.0267632	3176	9	neoplastic
TATGCCCGTGATGTCT-1-MM-5.138P	MM-5	MM	1827	0.050298	14931	9	neoplastic
TATGCCCTCACAAACC-1-MM-5.138P	MM-5	MM	1291	0.0262927	6846	9	neoplastic
TATTACCAGAAGGCCT-1-MM-5.138P	MM-5	MM	2001	0.0505363	15197	9	neoplastic
TATTACCAGTGACTCT-1-MM-5.138P	MM-5	MM	1498	0.038547	10351	9	neoplastic
TATTACCCATCTGGTA-1-MM-5.138P	MM-5	MM	1757	0.0422091	12367	9	neoplastic
TCAACGACATGAAGTA-1-MM-5.138P	MM-5	MM	2740	0.0338684	18129	21	neoplastic
TCAATCTAGACAAAGG-1-MM-5.138P	MM-5	MM	2058	0.0513687	14503	9	neoplastic
TCAATCTGTTCAGCGC-1-MM-5.138P	MM-5	MM	1719	0.028154	13142	9	neoplastic
TCAATCTTCACCTCGT-1-MM-5.138P	MM-5	MM	1472	0.0657845	7935	9	neoplastic
TCAATCTTCCTTTCGG-1-MM-5.138P	MM-5	MM	1507	0.0132687	10928	9	neoplastic
TCACAAGCAACGATGG-1-MM-5.138P	MM-5	MM	1724	0.0235101	12165	9	neoplastic
TCACAAGGTGCTTCTC-1-MM-5.138P	MM-5	MM	1140	0.138408	4559	9	neoplastic
TCACAAGTCTGCCCTA-1-MM-5.138P	MM-5	MM	1189	0.0828309	7630	9	neoplastic
TCACGAAAGTCGAGTG-1-MM-5.138P	MM-5	MM	1910	0.0769154	10076	21	neoplastic
TCACGAACATTGGTAC-1-MM-5.138P	MM-5	MM	2055	0.0576527	8742	9	neoplastic
TCACGAAGTACACCGC-1-MM-5.138P	MM-5	MM	1565	0.0397935	11233	9	neoplastic
TCAGATGGTCATCGGC-1-MM-5.138P	MM-5	MM	1668	0.0467273	11321	9	neoplastic
TCAGCAAAGGGTGTGT-1-MM-5.138P	MM-5	MM	1536	0.0528639	10423	9	neoplastic
TCAGCAATCTAGCACA-1-MM-5.138P	MM-5	MM	864	0.0607333	3573	9	neoplastic
TCAGCAATCTGCAAGT-1-MM-5.138P	MM-5	MM	2476	0.0242113	22221	9	neoplastic
TCAGCAATCTGCTGCT-1-MM-5.138P	MM-5	MM	1734	0.0546133	11261	9	neoplastic
TCAGCTCAGACAGACC-1-MM-5.138P	MM-5	MM	1772	0.0600932	12231	9	neoplastic
TCAGCTCCATATGCTG-1-MM-5.138P	MM-5	MM	1634	0.0884735	10003	9	neoplastic
TCAGCTCGTACCATCA-1-MM-5.138P	MM-5	MM	1050	0.113156	4021	9	neoplastic
TCAGCTCTCGCCTGAG-1-MM-5.138P	MM-5	MM	1049	0.0292818	5430	9	neoplastic
TCAGCTCTCTGGTGTA-1-MM-5.138P	MM-5	MM	1636	0.0445996	12175	9	neoplastic
TCAGGATCACAACGCC-1-MM-5.138P	MM-5	MM	859	0.0140217	3138	9	neoplastic
TCAGGATCATTAGGCT-1-MM-5.138P	MM-5	MM	980	0.0928623	5492	9	neoplastic
TCAGGTAAGATAGGAG-1-MM-5.138P	MM-5	MM	1919	0.0426882	11666	9	neoplastic
TCAGGTAAGGTACTCT-1-MM-5.138P	MM-5	MM	894	0.0474637	3371	9	neoplastic
TCAGGTACAATAGAGT-1-MM-5.138P	MM-5	MM	829	0.116984	3462	9	neoplastic
TCAGGTACACTCGACG-1-MM-5.138P	MM-5	MM	1743	0.0559928	12198	9	neoplastic
TCAGGTAGTAGCTGCC-1-MM-5.138P	MM-5	MM	1056	0.0546236	4888	9	neoplastic
TCATTACGTTATCCGA-1-MM-5.138P	MM-5	MM	1921	0.0599066	11351	9	neoplastic
TCATTACTCTCCCTGA-1-MM-5.138P	MM-5	MM	956	0.0680239	4175	9	neoplastic
TCATTTGTCGTTTAGG-1-MM-5.138P	MM-5	MM	1941	0.113137	13983	9	neoplastic
TCATTTGTCTCGATGA-1-MM-5.138P	MM-5	MM	1578	0.0654798	9942	9	neoplastic
TCATTTGTCTTCATGT-1-MM-5.138P	MM-5	MM	1127	0.111694	5336	9	neoplastic
TCCACACCAAACTGTC-1-MM-5.138P	MM-5	MM	2123	0.0449387	13218	9	neoplastic
TCCACACCAAGTTCTG-1-MM-5.138P	MM-5	MM	1950	0.042065	12552	9	neoplastic
TCCACACCATTGGGCC-1-MM-5.138P	MM-5	MM	1508	0.0272434	8369	9	neoplastic
TCCACACGTCCTGCTT-1-MM-5.138P	MM-5	MM	751	0.0788412	2727	9	neoplastic
TCCACACTCAAGGTAA-1-MM-5.138P	MM-5	MM	1939	0.0696791	12371	9	neoplastic
TCCCGATCAAGTCTAC-1-MM-5.138P	MM-5	MM	1489	0.0353499	6959	9	neoplastic
TCGAGGCCATCCTTGC-1-MM-5.138P	MM-5	MM	1121	0.0369998	5973	9	neoplastic
TCGAGGCGTCTTGATG-1-MM-5.138P	MM-5	MM	1207	0.0550256	7233	9	neoplastic
TCGAGGCGTGCAGACA-1-MM-5.138P	MM-5	MM	1588	0.0303057	11450	9	neoplastic
TCGCGAGAGCATCATC-1-MM-5.138P	MM-5	MM	2135	0.0378595	16482	9	neoplastic
TCGCGAGCATTCTCAT-1-MM-5.138P	MM-5	MM	1838	0.0542531	12626	9	neoplastic
TCGCGAGGTTCTGTTT-1-MM-5.138P	MM-5	MM	2184	0.0208333	23040	9	neoplastic
TCGCGTTAGTACGACG-1-MM-5.138P	MM-5	MM	1660	0.0321456	12910	9	neoplastic
TCGCGTTGTAACGCGA-1-MM-5.138P	MM-5	MM	846	0.018401	3152	9	neoplastic
TCGCGTTGTCCAAGTT-1-MM-5.138P	MM-5	MM	2213	0.0218923	21286	9	neoplastic
TCGCGTTTCGAGAGCA-1-MM-5.138P	MM-5	MM	1682	0.0324062	11541	9	neoplastic
TCGCGTTTCTACCAGA-1-MM-5.138P	MM-5	MM	1313	0.0722307	7836	9	neoplastic
TCGGGACAGCAGCGTA-1-MM-5.138P	MM-5	MM	1682	0.0522141	12104	9	neoplastic
TCGGGACTCACAACGT-1-MM-5.138P	MM-5	MM	1059	0.0710833	5585	9	neoplastic
TCGGGACTCACGCGGT-1-MM-5.138P	MM-5	MM	1642	0.109472	7728	9	neoplastic
TCGTACCTCGCGATCG-1-MM-5.138P	MM-5	MM	850	0.066803	4401	9	neoplastic
TCGTAGACATCCGTGG-1-MM-5.138P	MM-5	MM	2236	0.0520362	16796	9	neoplastic
TCTATTGTCACGCGGT-1-MM-5.138P	MM-5	MM	1842	0.0601157	13657	9	neoplastic
TCTCATAAGAGTAATC-1-MM-5.138P	MM-5	MM	2136	0.0254331	18126	9	neoplastic
TCTCATACAAGCCATT-1-MM-5.138P	MM-5	MM	1568	0.0800282	8497	9	neoplastic
TCTCATAGTCCGAACC-1-MM-5.138P	MM-5	MM	1907	0.0514531	12594	9	neoplastic
TCTCATATCCATTCTA-1-MM-5.138P	MM-5	MM	1136	0.077114	5239	9	neoplastic
TCTCATATCCCTCTTT-1-MM-5.138P	MM-5	MM	1451	0.0865248	6345	9	neoplastic
TCTCTAAAGCTAAGAT-1-MM-5.138P	MM-5	MM	982	0.110737	4750	9	neoplastic
TCTCTAAAGGTAAACT-1-MM-5.138P	MM-5	MM	1196	0.132748	5582	9	neoplastic
TCTCTAACAATAAGCA-1-MM-5.138P	MM-5	MM	1392	0.0696217	8776	9	neoplastic
TCTCTAATCCACTCCA-1-MM-5.138P	MM-5	MM	1519	0.0904295	7962	9	neoplastic
TCTGAGAAGCTAACAA-1-MM-5.138P	MM-5	MM	1380	0.0714494	6858	9	neoplastic
TCTGAGAGTGCAACTT-1-MM-5.138P	MM-5	MM	1443	0.0414951	9230	9	neoplastic
TCTGGAAAGTTACGGG-1-MM-5.138P	MM-5	MM	844	0.0931373	4080	9	neoplastic
TCTGGAAGTACCGAGA-1-MM-5.138P	MM-5	MM	717	0.0769974	3104	9	neoplastic
TCTGGAAGTTATCACG-1-MM-5.138P	MM-5	MM	1145	0.0554796	5119	9	neoplastic
TCTGGAAGTTGGACCC-1-MM-5.138P	MM-5	MM	2285	0.0385341	19074	9	neoplastic
TCTGGAATCCGTCAAA-1-MM-5.138P	MM-5	MM	1147	0.067591	5770	9	neoplastic
TCTTCGGGTTTGTTGG-1-MM-5.138P	MM-5	MM	1442	0.0698777	8014	9	neoplastic
TCTTTCCCACGAAACG-1-MM-5.138P	MM-5	MM	1053	0.074453	6353	9	neoplastic
TCTTTCCTCGCGGATC-1-MM-5.138P	MM-5	MM	2227	0.0775199	14048	9	neoplastic
TGAAAGAAGCTTCGCG-1-MM-5.138P	MM-5	MM	1549	0.0530871	10398	9	neoplastic
TGAAAGAGTCTCTTTA-1-MM-5.138P	MM-5	MM	1399	0.0590771	10207	9	neoplastic
TGAAAGATCTTCCTTC-1-MM-5.138P	MM-5	MM	2482	0.0469365	17790	21	neoplastic
TGACGGCCAATCAGAA-1-MM-5.138P	MM-5	MM	1044	0.100465	5166	9	neoplastic
TGACGGCGTAGAGTGC-1-MM-5.138P	MM-5	MM	566	0.0172655	2143	9	neoplastic
TGACTAGAGTATGACA-1-MM-5.138P	MM-5	MM	1511	0.0539918	9983	9	neoplastic
TGACTAGCAGACAAAT-1-MM-5.138P	MM-5	MM	1634	0.0528952	11381	9	neoplastic
TGACTAGCATTGGCGC-1-MM-5.138P	MM-5	MM	1795	0.0215105	10460	9	neoplastic
TGACTAGGTAGAGGAA-1-MM-5.138P	MM-5	MM	1161	0.106184	6630	9	neoplastic
TGACTAGTCAGCACAT-1-MM-5.138P	MM-5	MM	1396	0.0408318	9233	9	neoplastic
TGACTAGTCCGAGCCA-1-MM-5.138P	MM-5	MM	2017	0.0421941	13272	9	neoplastic
TGACTTTAGACGCACA-1-MM-5.138P	MM-5	MM	862	0.0851776	3886	9	neoplastic
TGACTTTGTGGTCCGT-1-MM-5.138P	MM-5	MM	580	0.0378505	2140	9	neoplastic
TGACTTTTCTTGCAAG-1-MM-5.138P	MM-5	MM	1221	0.0247456	8648	9	neoplastic
TGAGAGGAGAAGGGTA-1-MM-5.138P	MM-5	MM	1272	0.066683	8158	9	neoplastic
TGAGAGGAGTCTCAAC-1-MM-5.138P	MM-5	MM	1208	0.096721	6069	9	neoplastic
TGAGAGGCAAAGCGGT-1-MM-5.138P	MM-5	MM	1562	0.0267462	12413	9	neoplastic
TGAGAGGGTATGCTTG-1-MM-5.138P	MM-5	MM	482	0.00721548	3049	17	neoplastic
TGAGCATAGTGTTTGC-1-MM-5.138P	MM-5	MM	1692	0.0442822	10546	9	neoplastic
TGAGCATTCGGAAATA-1-MM-5.138P	MM-5	MM	2080	0.0475029	14757	9	neoplastic
TGAGCCGAGGATGGAA-1-MM-5.138P	MM-5	MM	1980	0.1	13830	9	neoplastic
TGAGCCGGTTGTCGCG-1-MM-5.138P	MM-5	MM	1790	0.0571855	12066	9	neoplastic
TGAGCCGTCCCTAACC-1-MM-5.138P	MM-5	MM	1589	0.0605048	8677	9	neoplastic
TGAGGGATCGGTCCGA-1-MM-5.138P	MM-5	MM	919	0.0192926	2488	9	neoplastic
TGATTTCAGCTGGAAC-1-MM-5.138P	MM-5	MM	1993	0.0538946	15085	9	neoplastic
TGATTTCTCGTTACAG-1-MM-5.138P	MM-5	MM	1573	0.0506339	12225	9	neoplastic
TGATTTCTCTGATACG-1-MM-5.138P	MM-5	MM	1241	0.0313964	6402	9	neoplastic
TGCACCTCAAGTACCT-1-MM-5.138P	MM-5	MM	1707	0.0277108	12450	9	neoplastic
TGCACCTTCGGAAATA-1-MM-5.138P	MM-5	MM	1448	0.0658315	8142	9	neoplastic
TGCCAAACATTCCTGC-1-MM-5.138P	MM-5	MM	1314	0.040861	8223	9	neoplastic
TGCCCATAGATATGCA-1-MM-5.138P	MM-5	MM	810	0.0649793	4109	9	neoplastic
TGCCCATAGATGCGAC-1-MM-5.138P	MM-5	MM	2213	0.0412286	14456	9	neoplastic
TGCCCATCATAGGATA-1-MM-5.138P	MM-5	MM	1062	0.079646	6102	9	neoplastic
TGCCCATTCACCACCT-1-MM-5.138P	MM-5	MM	1703	0.0530751	11512	9	neoplastic
TGCCCATTCAGAGCTT-1-MM-5.138P	MM-5	MM	1228	0.0231427	5142	9	neoplastic
TGCCCATTCATCTGCC-1-MM-5.138P	MM-5	MM	1849	0.0610389	12533	9	neoplastic
TGCCCATTCGTTGCCT-1-MM-5.138P	MM-5	MM	978	0.108208	4593	9	neoplastic
TGCCCTAAGTCGTACT-1-MM-5.138P	MM-5	MM	1640	0.0353177	9995	9	neoplastic
TGCCCTATCCAAACAC-1-MM-5.138P	MM-5	MM	2187	0.0381157	14902	9	neoplastic
TGCGCAGCATGTTGAC-1-MM-5.138P	MM-5	MM	700	0.0315356	2188	9	neoplastic
TGCGCAGGTTCTGAAC-1-MM-5.138P	MM-5	MM	2544	0.0585414	18141	9	neoplastic
TGCGGGTAGCAAATCA-1-MM-5.138P	MM-5	MM	1826	0.0310372	11309	9	neoplastic
TGCGGGTAGGATGTAT-1-MM-5.138P	MM-5	MM	1175	0.0497912	6467	9	neoplastic
TGCGGGTCAAGACGTG-1-MM-5.138P	MM-5	MM	731	0.102614	3060	9	neoplastic
TGCGTGGCATTCACTT-1-MM-5.138P	MM-5	MM	1865	0.0435548	10791	9	neoplastic
TGCGTGGGTACCGCTG-1-MM-5.138P	MM-5	MM	2292	0.0537486	18140	9	neoplastic
TGCTACCAGCCCAACC-1-MM-5.138P	MM-5	MM	1458	0.0682555	8014	9	neoplastic
TGCTGCTTCTTCATGT-1-MM-5.138P	MM-5	MM	2013	0.0343396	8911	9	neoplastic
TGGACGCTCAGTTGAC-1-MM-5.138P	MM-5	MM	1454	0.0545688	8558	9	neoplastic
TGGACGCTCCATGAAC-1-MM-5.138P	MM-5	MM	746	0.0117409	2470	9	neoplastic
TGGACGCTCTGTGCAA-1-MM-5.138P	MM-5	MM	1473	0.0752819	9046	9	neoplastic
TGGACGCTCTGTTGAG-1-MM-5.138P	MM-5	MM	624	0.0114723	2615	9	neoplastic
TGGACGCTCTTAGAGC-1-MM-5.138P	MM-5	MM	1386	0.0803385	8153	9	neoplastic
TGGCCAGCACGCCAGT-1-MM-5.138P	MM-5	MM	1021	0.0745811	4237	9	neoplastic
TGGCCAGCACTACAGT-1-MM-5.138P	MM-5	MM	983	0.0981805	5551	9	neoplastic
TGGCCAGCATTGCGGC-1-MM-5.138P	MM-5	MM	1900	0.0289136	10272	9	neoplastic
TGGCCAGGTGTTGAGG-1-MM-5.138P	MM-5	MM	1556	0.0482793	10170	9	neoplastic
TGGCGCAAGTGTGAAT-1-MM-5.138P	MM-5	MM	958	0.0647609	3953	9	neoplastic
TGGCGCACATGTCCTC-1-MM-5.138P	MM-5	MM	1380	0.0185289	8905	9	neoplastic
TGGCGCATCACAGGCC-1-MM-5.138P	MM-5	MM	1126	0.0358974	6045	9	neoplastic
TGGCGCATCCACTGGG-1-MM-5.138P	MM-5	MM	1086	0.0624275	5174	9	neoplastic
TGGCGCATCGGCGCAT-1-MM-5.138P	MM-5	MM	2272	0.050428	15071	9	neoplastic
TGGCTGGAGAAGGGTA-1-MM-5.138P	MM-5	MM	1009	0.104117	5417	9	neoplastic
TGGGAAGAGGAATTAC-1-MM-5.138P	MM-5	MM	1516	0.111237	9745	9	neoplastic
TGGGAAGGTGTCGCTG-1-MM-5.138P	MM-5	MM	1628	0.034287	13562	9	neoplastic
TGGGCGTGTCGTGGCT-1-MM-5.138P	MM-5	MM	2067	0.0284771	21210	9	neoplastic
TGGTTAGAGGCGTACA-1-MM-5.138P	MM-5	MM	647	0.0350717	3279	9	neoplastic
TGGTTAGCATTAGCCA-1-MM-5.138P	MM-5	MM	2063	0.0426051	12698	9	neoplastic
TGGTTAGTCAAACGGG-1-MM-5.138P	MM-5	MM	1821	0.0564438	11321	9	neoplastic
TGGTTAGTCTAGCACA-1-MM-5.138P	MM-5	MM	972	0.063658	4210	9	neoplastic
TGGTTCCAGACAGACC-1-MM-5.138P	MM-5	MM	1805	0.056701	12028	9	neoplastic
TGGTTCCCAAACGCGA-1-MM-5.138P	MM-5	MM	2051	0.0471684	13632	9	neoplastic
TGGTTCCCACTTAACG-1-MM-5.138P	MM-5	MM	1943	0.0388187	14323	9	neoplastic
TGTATTCAGCCCAACC-1-MM-5.138P	MM-5	MM	850	0.148451	3422	9	neoplastic
TGTATTCAGGACCACA-1-MM-5.138P	MM-5	MM	2826	0.0361592	19746	21	neoplastic
TGTATTCAGTGATCGG-1-MM-5.138P	MM-5	MM	1767	0.056016	10015	9	neoplastic
TGTATTCCAGTCAGCC-1-MM-5.138P	MM-5	MM	1782	0.0559702	12596	9	neoplastic
TGTATTCTCATGTCTT-1-MM-5.138P	MM-5	MM	1812	0.0452128	10904	9	neoplastic
TGTCCCAAGTTAACGA-1-MM-5.138P	MM-5	MM	945	0.0555926	4497	9	neoplastic
TGTCCCACAACGATCT-1-MM-5.138P	MM-5	MM	1759	0.0575728	13357	9	neoplastic
TGTCCCACATTGAGCT-1-MM-5.138P	MM-5	MM	1009	0.130474	4476	9	neoplastic
TGTCCCATCGCGGATC-1-MM-5.138P	MM-5	MM	1632	0.059805	11387	9	neoplastic
TGTGGTACAGTGGGAT-1-MM-5.138P	MM-5	MM	961	0.145105	4004	9	neoplastic
TGTGGTACATGAGCGA-1-MM-5.138P	MM-5	MM	2108	0.0525153	15386	9	neoplastic
TGTGTTTCATCTCCCA-1-MM-5.138P	MM-5	MM	1145	0.0584426	6023	9	neoplastic
TGTTCCGCACAGACTT-1-MM-5.138P	MM-5	MM	2052	0.0421114	15554	9	neoplastic
TGTTCCGTCAAACCAC-1-MM-5.138P	MM-5	MM	1473	0.0826347	8350	9	neoplastic
TTAACTCAGCTGCAAG-1-MM-5.138P	MM-5	MM	2143	0.0462531	13491	9	neoplastic
TTAACTCCAGCCAATT-1-MM-5.138P	MM-5	MM	1860	0.0227776	10844	9	neoplastic
TTAACTCGTAGAAAGG-1-MM-5.138P	MM-5	MM	1577	0.0398601	8003	9	neoplastic
TTAACTCTCCGCAAGC-1-MM-5.138P	MM-5	MM	2074	0.0428099	15417	9	neoplastic
TTAGGACAGGATCGCA-1-MM-5.138P	MM-5	MM	2145	0.0415127	14068	9	neoplastic
TTAGGACCACAACGTT-1-MM-5.138P	MM-5	MM	1845	0.0336349	10941	9	neoplastic
TTAGGACGTAAACACA-1-MM-5.138P	MM-5	MM	2344	0.100333	15030	9	neoplastic
TTAGGACGTAGAGTGC-1-MM-5.138P	MM-5	MM	848	0.0289776	3658	9	neoplastic
TTAGGACGTTATTCTC-1-MM-5.138P	MM-5	MM	2011	0.0347846	17709	9	neoplastic
TTAGGACTCGTTACGA-1-MM-5.138P	MM-5	MM	1293	0.116951	6088	9	neoplastic
TTAGGACTCGTTTAGG-1-MM-5.138P	MM-5	MM	1356	0.042026	7305	9	neoplastic
TTAGTTCTCTCATTCA-1-MM-5.138P	MM-5	MM	1795	0.0287149	14139	9	neoplastic
TTATGCTCATCTCCCA-1-MM-5.138P	MM-5	MM	1121	0.0899766	6824	9	neoplastic
TTATGCTGTGAGCGAT-1-MM-5.138P	MM-5	MM	1086	0.123171	5261	9	neoplastic
TTATGCTGTTCCGTCT-1-MM-5.138P	MM-5	MM	729	0.0250748	2672	9	neoplastic
TTATGCTGTTCTGGTA-1-MM-5.138P	MM-5	MM	1576	0.0903434	8999	9	neoplastic
TTCCCAGAGGCGCTCT-1-MM-5.138P	MM-5	MM	1654	0.0523769	7026	9	neoplastic
TTCCCAGTCAACGCTA-1-MM-5.138P	MM-5	MM	795	0.0197795	3084	9	neoplastic
TTCCCAGTCTACGAGT-1-MM-5.138P	MM-5	MM	1106	0.133531	6740	9	neoplastic
TTCGAAGCAATCAGAA-1-MM-5.138P	MM-5	MM	671	0.138542	2880	9	neoplastic
TTCGAAGGTGTGAATA-1-MM-5.138P	MM-5	MM	1381	0.0406876	10937	9	neoplastic
TTCGAAGTCTGGTATG-1-MM-5.138P	MM-5	MM	1310	0.0511691	8169	9	neoplastic
TTCTACAAGCCCGAAA-1-MM-5.138P	MM-5	MM	1607	0.0461317	10405	9	neoplastic
TTCTACACAATAGAGT-1-MM-5.138P	MM-5	MM	1208	0.0590895	6414	9	neoplastic
TTCTACACACTGAAGG-1-MM-5.138P	MM-5	MM	1020	0.0840885	4745	9	neoplastic
TTCTCAAAGCTGTTCA-1-MM-5.138P	MM-5	MM	1660	0.0624216	11166	9	neoplastic
TTCTCAATCTATCGCC-1-MM-5.138P	MM-5	MM	1314	0.0745505	8008	9	neoplastic
TTCTCCTCACACAGAG-1-MM-5.138P	MM-5	MM	2039	0.0228829	16650	9	neoplastic
TTCTCCTCACGACGAA-1-MM-5.138P	MM-5	MM	785	0.0992991	3424	9	neoplastic
TTCTCCTGTGAGTGAC-1-MM-5.138P	MM-5	MM	2308	0.0342002	19035	9	neoplastic
TTCTCCTGTTATTCTC-1-MM-5.138P	MM-5	MM	1878	0.0456318	12053	9	neoplastic
TTCTCCTGTTCGGCAC-1-MM-5.138P	MM-5	MM	1221	0.0546399	6735	9	neoplastic
TTCTCCTTCACGATGT-1-MM-5.138P	MM-5	MM	684	0.00652073	2147	9	neoplastic
TTCTTAGAGATCTGCT-1-MM-5.138P	MM-5	MM	578	0.0250645	2713	9	neoplastic
TTCTTAGCAATAGCGG-1-MM-5.138P	MM-5	MM	1359	0.0586051	8617	9	neoplastic
TTCTTAGGTCGAATCT-1-MM-5.138P	MM-5	MM	957	0.0997496	4792	9	neoplastic
TTCTTAGGTGTCTGAT-1-MM-5.138P	MM-5	MM	1793	0.0592779	12298	9	neoplastic
TTCTTAGTCGGTTCGG-1-MM-5.138P	MM-5	MM	1017	0.0610212	4818	9	neoplastic
TTCTTAGTCGTGACAT-1-MM-5.138P	MM-5	MM	1762	0.046273	11108	9	neoplastic
TTCTTAGTCTTGCCGT-1-MM-5.138P	MM-5	MM	826	0.047726	3562	9	neoplastic
TTGAACGAGCCACCTG-1-MM-5.138P	MM-5	MM	1500	0.0541844	8914	9	neoplastic
TTGAACGAGCGAAGGG-1-MM-5.138P	MM-5	MM	1105	0.110185	5636	9	neoplastic
TTGAACGAGCTTATCG-1-MM-5.138P	MM-5	MM	1301	0.087349	6869	9	neoplastic
TTGAACGTCGCAAGCC-1-MM-5.138P	MM-5	MM	1499	0.0851224	9316	9	neoplastic
TTGACTTAGATGTAAC-1-MM-5.138P	MM-5	MM	963	0.0443841	5520	9	neoplastic
TTGACTTAGCCTATGT-1-MM-5.138P	MM-5	MM	1445	0.07194	8660	9	neoplastic
TTGACTTCAATGTAAG-1-MM-5.138P	MM-5	MM	1668	0.0745951	9880	9	neoplastic
TTGACTTGTCCGTCAG-1-MM-5.138P	MM-5	MM	1861	0.115729	9168	9	neoplastic
TTGACTTTCCTTGACC-1-MM-5.138P	MM-5	MM	1927	0.0510943	12291	9	neoplastic
TTGCCGTAGGTCATCT-1-MM-5.138P	MM-5	MM	1845	0.0518744	12164	9	neoplastic
TTGCCGTCACTTGGAT-1-MM-5.138P	MM-5	MM	1296	0.0752478	7163	9	neoplastic
TTGCCGTCATCCGCGA-1-MM-5.138P	MM-5	MM	1941	0.0389284	11945	9	neoplastic
TTGCCGTGTCCGAACC-1-MM-5.138P	MM-5	MM	2607	0.0958208	18305	21	neoplastic
TTGCCGTTCGGATGGA-1-MM-5.138P	MM-5	MM	1325	0.0514982	8777	9	neoplastic
TTGCGTCCAATGGAAT-1-MM-5.138P	MM-5	MM	1335	0.0238937	9333	9	neoplastic
TTGCGTCGTAGAGGAA-1-MM-5.138P	MM-5	MM	554	0.00966851	2896	9	neoplastic
TTGCGTCTCCGTAGGC-1-MM-5.138P	MM-5	MM	973	0.0909461	4915	9	neoplastic
TTGGAACAGGTCGGAT-1-MM-5.138P	MM-5	MM	1464	0.0638419	8756	9	neoplastic
TTGGAACCACAGCCCA-1-MM-5.138P	MM-5	MM	756	0.0495105	3575	9	neoplastic
TTGGAACCACGACTCG-1-MM-5.138P	MM-5	MM	701	0.0330469	3026	9	neoplastic
TTGGAACGTTATGCGT-1-MM-5.138P	MM-5	MM	1229	0.0936647	7324	9	neoplastic
TTGGAACTCGTAGATC-1-MM-5.138P	MM-5	MM	1826	0.0491742	10656	9	neoplastic
TTGGCAACAACACCTA-1-MM-5.138P	MM-5	MM	1533	0.0590601	9448	9	neoplastic
TTGGCAACAACACGCC-1-MM-5.138P	MM-5	MM	1046	0.107918	5986	9	neoplastic
TTGGCAACAAGACGTG-1-MM-5.138P	MM-5	MM	1921	0.0311273	17573	9	neoplastic
TTGGCAAGTACTTCTT-1-MM-5.138P	MM-5	MM	1809	0.0468384	9821	9	neoplastic
TTGGCAATCCTTGGTC-1-MM-5.138P	MM-5	MM	1121	0.0436127	6145	9	neoplastic
TTGTAGGGTCTCATCC-1-MM-5.138P	MM-5	MM	2193	0.0442153	15515	9	neoplastic
TTTACTGAGTAGCGGT-1-MM-5.138P	MM-5	MM	813	0.143007	4769	9	neoplastic
TTTACTGGTAAATGAC-1-MM-5.138P	MM-5	MM	1033	0.0995902	4880	9	neoplastic
TTTACTGGTGGAAAGA-1-MM-5.138P	MM-5	MM	1492	0.0910714	7840	9	neoplastic
TTTATGCAGAAACGAG-1-MM-5.138P	MM-5	MM	1553	0.0410045	14535	9	neoplastic
TTTATGCCACACTGCG-1-MM-5.138P	MM-5	MM	1425	0.0831979	6154	9	neoplastic
TTTATGCCAGACAAGC-1-MM-5.138P	MM-5	MM	1781	0.0249813	12009	9	neoplastic
TTTATGCCATGCGCAC-1-MM-5.138P	MM-5	MM	2226	0.0273832	17529	9	neoplastic
TTTATGCGTTGTGGAG-1-MM-5.138P	MM-5	MM	884	0.0651643	3683	9	neoplastic
TTTATGCTCCTCCTAG-1-MM-5.138P	MM-5	MM	1259	0.057555	6724	9	neoplastic
TTTGGTTAGAGCCCAA-1-MM-5.138P	MM-5	MM	1644	0.061951	10815	9	neoplastic
TTTGGTTAGTCCTCCT-1-MM-5.138P	MM-5	MM	1350	0.0728477	9211	9	neoplastic
TTTGGTTTCAAGAAGT-1-MM-5.138P	MM-5	MM	1525	0.0558022	9910	9	neoplastic
AAACCTGGTACTTCTT-1-SMMh-10.138P	SMM-12	SMM	1180	0.0229885	4524	20	neoplastic
AAACCTGGTTTGCATG-1-SMMh-10.138P	SMM-12	SMM	1156	0.0285565	3817	22	neoplastic
AAACGGGGTTTAGCTG-1-SMMh-10.138P	SMM-12	SMM	1508	0.0518244	8085	22	neoplastic
AAAGCAAAGTACGTAA-1-SMMh-10.138P	SMM-12	SMM	1491	0.0537937	4982	22	neoplastic
AAAGCAACATTGCGGC-1-SMMh-10.138P	SMM-12	SMM	1719	0.0109954	8640	22	neoplastic
AAATGCCAGTTGTCGT-1-SMMh-10.138P	SMM-12	SMM	1248	0.0200985	9951	20	neoplastic
AACACGTCAATAGCGG-1-SMMh-10.138P	SMM-12	SMM	880	0.0327757	2929	22	neoplastic
AACCATGGTAAGGGCT-1-SMMh-10.138P	SMM-12	SMM	2976	0.0163548	26292	20	neoplastic
AACGTTGCAGGCAGTA-1-SMMh-10.138P	SMM-12	SMM	1800	0.0255918	7815	22	neoplastic
AACTCTTTCATTTGGG-1-SMMh-10.138P	SMM-12	SMM	2155	0.00824619	21707	20	neoplastic
AAGACCTGTCCCGACA-1-SMMh-10.138P	SMM-12	SMM	762	0.0490038	1857	22	neoplastic
AAGACCTGTCTCCATC-1-SMMh-10.138P	SMM-12	SMM	1234	0.0569403	4654	22	neoplastic
AAGACCTTCCTAGTGA-1-SMMh-10.138P	SMM-12	SMM	1274	0.0505194	4236	22	neoplastic
AAGCCGCCAACTGCTA-1-SMMh-10.138P	SMM-12	SMM	1820	0.041154	7071	22	neoplastic
AAGGTTCCACCAGGTC-1-SMMh-10.138P	SMM-12	SMM	1625	0.028062	6450	22	neoplastic
AAGTCTGGTACTTAGC-1-SMMh-10.138P	SMM-12	SMM	2523	0.0424606	11493	22	neoplastic
AAGTCTGTCGTAGATC-1-SMMh-10.138P	SMM-12	SMM	1194	0.0303874	3949	22	neoplastic
AATCGGTCAGGGAGAG-1-SMMh-10.138P	SMM-12	SMM	1098	0.0694754	3584	22	neoplastic
ACACCCTAGACCACGA-1-SMMh-10.138P	SMM-12	SMM	2028	0.00845792	11705	22	neoplastic
ACACCCTGTTCTGTTT-1-SMMh-10.138P	SMM-12	SMM	1492	0.0179711	5954	22	neoplastic
ACAGCTATCAACGAAA-1-SMMh-10.138P	SMM-12	SMM	280	0.00108774	2758	17	neoplastic
ACCAGTACAAAGCGGT-1-SMMh-10.138P	SMM-12	SMM	576	0.0413265	1960	22	neoplastic
ACCAGTAGTTCCGGCA-1-SMMh-10.138P	SMM-12	SMM	1789	0.072	5875	22	neoplastic
ACCTTTACATGTAGTC-1-SMMh-10.138P	SMM-12	SMM	862	0.0351277	2192	22	neoplastic
ACGAGCCAGGCAGTCA-1-SMMh-10.138P	SMM-12	SMM	2757	0.0114899	28982	20	neoplastic
ACGATACGTCACCCAG-1-SMMh-10.138P	SMM-12	SMM	2934	0.00949516	31911	20	neoplastic
ACGATACGTTCACCTC-1-SMMh-10.138P	SMM-12	SMM	455	0.0114078	4120	20	neoplastic
ACGATGTCAACACCCG-1-SMMh-10.138P	SMM-12	SMM	1811	0.00875161	11655	20	neoplastic
ACGCAGCCAAGCGATG-1-SMMh-10.138P	SMM-12	SMM	1831	0.0326671	7255	22	neoplastic
ACGCCAGAGCTGTTCA-1-SMMh-10.138P	SMM-12	SMM	2267	0.0127812	19560	healthy	neoplastic
ACGCCAGGTGGTACAG-1-SMMh-10.138P	SMM-12	SMM	1418	0.0189977	6106	20	neoplastic
ACGGGCTGTTAGAACA-1-SMMh-10.138P	SMM-12	SMM	733	0.0315871	2596	22	neoplastic
ACGGGTCCAGTTTACG-1-SMMh-10.138P	SMM-12	SMM	1217	0.0330984	3263	22	neoplastic
ACGTCAAAGCTAGTTC-1-SMMh-10.138P	SMM-12	SMM	1477	0.0241321	4724	22	neoplastic
ACTATCTCACATTAGC-1-SMMh-10.138P	SMM-12	SMM	1344	0.0697543	3541	22	neoplastic
ACTGAGTAGAGAGCTC-1-SMMh-10.138P	SMM-12	SMM	1373	0.0297171	4913	22	neoplastic
ACTGATGCATCGTCGG-1-SMMh-10.138P	SMM-12	SMM	1467	0.0437474	4846	22	neoplastic
ACTGTCCAGTGTTGAA-1-SMMh-10.138P	SMM-12	SMM	1410	0.0445554	5207	22	neoplastic
ACTTGTTGTCAGCTAT-1-SMMh-10.138P	SMM-12	SMM	973	0.0665354	2540	22	neoplastic
AGAATAGTCTGGCGAC-1-SMMh-10.138P	SMM-12	SMM	1583	0.0104898	12393	20	neoplastic
AGAGCGACATCCCATC-1-SMMh-10.138P	SMM-12	SMM	548	0.00858615	3494	17	neoplastic
AGAGCGATCAACACAC-1-SMMh-10.138P	SMM-12	SMM	1951	0.0616793	5026	22	neoplastic
AGATCTGAGTCGAGTG-1-SMMh-10.138P	SMM-12	SMM	745	0.0324324	1850	22	neoplastic
AGATTGCGTGTTCTTT-1-SMMh-10.138P	SMM-12	SMM	2896	0.00543615	43597	20	neoplastic
AGATTGCTCAACGAAA-1-SMMh-10.138P	SMM-12	SMM	534	0.0547771	2355	22	neoplastic
AGCAGCCAGCCAGGAT-1-SMMh-10.138P	SMM-12	SMM	3310	0.0250218	26377	22	neoplastic
AGCATACGTGCGCTTG-1-SMMh-10.138P	SMM-12	SMM	1610	0.00834546	20610	20	neoplastic
AGCGGTCGTCATTAGC-1-SMMh-10.138P	SMM-12	SMM	1028	0.0476858	4278	22	neoplastic
AGCGTCGCAATGAATG-1-SMMh-10.138P	SMM-12	SMM	342	0.00604108	2483	healthy	neoplastic
AGCGTCGCACAAGCCC-1-SMMh-10.138P	SMM-12	SMM	927	0.142424	2640	22	neoplastic
AGCTCTCAGTAGCGGT-1-SMMh-10.138P	SMM-12	SMM	1956	0.0147025	13127	22	neoplastic
AGCTCTCGTTCATGGT-1-SMMh-10.138P	SMM-12	SMM	1573	0.0205128	7605	22	neoplastic
AGCTTGAAGAGCCCAA-1-SMMh-10.138P	SMM-12	SMM	1820	0.0499833	6002	22	neoplastic
AGGCCACGTGCACTTA-1-SMMh-10.138P	SMM-12	SMM	2165	0.00655586	43320	healthy	neoplastic
AGGCCACGTTACGTCA-1-SMMh-10.138P	SMM-12	SMM	1938	0.00326093	18093	20	neoplastic
AGGCCGTTCGGTTCGG-1-SMMh-10.138P	SMM-12	SMM	1605	0.0157015	9808	20	neoplastic
AGGGAGTCAGTCTTCC-1-SMMh-10.138P	SMM-12	SMM	1426	0.0487576	4266	22	neoplastic
AGGGATGTCCTGCAGG-1-SMMh-10.138P	SMM-12	SMM	1456	0.0304854	5150	22	neoplastic
AGGTCCGAGGTGCTTT-1-SMMh-10.138P	SMM-12	SMM	1971	0.016014	8555	22	neoplastic
AGTCTTTTCTATCGCC-1-SMMh-10.138P	SMM-12	SMM	2095	0.0356436	8080	22	neoplastic
ATAACGCTCACAATGC-1-SMMh-10.138P	SMM-12	SMM	2934	0.0346576	14398	22	neoplastic
ATAAGAGCATGGGAAC-1-SMMh-10.138P	SMM-12	SMM	1622	0.0163612	8129	22	neoplastic
ATCCGAAAGCTAGCCC-1-SMMh-10.138P	SMM-12	SMM	1242	0.0330146	4392	22	neoplastic
ATCGAGTTCTGTCAAG-1-SMMh-10.138P	SMM-12	SMM	1478	0.0122458	12984	20	neoplastic
ATCTGCCGTCTCCACT-1-SMMh-10.138P	SMM-12	SMM	1246	0.0246533	5841	22	neoplastic
ATGAGGGAGTCCATAC-1-SMMh-10.138P	SMM-12	SMM	996	0.0153257	3132	22	neoplastic
ATGTGTGCATCGATGT-1-SMMh-10.138P	SMM-12	SMM	1306	0.00644398	7604	20	neoplastic
ATTCTACCAATGGAGC-1-SMMh-10.138P	SMM-12	SMM	1934	0.03079	7405	22	neoplastic
ATTGGTGAGCTGTTCA-1-SMMh-10.138P	SMM-12	SMM	1662	0.0323735	5591	22	neoplastic
ATTGGTGCAAACCCAT-1-SMMh-10.138P	SMM-12	SMM	1493	0.0201654	4959	22	neoplastic
CAACCTCCAGATCCAT-1-SMMh-10.138P	SMM-12	SMM	1397	0.0345718	5033	22	neoplastic
CAACTAGCAAGTCATC-1-SMMh-10.138P	SMM-12	SMM	2191	0.0132166	22850	healthy	neoplastic
CAAGAAAAGCATGGCA-1-SMMh-10.138P	SMM-12	SMM	1739	0.0166847	11088	20	neoplastic
CAAGAAATCAGCACAT-1-SMMh-10.138P	SMM-12	SMM	1574	0.0178571	8792	22	neoplastic
CAAGATCCAGCGAACA-1-SMMh-10.138P	SMM-12	SMM	957	0.0443366	3090	22	neoplastic
CAAGTTGGTACCGCTG-1-SMMh-10.138P	SMM-12	SMM	3060	0.0153381	27774	20	neoplastic
CACAAACCAGACGCAA-1-SMMh-10.138P	SMM-12	SMM	1783	0.0201848	7035	22	neoplastic
CACAAACGTCGTCTTC-1-SMMh-10.138P	SMM-12	SMM	2889	0.00765716	31735	20	neoplastic
CACACAATCCGCGTTT-1-SMMh-10.138P	SMM-12	SMM	1265	0.0253985	3701	22	neoplastic
CACACCTGTCTCTCTG-1-SMMh-10.138P	SMM-12	SMM	964	0.0674157	2314	22	neoplastic
CACACTCAGATATGGT-1-SMMh-10.138P	SMM-12	SMM	1392	0.0511029	5440	22	neoplastic
CACCACTCACCTTGTC-1-SMMh-10.138P	SMM-12	SMM	2266	0.0316901	8520	22	neoplastic
CACCAGGCAACTGGCC-1-SMMh-10.138P	SMM-12	SMM	1511	0.0153218	10769	20	neoplastic
CACCTTGTCTTGTATC-1-SMMh-10.138P	SMM-12	SMM	1453	0.0101863	7461	20	neoplastic
CACTCCAAGCGATGAC-1-SMMh-10.138P	SMM-12	SMM	2512	0.00579679	36917	healthy	neoplastic
CAGCGACGTAAACCTC-1-SMMh-10.138P	SMM-12	SMM	1416	0.0247326	4488	22	neoplastic
CAGCTGGGTTCTCATT-1-SMMh-10.138P	SMM-12	SMM	1833	0.0097946	10516	20	neoplastic
CATATGGCACGACTCG-1-SMMh-10.138P	SMM-12	SMM	953	0.0512259	2284	22	neoplastic
CATATTCAGAATGTGT-1-SMMh-10.138P	SMM-12	SMM	1998	0.00992854	15813	20	neoplastic
CATATTCTCTTCATGT-1-SMMh-10.138P	SMM-12	SMM	3261	0.0183003	28688	20	neoplastic
CATCAAGTCCATGAGT-1-SMMh-10.138P	SMM-12	SMM	2704	0.0118578	31203	healthy	neoplastic
CATCAGATCGGACAAG-1-SMMh-10.138P	SMM-12	SMM	2249	0.0362433	9519	22	neoplastic
CATCCACCAGCCAATT-1-SMMh-10.138P	SMM-12	SMM	1484	0.0387177	4804	22	neoplastic
CATCGGGTCCCAAGTA-1-SMMh-10.138P	SMM-12	SMM	2631	0.0151396	15258	22	neoplastic
CATTCGCCACATCCGG-1-SMMh-10.138P	SMM-12	SMM	1572	0.033004	4454	22	neoplastic
CCAATCCAGCTAGCCC-1-SMMh-10.138P	SMM-12	SMM	3610	0.0435624	17056	22	neoplastic
CCAATCCGTCTTTCAT-1-SMMh-10.138P	SMM-12	SMM	1827	0.0231222	7482	22	neoplastic
CCACTACCACGTCTCT-1-SMMh-10.138P	SMM-12	SMM	2408	0.0238768	10973	22	neoplastic
CCACTACCAGACGTAG-1-SMMh-10.138P	SMM-12	SMM	1689	0.0124944	11125	22	neoplastic
CCCATACCAATGGATA-1-SMMh-10.138P	SMM-12	SMM	1932	0.0219771	11967	22	neoplastic
CCCTCCTCAATGTAAG-1-SMMh-10.138P	SMM-12	SMM	1802	0.0320736	7171	22	neoplastic
CCGTGGAAGTACGCCC-1-SMMh-10.138P	SMM-12	SMM	1984	0.0135239	14271	20	neoplastic
CCTACACAGTGGAGTC-1-SMMh-10.138P	SMM-12	SMM	1998	0.020966	9110	22	neoplastic
CCTACACGTTCGTGAT-1-SMMh-10.138P	SMM-12	SMM	404	0.00329281	3948	17	neoplastic
CCTATTATCAGGCAAG-1-SMMh-10.138P	SMM-12	SMM	2129	0.00827544	19576	20	neoplastic
CCTATTATCGGATGTT-1-SMMh-10.138P	SMM-12	SMM	1947	0.0444861	7463	22	neoplastic
CCTCTGAAGTGTCCCG-1-SMMh-10.138P	SMM-12	SMM	1741	0.0181223	8553	22	neoplastic
CCTTCCCAGGCTCTTA-1-SMMh-10.138P	SMM-12	SMM	903	0.01375	2400	22	neoplastic
CCTTCCCCAATAGCGG-1-SMMh-10.138P	SMM-12	SMM	2250	0.018221	12513	22	neoplastic
CGAACATCAATCCGAT-1-SMMh-10.138P	SMM-12	SMM	2184	0.0467342	7104	22	neoplastic
CGAACATGTTCCCGAG-1-SMMh-10.138P	SMM-12	SMM	1892	0.0182494	12110	22	neoplastic
CGACTTCAGGCAAAGA-1-SMMh-10.138P	SMM-12	SMM	1786	0.0120719	14745	22	neoplastic
CGATGGCAGCTAGGCA-1-SMMh-10.138P	SMM-12	SMM	1209	0.0400092	4349	22	neoplastic
CGATGGCGTTCCCGAG-1-SMMh-10.138P	SMM-12	SMM	1365	0.0358868	4347	22	neoplastic
CGATGGCTCATGCTCC-1-SMMh-10.138P	SMM-12	SMM	1710	0.0338843	6050	22	neoplastic
CGATGGCTCCCGGATG-1-SMMh-10.138P	SMM-12	SMM	1168	0.0140564	12023	22	neoplastic
CGATGTAAGCGCTTAT-1-SMMh-10.138P	SMM-12	SMM	1821	0.0136659	12147	20	neoplastic
CGCGGTAAGAGCTATA-1-SMMh-10.138P	SMM-12	SMM	1663	0.0130112	11298	20	neoplastic
CGCGGTACACCACCAG-1-SMMh-10.138P	SMM-12	SMM	908	0.107043	2513	22	neoplastic
CGCGGTACAGCTTAAC-1-SMMh-10.138P	SMM-12	SMM	2288	0.0255546	13344	22	neoplastic
CGCGTTTCATGACGGA-1-SMMh-10.138P	SMM-12	SMM	1707	0.0115149	11116	20	neoplastic
CGCGTTTTCGTACGGC-1-SMMh-10.138P	SMM-12	SMM	1063	0.0821206	2886	22	neoplastic
CGCTGGACAGCAGTTT-1-SMMh-10.138P	SMM-12	SMM	1954	0.0173215	11835	22	neoplastic
CGGACACAGAGGTACC-1-SMMh-10.138P	SMM-12	SMM	1570	0.029688	9903	22	neoplastic
CGGACGTCAGTCTTCC-1-SMMh-10.138P	SMM-12	SMM	1660	0.0250432	5790	22	neoplastic
CGGACGTCATGACGGA-1-SMMh-10.138P	SMM-12	SMM	1815	0.0335102	7162	22	neoplastic
CGGGTCACACCAGGCT-1-SMMh-10.138P	SMM-12	SMM	1002	0.00935672	5130	20	neoplastic
CGGGTCATCCTTGCCA-1-SMMh-10.138P	SMM-12	SMM	2659	0.0228673	12988	22	neoplastic
CGTAGCGTCGTTTATC-1-SMMh-10.138P	SMM-12	SMM	1587	0.033014	6785	22	neoplastic
CGTCAGGAGTACGATA-1-SMMh-10.138P	SMM-12	SMM	398	0.00665779	3004	healthy	neoplastic
CGTCCATTCCTGTAGA-1-SMMh-10.138P	SMM-12	SMM	1655	0.0262577	8150	22	neoplastic
CGTCTACAGAAGCCCA-1-SMMh-10.138P	SMM-12	SMM	2014	0.0301211	9329	22	neoplastic
CGTCTACGTCATACTG-1-SMMh-10.138P	SMM-12	SMM	1633	0.0196608	6663	22	neoplastic
CGTTAGAAGTACGATA-1-SMMh-10.138P	SMM-12	SMM	1261	0.0190906	6862	20	neoplastic
CTAAGACCATTGTGCA-1-SMMh-10.138P	SMM-12	SMM	1855	0.00750188	15996	20	neoplastic
CTCACACGTTAGATGA-1-SMMh-10.138P	SMM-12	SMM	974	0.0241449	2485	22	neoplastic
CTCAGAAAGGCGCTCT-1-SMMh-10.138P	SMM-12	SMM	1078	0.0335739	3187	21	neoplastic
CTCAGAATCATCTGCC-1-SMMh-10.138P	SMM-12	SMM	2985	0.0343307	12700	22	neoplastic
CTCATTATCCTAGGGC-1-SMMh-10.138P	SMM-12	SMM	768	0.00388982	19024	healthy	neoplastic
CTCATTATCGTTGACA-1-SMMh-10.138P	SMM-12	SMM	2243	0.0125213	14695	healthy	neoplastic
CTCGAAAGTAGCTTGT-1-SMMh-10.138P	SMM-12	SMM	1927	0.0296333	8099	22	neoplastic
CTCGAGGCAGTCAGCC-1-SMMh-10.138P	SMM-12	SMM	997	0.113125	3200	healthy	neoplastic
CTCGTACAGAAGAAGC-1-SMMh-10.138P	SMM-12	SMM	1600	0.0189065	7828	22	neoplastic
CTCGTACAGAAGGGTA-1-SMMh-10.138P	SMM-12	SMM	1771	0.0142604	15217	22	neoplastic
CTGAAACCATTTCACT-1-SMMh-10.138P	SMM-12	SMM	846	0.120789	2790	22	neoplastic
CTGAAACTCTAGCACA-1-SMMh-10.138P	SMM-12	SMM	851	0.133912	2188	22	neoplastic
CTGATAGCAGTGACAG-1-SMMh-10.138P	SMM-12	SMM	2016	0.0340928	6101	22	neoplastic
CTGATAGGTCATATCG-1-SMMh-10.138P	SMM-12	SMM	1444	0.01298	9322	20	neoplastic
CTGATCCGTGGTAACG-1-SMMh-10.138P	SMM-12	SMM	1436	0.0133371	7048	20	neoplastic
CTGCGGAGTCTCCACT-1-SMMh-10.138P	SMM-12	SMM	1589	0.0274371	4811	22	neoplastic
CTGCTGTAGTCCATAC-1-SMMh-10.138P	SMM-12	SMM	1795	0.0233748	7230	22	neoplastic
CTGTGCTTCAGTTTGG-1-SMMh-10.138P	SMM-12	SMM	923	0.100808	2847	22	neoplastic
CTGTTTAGTCGCATAT-1-SMMh-10.138P	SMM-12	SMM	2486	0.0496571	8458	22	neoplastic
CTGTTTAGTGGCCCTA-1-SMMh-10.138P	SMM-12	SMM	1970	0.0122187	12931	20	neoplastic
CTTAGGATCCACGACG-1-SMMh-10.138P	SMM-12	SMM	780	0.0282087	2127	22	neoplastic
GAAACTCGTCTCACCT-1-SMMh-10.138P	SMM-12	SMM	1995	0.00955136	18322	20	neoplastic
GAAACTCGTTCACCTC-1-SMMh-10.138P	SMM-12	SMM	1737	0.0379041	6279	22	neoplastic
GAACATCCAGTTAACC-1-SMMh-10.138P	SMM-12	SMM	3170	0.0329079	15042	22	neoplastic
GAACGGATCCAAGCCG-1-SMMh-10.138P	SMM-12	SMM	1602	0.0393217	6841	22	neoplastic
GAAGCAGAGAATAGGG-1-SMMh-10.138P	SMM-12	SMM	1629	0.0258369	7199	22	neoplastic
GAATAAGCATGCAATC-1-SMMh-10.138P	SMM-12	SMM	1941	0.0252285	10504	22	neoplastic
GAATAAGGTTCAACCA-1-SMMh-10.138P	SMM-12	SMM	1462	0.0285121	5296	22	neoplastic
GAATGAACATATGAGA-1-SMMh-10.138P	SMM-12	SMM	1944	0.0291426	10054	22	neoplastic
GACACGCCACATGGGA-1-SMMh-10.138P	SMM-12	SMM	1144	0.0134217	6035	20	neoplastic
GACCAATGTCAACTGT-1-SMMh-10.138P	SMM-12	SMM	1184	0.0394469	4918	22	neoplastic
GACGCGTTCAACCAAC-1-SMMh-10.138P	SMM-12	SMM	1093	0.0342606	3415	22	neoplastic
GACGGCTTCCTTTACA-1-SMMh-10.138P	SMM-12	SMM	1741	0.0293179	6890	22	neoplastic
GACGTGCGTTCAACCA-1-SMMh-10.138P	SMM-12	SMM	1161	0.014624	5744	20	neoplastic
GACTACAAGACAGACC-1-SMMh-10.138P	SMM-12	SMM	2808	0.0120482	25564	20	neoplastic
GACTACACAGGCAGTA-1-SMMh-10.138P	SMM-12	SMM	1616	0.0256174	6519	22	neoplastic
GATCGATGTAGCGCAA-1-SMMh-10.138P	SMM-12	SMM	1787	0.0300231	6928	22	neoplastic
GATCGATGTGCATCTA-1-SMMh-10.138P	SMM-12	SMM	1691	0.030468	7713	22	neoplastic
GATCGCGAGACAGGCT-1-SMMh-10.138P	SMM-12	SMM	711	0.0689311	2002	20	neoplastic
GATCGCGTCCACGAAT-1-SMMh-10.138P	SMM-12	SMM	1264	0.0278508	7612	healthy	neoplastic
GATCGTAAGTGTCTCA-1-SMMh-10.138P	SMM-12	SMM	2048	0.0204186	9795	22	neoplastic
GATCTAGCATCCGCGA-1-SMMh-10.138P	SMM-12	SMM	2558	0.0457292	11918	22	neoplastic
GATGAAAAGTTACCCA-1-SMMh-10.138P	SMM-12	SMM	1133	0.0561861	3524	22	neoplastic
GATGAAAGTAGGCTGA-1-SMMh-10.138P	SMM-12	SMM	1827	0.0222243	10574	22	neoplastic
GATGAGGCATCAGTAC-1-SMMh-10.138P	SMM-12	SMM	1495	0.022195	6533	22	neoplastic
GCAATCAAGGTGGGTT-1-SMMh-10.138P	SMM-12	SMM	2318	0.0121657	17015	20	neoplastic
GCACATAAGCGTTTAC-1-SMMh-10.138P	SMM-12	SMM	1197	0.0407066	3906	22	neoplastic
GCACTCTAGATCGGGT-1-SMMh-10.138P	SMM-12	SMM	1057	0.0245109	4447	22	neoplastic
GCACTCTAGGCCATAG-1-SMMh-10.138P	SMM-12	SMM	1366	0.0209437	4154	22	neoplastic
GCAGTTACACATCCAA-1-SMMh-10.138P	SMM-12	SMM	1901	0.0274311	7291	22	neoplastic
GCATGTACATGGTCTA-1-SMMh-10.138P	SMM-12	SMM	1405	0.0333738	4944	22	neoplastic
GCGCCAAGTTACCGAT-1-SMMh-10.138P	SMM-12	SMM	1517	0.0286417	5691	22	neoplastic
GCGGGTTAGACAAGCC-1-SMMh-10.138P	SMM-12	SMM	1367	0.0420402	5019	22	neoplastic
GCTGCAGCATGAACCT-1-SMMh-10.138P	SMM-12	SMM	1488	0.0641175	4289	22	neoplastic
GCTGGGTTCTGGTATG-1-SMMh-10.138P	SMM-12	SMM	995	0.0362739	3446	22	neoplastic
GGAAAGCGTGGTCCGT-1-SMMh-10.138P	SMM-12	SMM	1065	0.0293878	3675	20	neoplastic
GGAACTTCATCCCACT-1-SMMh-10.138P	SMM-12	SMM	577	0.00146466	5462	17	neoplastic
GGAATAAAGAGTTGGC-1-SMMh-10.138P	SMM-12	SMM	753	0.0351675	4180	healthy	neoplastic
GGAATAAAGGAGCGAG-1-SMMh-10.138P	SMM-12	SMM	756	0.0345865	2660	22	neoplastic
GGACAGACAGACGCCT-1-SMMh-10.138P	SMM-12	SMM	1823	0.0271678	7104	22	neoplastic
GGAGCAAAGCATCATC-1-SMMh-10.138P	SMM-12	SMM	1735	0.00892914	15567	20	neoplastic
GGATGTTTCTCCTATA-1-SMMh-10.138P	SMM-12	SMM	1963	0.0162378	13795	22	neoplastic
GGCCGATCAGTAAGCG-1-SMMh-10.138P	SMM-12	SMM	1928	0.0366404	7096	22	neoplastic
GGCGACTTCGCAAACT-1-SMMh-10.138P	SMM-12	SMM	1219	0.0149957	4668	20	neoplastic
GGCGACTTCTTGTTTG-1-SMMh-10.138P	SMM-12	SMM	1497	0.0442927	5712	22	neoplastic
GGCTCGACAGGGAGAG-1-SMMh-10.138P	SMM-12	SMM	527	0.0739379	2448	22	neoplastic
GGCTGGTGTGTGCGTC-1-SMMh-10.138P	SMM-12	SMM	2452	0.00755641	19189	20	neoplastic
GGGAATGCACGACTCG-1-SMMh-10.138P	SMM-12	SMM	2007	0.0137852	13928	20	neoplastic
GGGAATGTCTCTGTCG-1-SMMh-10.138P	SMM-12	SMM	1613	0.033184	6027	22	neoplastic
GGGACCTCATGCGCAC-1-SMMh-10.138P	SMM-12	SMM	975	0.0290193	2998	20	neoplastic
GGGCATCTCGTCGTTC-1-SMMh-10.138P	SMM-12	SMM	1854	0.023776	7823	22	neoplastic
GGTATTGTCTGCTGTC-1-SMMh-10.138P	SMM-12	SMM	685	0.0241306	5636	20	neoplastic
GGTGAAGCAGTGACAG-1-SMMh-10.138P	SMM-12	SMM	1250	0.0267539	6728	20	neoplastic
GGTGTTAAGTCAATAG-1-SMMh-10.138P	SMM-12	SMM	1456	0.0137239	7578	20	neoplastic
GGTGTTATCACAATGC-1-SMMh-10.138P	SMM-12	SMM	1989	0.0160773	21832	healthy	neoplastic
GTAACGTTCTGGTGTA-1-SMMh-10.138P	SMM-12	SMM	1393	0.0113913	10271	20	neoplastic
GTAACTGAGGATGGAA-1-SMMh-10.138P	SMM-12	SMM	1500	0.0231963	5475	22	neoplastic
GTCACGGGTTGGAGGT-1-SMMh-10.138P	SMM-12	SMM	1700	0.0305882	8075	22	neoplastic
GTCGGGTCATACGCCG-1-SMMh-10.138P	SMM-12	SMM	1445	0.0268297	5479	22	neoplastic
GTCGGGTTCAGCTGGC-1-SMMh-10.138P	SMM-12	SMM	1199	0.0471363	3946	22	neoplastic
GTCGGGTTCTCCAGGG-1-SMMh-10.138P	SMM-12	SMM	1738	0.0102989	13885	20	neoplastic
GTCGTAACAATGAATG-1-SMMh-10.138P	SMM-12	SMM	1226	0.0673292	4025	22	neoplastic
GTGAAGGGTCAAACTC-1-SMMh-10.138P	SMM-12	SMM	2112	0.00894278	18227	20	neoplastic
GTGAAGGTCTTTACGT-1-SMMh-10.138P	SMM-12	SMM	1784	0.0305414	6483	22	neoplastic
GTGCAGCGTCGTGGCT-1-SMMh-10.138P	SMM-12	SMM	1342	0.0669736	4778	22	neoplastic
GTGCATAAGCGTGAGT-1-SMMh-10.138P	SMM-12	SMM	1106	0.0204651	3225	22	neoplastic
GTGCATAAGTACGTAA-1-SMMh-10.138P	SMM-12	SMM	1323	0.0331934	5001	22	neoplastic
GTGCGGTGTAAGAGAG-1-SMMh-10.138P	SMM-12	SMM	1456	0.00654185	8866	20	neoplastic
GTGCTTCTCGGCTTGG-1-SMMh-10.138P	SMM-12	SMM	633	0.0136085	6687	20	neoplastic
GTGGGTCTCGCCTGTT-1-SMMh-10.138P	SMM-12	SMM	1102	0.0332215	2980	22	neoplastic
GTGTGCGAGGTAAACT-1-SMMh-10.138P	SMM-12	SMM	2191	0.0490921	10409	22	neoplastic
GTTCATTAGTCGTTTG-1-SMMh-10.138P	SMM-12	SMM	1743	0.0123784	7917	22	neoplastic
GTTTCTAAGACTAAGT-1-SMMh-10.138P	SMM-12	SMM	1718	0.0246798	6402	22	neoplastic
TAAACCGCACTCGACG-1-SMMh-10.138P	SMM-12	SMM	1710	0.0496868	7024	22	neoplastic
TAAACCGGTCAATGTC-1-SMMh-10.138P	SMM-12	SMM	942	0.00702759	3842	20	neoplastic
TAAGAGATCTCTTGAT-1-SMMh-10.138P	SMM-12	SMM	1166	0.0206991	5121	20	neoplastic
TAAGTGCAGGACAGAA-1-SMMh-10.138P	SMM-12	SMM	1007	0.0391937	3572	22	neoplastic
TAAGTGCGTACGACCC-1-SMMh-10.138P	SMM-12	SMM	1942	0.0122434	13640	20	neoplastic
TACAGTGGTGTGTGCC-1-SMMh-10.138P	SMM-12	SMM	1415	0.0149852	11478	22	neoplastic
TACCTTAAGGCTCAGA-1-SMMh-10.138P	SMM-12	SMM	1101	0.0152941	4250	20	neoplastic
TACGGTAAGTCTCAAC-1-SMMh-10.138P	SMM-12	SMM	1675	0.0321944	6585	22	neoplastic
TACTCATAGGTGCACA-1-SMMh-10.138P	SMM-12	SMM	1125	0.116692	2648	22	neoplastic
TACTCATCATGAAGTA-1-SMMh-10.138P	SMM-12	SMM	2349	0.0268984	8402	22	neoplastic
TACTCGCCACTACAGT-1-SMMh-10.138P	SMM-12	SMM	1315	0.0598818	3891	22	neoplastic
TACTTGTGTATCGCAT-1-SMMh-10.138P	SMM-12	SMM	1105	0.0120055	6497	20	neoplastic
TAGAGCTGTCAACTGT-1-SMMh-10.138P	SMM-12	SMM	2405	0.0151101	21972	20	neoplastic
TAGCCGGCATGAACCT-1-SMMh-10.138P	SMM-12	SMM	1888	0.0390178	6638	22	neoplastic
TAGGCATAGATCGGGT-1-SMMh-10.138P	SMM-12	SMM	768	0.012374	2182	21	neoplastic
TAGGCATAGTGTTGAA-1-SMMh-10.138P	SMM-12	SMM	1680	0.0311209	7744	22	neoplastic
TCAATCTCAAAGGAAG-1-SMMh-10.138P	SMM-12	SMM	1263	0.00943396	6890	20	neoplastic
TCACGAAAGGGTGTGT-1-SMMh-10.138P	SMM-12	SMM	1749	0.0287122	7105	22	neoplastic
TCAGATGCACTTACGA-1-SMMh-10.138P	SMM-12	SMM	1734	0.037511	5705	22	neoplastic
TCAGCTCAGGGCTTCC-1-SMMh-10.138P	SMM-12	SMM	2163	0.0101951	15988	20	neoplastic
TCCCGATGTTACGGAG-1-SMMh-10.138P	SMM-12	SMM	1025	0.0587575	2672	22	neoplastic
TCGAGGCGTCGTCTTC-1-SMMh-10.138P	SMM-12	SMM	1437	0.0253144	6202	22	neoplastic
TCGCGTTCATCCAACA-1-SMMh-10.138P	SMM-12	SMM	952	0.0286265	3633	22	neoplastic
TCGGTAACACTAGTAC-1-SMMh-10.138P	SMM-12	SMM	1516	0.0106321	10252	13	neoplastic
TCGGTAATCCCGGATG-1-SMMh-10.138P	SMM-12	SMM	1817	0.0385748	7129	22	neoplastic
TCGTACCCATCTCCCA-1-SMMh-10.138P	SMM-12	SMM	1449	0.040183	5027	22	neoplastic
TCTATTGGTGTAACGG-1-SMMh-10.138P	SMM-12	SMM	1162	0.0150072	6930	20	neoplastic
TCTTCGGAGCATGGCA-1-SMMh-10.138P	SMM-12	SMM	1459	0.0151578	12007	22	neoplastic
TGACAACTCTTGCCGT-1-SMMh-10.138P	SMM-12	SMM	1245	0.0183692	4464	22	neoplastic
TGACTAGAGCGATTCT-1-SMMh-10.138P	SMM-12	SMM	1496	0.0360648	4381	22	neoplastic
TGACTAGGTAGCTGCC-1-SMMh-10.138P	SMM-12	SMM	1540	0.00864464	9717	20	neoplastic
TGACTTTAGGAATTAC-1-SMMh-10.138P	SMM-12	SMM	3205	0.0148529	31711	20	neoplastic
TGCTGCTTCAGGATCT-1-SMMh-10.138P	SMM-12	SMM	1448	0.0111541	9055	20	neoplastic
TGGCCAGGTCTAGTCA-1-SMMh-10.138P	SMM-12	SMM	2832	0.0129787	18646	20	neoplastic
TGGCCAGTCGTGGTCG-1-SMMh-10.138P	SMM-12	SMM	1963	0.0464396	8721	22	neoplastic
TGGGAAGCATCGATTG-1-SMMh-10.138P	SMM-12	SMM	636	0.0268071	2089	20	neoplastic
TGGGAAGGTTGCCTCT-1-SMMh-10.138P	SMM-12	SMM	1875	0.0257483	6214	22	neoplastic
TGTCCCAAGAATAGGG-1-SMMh-10.138P	SMM-12	SMM	1585	0.0284507	6151	22	neoplastic
TTAACTCTCCCAAGAT-1-SMMh-10.138P	SMM-12	SMM	782	0.0906722	1919	22	neoplastic
TTAGGACCAGACGCAA-1-SMMh-10.138P	SMM-12	SMM	1806	0.0367211	6917	22	neoplastic
TTAGGCAAGCACGCCT-1-SMMh-10.138P	SMM-12	SMM	1479	0.0221791	6177	20	neoplastic
TTCGAAGGTACCCAAT-1-SMMh-10.138P	SMM-12	SMM	1215	0.0325261	4212	20	neoplastic
TTCGGTCCAAGTTAAG-1-SMMh-10.138P	SMM-12	SMM	1034	0.0395639	3210	22	neoplastic
TTCTCAAAGATGTGTA-1-SMMh-10.138P	SMM-12	SMM	2044	0.0336	8125	22	neoplastic
TTCTCCTTCCAAGCCG-1-SMMh-10.138P	SMM-12	SMM	2235	0.0489086	8567	22	neoplastic
TTGAACGGTCTTGTCC-1-SMMh-10.138P	SMM-12	SMM	1501	0.0323529	4760	22	neoplastic
TTGAACGTCAGGATCT-1-SMMh-10.138P	SMM-12	SMM	3446	0.0143729	28526	20	neoplastic
TTGACTTAGGCTCAGA-1-SMMh-10.138P	SMM-12	SMM	1381	0.0140011	7428	3	neoplastic
TTGACTTCAGCCTGTG-1-SMMh-10.138P	SMM-12	SMM	1895	0.0415466	5897	22	neoplastic
TTGACTTCATTCCTGC-1-SMMh-10.138P	SMM-12	SMM	1916	0.0309403	9890	20	neoplastic
TTGCCGTGTCAGTGGA-1-SMMh-10.138P	SMM-12	SMM	1689	0.0237521	7873	22	neoplastic
TTGCCGTTCTATCCCG-1-SMMh-10.138P	SMM-12	SMM	1557	0.0105077	10183	20	neoplastic
TTGGCAAAGGGAAACA-1-SMMh-10.138P	SMM-12	SMM	1474	0.0270616	4693	22	neoplastic
TTGTAGGCACATTTCT-1-SMMh-10.138P	SMM-12	SMM	810	0.0107012	10653	20	neoplastic
TTTATGCCATGCGCAC-1-SMMh-10.138P	SMM-12	SMM	589	0.00151388	5945	17	neoplastic
TTTGCGCTCCCAAGTA-1-SMMh-10.138P	SMM-12	SMM	1797	0.0271374	7591	22	neoplastic
TTTGTCAAGGCTACGA-1-SMMh-10.138P	SMM-12	SMM	1181	0.0393425	3711	22	neoplastic
AAAGTAGCACGAGGTA-1-SMMh-9.138P	SMM-11	SMM	743	0.00630365	7456	17	neoplastic
AAAGTAGGTTGTACAC-1-SMMh-9.138P	SMM-11	SMM	1050	0.12284	3240	19	neoplastic
AAATGCCCATCAGTAC-1-SMMh-9.138P	SMM-11	SMM	1144	0.00770967	10636	17	neoplastic
AACACGTCATGCAATC-1-SMMh-9.138P	SMM-11	SMM	432	0.0321923	2454	0	neoplastic
AACACGTGTTAGTGGG-1-SMMh-9.138P	SMM-11	SMM	1506	0.0116209	18243	17	neoplastic
AACTGGTCAAGCGTAG-1-SMMh-9.138P	SMM-11	SMM	506	0.00746454	4019	17	neoplastic
ACACCAAAGAGATGAG-1-SMMh-9.138P	SMM-11	SMM	531	0.0448137	3972	0	neoplastic
ACACCCTAGATGTCGG-1-SMMh-9.138P	SMM-11	SMM	2260	0.0126383	17803	19	neoplastic
ACATACGAGTGTACTC-1-SMMh-9.138P	SMM-11	SMM	768	0.00654561	9472	17	neoplastic
ACCCACTTCGAGCCCA-1-SMMh-9.138P	SMM-11	SMM	478	0.00658979	4856	17	neoplastic
ACGAGCCAGAAGGTTT-1-SMMh-9.138P	SMM-11	SMM	847	0.0216195	9991	17	neoplastic
ACGCCGAAGGTCATCT-1-SMMh-9.138P	SMM-11	SMM	2905	0.0428273	21575	19	neoplastic
ACGGGTCAGCATGGCA-1-SMMh-9.138P	SMM-11	SMM	622	0.00313676	6376	17	neoplastic
AGATTGCTCCCTTGTG-1-SMMh-9.138P	SMM-11	SMM	288	0.00295421	2708	17	neoplastic
AGCTCTCGTTCGTTGA-1-SMMh-9.138P	SMM-11	SMM	773	0.00543807	6620	17	neoplastic
AGCTTGAAGGGTCTCC-1-SMMh-9.138P	SMM-11	SMM	426	0.0137457	1455	17	neoplastic
AGCTTGAAGTGAACAT-1-SMMh-9.138P	SMM-11	SMM	372	0.0169983	2412	17	neoplastic
AGGTCATTCAGCCTAA-1-SMMh-9.138P	SMM-11	SMM	441	0.00644258	3570	17	neoplastic
AGGTCCGCACAGGTTT-1-SMMh-9.138P	SMM-11	SMM	448	0.00388433	2317	17	neoplastic
AGTGAGGCATGGTCAT-1-SMMh-9.138P	SMM-11	SMM	779	0.00588056	13094	17	neoplastic
ATCATCTTCTTTACGT-1-SMMh-9.138P	SMM-11	SMM	440	0.00128008	3906	17	neoplastic
ATGAGGGCAAGGTTCT-1-SMMh-9.138P	SMM-11	SMM	921	0.00242405	6188	17	neoplastic
ATGGGAGCAGTTAACC-1-SMMh-9.138P	SMM-11	SMM	304	0.0160391	1434	0	neoplastic
ATTGGTGCACTCAGGC-1-SMMh-9.138P	SMM-11	SMM	2571	0.0515154	13957	19	neoplastic
CAACTAGGTAGCGTGA-1-SMMh-9.138P	SMM-11	SMM	777	0.0126415	10600	17	neoplastic
CAAGTTGCAATGGATA-1-SMMh-9.138P	SMM-11	SMM	884	0.00406229	10339	17	neoplastic
CACACTCAGCGTTCCG-1-SMMh-9.138P	SMM-11	SMM	785	0.00790895	10368	17	neoplastic
CACAGTAGTATATCCG-1-SMMh-9.138P	SMM-11	SMM	779	0.0116922	6329	17	neoplastic
CACAGTATCTATCCCG-1-SMMh-9.138P	SMM-11	SMM	500	0.0045205	3097	17	neoplastic
CACCAGGGTCCTGCTT-1-SMMh-9.138P	SMM-11	SMM	733	0.136111	2520	19	neoplastic
CAGAGAGGTCTTCAAG-1-SMMh-9.138P	SMM-11	SMM	516	0.0147401	2578	17	neoplastic
CAGCATAGTTGCCTCT-1-SMMh-9.138P	SMM-11	SMM	513	0.00978179	3987	17	neoplastic
CAGCCGAAGAGATGAG-1-SMMh-9.138P	SMM-11	SMM	1646	0.0159737	8201	19	neoplastic
CAGCCGAGTTAAAGAC-1-SMMh-9.138P	SMM-11	SMM	394	0.00432099	1620	17	neoplastic
CAGTCCTCAAGGTGTG-1-SMMh-9.138P	SMM-11	SMM	459	0.034613	1589	17	neoplastic
CATCAAGCATGTTGAC-1-SMMh-9.138P	SMM-11	SMM	386	0.044287	1129	9	neoplastic
CATCGAATCCTAGGGC-1-SMMh-9.138P	SMM-11	SMM	2672	0.0490355	20373	11	neoplastic
CATTATCGTAGGCATG-1-SMMh-9.138P	SMM-11	SMM	1285	0.00736661	13982	17	neoplastic
CATTCGCTCGTCCAGG-1-SMMh-9.138P	SMM-11	SMM	969	0.0105294	6743	17	neoplastic
CCAATCCGTCACTTCC-1-SMMh-9.138P	SMM-11	SMM	351	0.00342319	2337	17	neoplastic
CCACTACCAAGAGGCT-1-SMMh-9.138P	SMM-11	SMM	264	0.00512821	1560	17	neoplastic
CCAGCGAAGGGTGTGT-1-SMMh-9.138P	SMM-11	SMM	703	0.0207068	3622	healthy	neoplastic
CCATTCGAGGTGCTTT-1-SMMh-9.138P	SMM-11	SMM	422	0.00503778	2779	17	neoplastic
CCCAATCGTCACTGGC-1-SMMh-9.138P	SMM-11	SMM	1138	0.0109176	12457	17	neoplastic
CCGTGGATCCCATTTA-1-SMMh-9.138P	SMM-11	SMM	1961	0.0500546	11907	19	neoplastic
CCTACACGTCAGAAGC-1-SMMh-9.138P	SMM-11	SMM	2016	0.0205718	11472	19	neoplastic
CCTTTCTGTGTGAATA-1-SMMh-9.138P	SMM-11	SMM	830	0.0130522	5976	17	neoplastic
CGAACATTCTCAAACG-1-SMMh-9.138P	SMM-11	SMM	1316	0.00763825	13092	17	neoplastic
CGACTTCTCTGTCTCG-1-SMMh-9.138P	SMM-11	SMM	554	0.00485175	5565	17	neoplastic
CGAGAAGTCCTTGGTC-1-SMMh-9.138P	SMM-11	SMM	842	0.0264168	6776	17	neoplastic
CGATTGAGTAGAGGAA-1-SMMh-9.138P	SMM-11	SMM	303	0.0343716	1862	17	neoplastic
CGCGGTATCAAACAAG-1-SMMh-9.138P	SMM-11	SMM	2569	0.0874572	11983	19	neoplastic
CGCTTCAGTTCAACCA-1-SMMh-9.138P	SMM-11	SMM	669	0.00549394	9647	17	neoplastic
CTAATGGAGCTGCGAA-1-SMMh-9.138P	SMM-11	SMM	237	0.0152151	1906	17	neoplastic
CTACACCCACAAGCCC-1-SMMh-9.138P	SMM-11	SMM	301	0.00389779	2309	17	neoplastic
CTAGAGTTCTTGCAAG-1-SMMh-9.138P	SMM-11	SMM	404	0.0166667	2460	0	neoplastic
CTCCTAGCACGTAAGG-1-SMMh-9.138P	SMM-11	SMM	977	0.00311621	13157	17	neoplastic
CTCGAGGCATCCCACT-1-SMMh-9.138P	SMM-11	SMM	968	0.0205903	10199	17	neoplastic
CTCGTACCAGGAACGT-1-SMMh-9.138P	SMM-11	SMM	539	0.00706049	4249	17	neoplastic
CTCGTACCATTCACTT-1-SMMh-9.138P	SMM-11	SMM	243	0.00251256	1592	17	neoplastic
GAAATGAAGAGTACAT-1-SMMh-9.138P	SMM-11	SMM	648	0.0044367	6311	17	neoplastic
GAACGGAAGTCCTCCT-1-SMMh-9.138P	SMM-11	SMM	325	0.0204842	1074	17	neoplastic
GACGTTAAGGGTGTTG-1-SMMh-9.138P	SMM-11	SMM	340	0.00824176	1820	17	neoplastic
GACGTTAGTGCTTCTC-1-SMMh-9.138P	SMM-11	SMM	416	0.0050438	3767	17	neoplastic
GATCAGTGTTCAGTAC-1-SMMh-9.138P	SMM-11	SMM	243	0.00535641	2427	17	neoplastic
GCAATCACATCTCGCT-1-SMMh-9.138P	SMM-11	SMM	263	0.126775	986	9	neoplastic
GCAGTTAAGTCAAGCG-1-SMMh-9.138P	SMM-11	SMM	391	0.013573	2726	17	neoplastic
GCATGATAGTAAGTAC-1-SMMh-9.138P	SMM-11	SMM	1011	0.0627565	4143	17	neoplastic
GCCAAATAGCGCCTTG-1-SMMh-9.138P	SMM-11	SMM	739	0.132664	1892	19	neoplastic
GCGACCAGTGTGACGA-1-SMMh-9.138P	SMM-11	SMM	1932	0.0726153	8607	19	neoplastic
GCGCCAACAACACCTA-1-SMMh-9.138P	SMM-11	SMM	256	0.00432692	2080	17	neoplastic
GCGCCAATCACGAAGG-1-SMMh-9.138P	SMM-11	SMM	423	0.0174603	1260	17	neoplastic
GCGCGATAGAGCTATA-1-SMMh-9.138P	SMM-11	SMM	506	0.00259429	5011	17	neoplastic
GCTTCCAGTTATTCTC-1-SMMh-9.138P	SMM-11	SMM	2009	0.0569201	14494	19	neoplastic
GCTTCCATCCCTAATT-1-SMMh-9.138P	SMM-11	SMM	1176	0.00570567	15248	17	neoplastic
GGAATAAGTCAGAATA-1-SMMh-9.138P	SMM-11	SMM	387	0.0148423	2156	0	neoplastic
GGACAAGTCGCCTGAG-1-SMMh-9.138P	SMM-11	SMM	437	0.0187544	2826	17	neoplastic
GGACATTAGAACAACT-1-SMMh-9.138P	SMM-11	SMM	375	0.00276472	3617	17	neoplastic
GGATTACGTCTCCACT-1-SMMh-9.138P	SMM-11	SMM	1249	0.00770403	11812	17	neoplastic
GGCTGGTTCTTTCCTC-1-SMMh-9.138P	SMM-11	SMM	983	0.00347811	11788	17	neoplastic
GGTATTGCACTCGACG-1-SMMh-9.138P	SMM-11	SMM	791	0.00775688	9411	17	neoplastic
GGTGCGTCAACTGCGC-1-SMMh-9.138P	SMM-11	SMM	286	0.125	1192	9	neoplastic
GTCACAAGTATATGAG-1-SMMh-9.138P	SMM-11	SMM	825	0.0268512	7225	17	neoplastic
GTCCTCACATTCCTCG-1-SMMh-9.138P	SMM-11	SMM	1331	0.0200424	9430	11	neoplastic
GTGTTAGGTCTCTCGT-1-SMMh-9.138P	SMM-11	SMM	541	0.00317209	6305	17	neoplastic
GTTACAGTCGTTTATC-1-SMMh-9.138P	SMM-11	SMM	331	0.0135364	2955	17	neoplastic
GTTTCTAAGGAGTAGA-1-SMMh-9.138P	SMM-11	SMM	230	0.00221239	1356	17	neoplastic
TAAGAGAGTGACTACT-1-SMMh-9.138P	SMM-11	SMM	1414	0.026638	7433	healthy	neoplastic
TACCTTATCACTTACT-1-SMMh-9.138P	SMM-11	SMM	1765	0.00455685	21945	17	neoplastic
TATTACCAGGCATGTG-1-SMMh-9.138P	SMM-11	SMM	255	0.00389105	1028	17	neoplastic
TCAACGACACGGTAAG-1-SMMh-9.138P	SMM-11	SMM	468	0.00451694	3985	0	neoplastic
TCCACACAGTGGACGT-1-SMMh-9.138P	SMM-11	SMM	1010	0.0042307	11582	17	neoplastic
TCCACACCAAACTGTC-1-SMMh-9.138P	SMM-11	SMM	1817	0.0381088	13304	19	neoplastic
TCGAGGCAGGCTCAGA-1-SMMh-9.138P	SMM-11	SMM	701	0.0027828	7187	17	neoplastic
TCGGGACGTCTACCTC-1-SMMh-9.138P	SMM-11	SMM	419	0.0174815	3375	17	neoplastic
TGAAAGATCACTTCAT-1-SMMh-9.138P	SMM-11	SMM	547	0.0116482	1717	17	neoplastic
TGACAACCATACGCCG-1-SMMh-9.138P	SMM-11	SMM	908	0.00921522	3364	17	neoplastic
TGACTTTCAAGGCTCC-1-SMMh-9.138P	SMM-11	SMM	384	0.00560813	2853	17	neoplastic
TGCGTGGGTCTCTTTA-1-SMMh-9.138P	SMM-11	SMM	2646	0.0268029	21826	19	neoplastic
TGGCGCATCGGTGTTA-1-SMMh-9.138P	SMM-11	SMM	392	0.0111488	2063	0	neoplastic
TGGGAAGCACTGAAGG-1-SMMh-9.138P	SMM-11	SMM	655	0.0141715	2752	21	neoplastic
TGTATTCTCGTCACGG-1-SMMh-9.138P	SMM-11	SMM	453	0.00345092	5216	17	neoplastic
TGTGGTACAGGATTGG-1-SMMh-9.138P	SMM-11	SMM	435	0.00809951	3457	17	neoplastic
TGTGGTAGTTTCGCTC-1-SMMh-9.138P	SMM-11	SMM	288	0.00847458	1652	17	neoplastic
TGTTCCGCAGTCACTA-1-SMMh-9.138P	SMM-11	SMM	1264	0.00702859	19065	17	neoplastic
TTTGTCAAGTCATGCT-1-SMMh-9.138P	SMM-11	SMM	463	0.0124069	6448	17	neoplastic
AAACGGGAGAATGTGT-1-NBM-8.138P	NBM-8	NBM	1590	0.0102621	19879	healthy	normal
AAACGGGAGCGAGAAA-1-NBM-8.138P	NBM-8	NBM	1920	0.0179464	21397	healthy	normal
AAACGGGAGTACGCGA-1-NBM-8.138P	NBM-8	NBM	1548	0.0219006	15890	healthy	normal
AAACGGGCAACTGCTA-1-NBM-8.138P	NBM-8	NBM	2065	0.0108926	14597	healthy	normal
AAACGGGCACATAACC-1-NBM-8.138P	NBM-8	NBM	1083	0.0155902	7184	healthy	normal
AAACGGGCATTTCAGG-1-NBM-8.138P	NBM-8	NBM	607	0.0201053	4178	healthy	normal
AAACGGGTCTCGCATC-1-NBM-8.138P	NBM-8	NBM	822	0.0272355	6352	healthy	normal
AAAGATGAGCTGAAAT-1-NBM-8.138P	NBM-8	NBM	1668	0.0149506	25417	healthy	normal
AAAGATGAGTGTGGCA-1-NBM-8.138P	NBM-8	NBM	1600	0.0135842	15680	healthy	normal
AAAGCAACAGTGAGTG-1-NBM-8.138P	NBM-8	NBM	744	0.0564926	4921	healthy	normal
AAAGCAAGTAGCGTAG-1-NBM-8.138P	NBM-8	NBM	868	0.0186801	8137	healthy	normal
AAAGCAAGTTAAGATG-1-NBM-8.138P	NBM-8	NBM	668	0.0188119	5050	healthy	normal
AAAGTAGCAAGCTGGA-1-NBM-8.138P	NBM-8	NBM	1763	0.0185487	17198	healthy	normal
AAAGTAGCAGGGTATG-1-NBM-8.138P	NBM-8	NBM	945	0.00835278	8141	healthy	normal
AAAGTAGCATATACCG-1-NBM-8.138P	NBM-8	NBM	1655	0.0145022	15308	healthy	normal
AAAGTAGGTCGGCATC-1-NBM-8.138P	NBM-8	NBM	1197	0.0403599	8003	healthy	normal
AAAGTAGGTCTCCCTA-1-NBM-8.138P	NBM-8	NBM	1619	0.0178271	16660	healthy	normal
AAATGCCCACCACGTG-1-NBM-8.138P	NBM-8	NBM	1371	0.00669435	16133	healthy	normal
AAATGCCCACCCATTC-1-NBM-8.138P	NBM-8	NBM	653	0.0139434	5092	healthy	normal
AAATGCCCAGGAATCG-1-NBM-8.138P	NBM-8	NBM	1504	0.0127153	9988	healthy	normal
AACACGTAGGACAGAA-1-NBM-8.138P	NBM-8	NBM	1708	0.0153293	21136	healthy	normal
AACACGTAGTATGACA-1-NBM-8.138P	NBM-8	NBM	1329	0.0197913	12076	healthy	normal
AACACGTCACGGTAGA-1-NBM-8.138P	NBM-8	NBM	632	0.0565904	4241	healthy	normal
AACACGTGTAGCGATG-1-NBM-8.138P	NBM-8	NBM	914	0.0102467	7417	healthy	normal
AACACGTTCACGCATA-1-NBM-8.138P	NBM-8	NBM	3292	0.0177395	40080	healthy	normal
AACCATGAGGCCGAAT-1-NBM-8.138P	NBM-8	NBM	785	0.00809022	8158	healthy	normal
AACCATGAGTTCCACA-1-NBM-8.138P	NBM-8	NBM	1260	0.00644927	11009	healthy	normal
AACCATGCATTAACCG-1-NBM-8.138P	NBM-8	NBM	1394	0.0243848	8899	healthy	normal
AACCATGTCGGAGGTA-1-NBM-8.138P	NBM-8	NBM	2418	0.042673	16521	healthy	normal
AACCGCGGTAGATTAG-1-NBM-8.138P	NBM-8	NBM	2263	0.0147212	30636	healthy	normal
AACCGCGTCAAGCCTA-1-NBM-8.138P	NBM-8	NBM	1645	0.0141007	13049	healthy	normal
AACGTTGGTATTCGTG-1-NBM-8.138P	NBM-8	NBM	1638	0.0229885	9483	healthy	normal
AACGTTGGTGAAGGCT-1-NBM-8.138P	NBM-8	NBM	1844	0.0137494	24801	healthy	normal
AACGTTGTCGGCGCTA-1-NBM-8.138P	NBM-8	NBM	1255	0.0257632	9238	healthy	normal
AACGTTGTCTGGAGCC-1-NBM-8.138P	NBM-8	NBM	2088	0.0143583	23610	healthy	normal
AACTCAGCACAACGCC-1-NBM-8.138P	NBM-8	NBM	1948	0.0101759	24273	healthy	normal
AACTCAGCAGAGTGTG-1-NBM-8.138P	NBM-8	NBM	1125	0.0270407	7914	healthy	normal
AACTCAGGTAGTGAAT-1-NBM-8.138P	NBM-8	NBM	1358	0.0156603	12835	healthy	normal
AACTCAGTCTACTCAT-1-NBM-8.138P	NBM-8	NBM	1858	0.0159349	17195	healthy	normal
AACTCCCAGCCAGGAT-1-NBM-8.138P	NBM-8	NBM	559	0.00750134	5599	healthy	normal
AACTCCCAGCTAGTCT-1-NBM-8.138P	NBM-8	NBM	1147	0.00907097	10032	healthy	normal
AACTCCCAGCTGATAA-1-NBM-8.138P	NBM-8	NBM	1874	0.0145411	21869	healthy	normal
AACTCCCAGTCGTACT-1-NBM-8.138P	NBM-8	NBM	1725	0.012906	25337	healthy	normal
AACTCTTAGAGGGATA-1-NBM-8.138P	NBM-8	NBM	2155	0.0185465	28415	healthy	normal
AACTCTTTCCGCAAGC-1-NBM-8.138P	NBM-8	NBM	1636	0.023776	12786	healthy	normal
AACTCTTTCTGGCGTG-1-NBM-8.138P	NBM-8	NBM	919	0.0249194	4655	healthy	normal
AACTGGTAGCCACGCT-1-NBM-8.138P	NBM-8	NBM	1033	0.0122724	7578	healthy	normal
AACTGGTCACCAACCG-1-NBM-8.138P	NBM-8	NBM	1200	0.00596259	12243	healthy	normal
AACTGGTGTACCGAGA-1-NBM-8.138P	NBM-8	NBM	1404	0.0170037	12115	healthy	normal
AACTTTCCATCTACGA-1-NBM-8.138P	NBM-8	NBM	1400	0.0194782	5596	healthy	normal
AACTTTCCATTCACTT-1-NBM-8.138P	NBM-8	NBM	845	0.00640249	5779	healthy	normal
AACTTTCGTGAAAGAG-1-NBM-8.138P	NBM-8	NBM	1781	0.0366239	10130	healthy	normal
AACTTTCTCCTTCAAT-1-NBM-8.138P	NBM-8	NBM	947	0.00641509	7950	healthy	normal
AACTTTCTCTACTCAT-1-NBM-8.138P	NBM-8	NBM	1139	0.045797	5044	healthy	normal
AAGACCTGTTCCATGA-1-NBM-8.138P	NBM-8	NBM	1350	0.0531859	5697	healthy	normal
AAGACCTGTTGTGGAG-1-NBM-8.138P	NBM-8	NBM	1624	0.0116085	20330	healthy	normal
AAGACCTTCGAATGGG-1-NBM-8.138P	NBM-8	NBM	1188	0.0276868	9463	healthy	normal
AAGCCGCAGTACGATA-1-NBM-8.138P	NBM-8	NBM	849	0.0226463	4769	healthy	normal
AAGCCGCGTTAGATGA-1-NBM-8.138P	NBM-8	NBM	1501	0.0150838	16110	healthy	normal
AAGCCGCGTTCGCTAA-1-NBM-8.138P	NBM-8	NBM	1406	0.0151897	11916	healthy	normal
AAGGAGCAGGTCATCT-1-NBM-8.138P	NBM-8	NBM	1297	0.0213183	12759	healthy	normal
AAGGAGCCATAGTAAG-1-NBM-8.138P	NBM-8	NBM	1246	0.0205575	5740	healthy	normal
AAGGAGCGTTTGTGTG-1-NBM-8.138P	NBM-8	NBM	2177	0.0180985	30776	healthy	normal
AAGGAGCTCGACAGCC-1-NBM-8.138P	NBM-8	NBM	1770	0.0238607	19530	healthy	normal
AAGGCAGAGCAAATCA-1-NBM-8.138P	NBM-8	NBM	1803	0.016573	17800	healthy	normal
AAGGCAGGTCTAGCCG-1-NBM-8.138P	NBM-8	NBM	1464	0.016076	14307	healthy	normal
AAGGCAGTCTCTGCTG-1-NBM-8.138P	NBM-8	NBM	1249	0.0215742	9224	healthy	normal
AAGGTTCAGGCCCTCA-1-NBM-8.138P	NBM-8	NBM	660	0.0153159	4701	healthy	normal
AAGGTTCGTACTTCTT-1-NBM-8.138P	NBM-8	NBM	758	0.005768	4681	healthy	normal
AAGGTTCTCAGTACGT-1-NBM-8.138P	NBM-8	NBM	1558	0.0216747	14164	healthy	normal
AAGGTTCTCCGCGGTA-1-NBM-8.138P	NBM-8	NBM	847	0.0300167	5397	healthy	normal
AATCCAGAGTCGAGTG-1-NBM-8.138P	NBM-8	NBM	766	0.0124031	6450	healthy	normal
AATCGGTCACTTAAGC-1-NBM-8.138P	NBM-8	NBM	1767	0.016267	15430	healthy	normal
AATCGGTGTTCCATGA-1-NBM-8.138P	NBM-8	NBM	1818	0.055034	8522	healthy	normal
AATCGGTGTTTACTCT-1-NBM-8.138P	NBM-8	NBM	1806	0.0148294	19758	healthy	normal
ACACCAAAGCTCCTCT-1-NBM-8.138P	NBM-8	NBM	1451	0.0234381	12501	healthy	normal
ACACCAAAGCTGAACG-1-NBM-8.138P	NBM-8	NBM	2036	0.0216919	20699	healthy	normal
ACACCAAAGTGATCGG-1-NBM-8.138P	NBM-8	NBM	2274	0.0126521	35409	healthy	normal
ACACCAAGTAGCGATG-1-NBM-8.138P	NBM-8	NBM	2247	0.0251188	20622	healthy	normal
ACACCCTAGAGATGAG-1-NBM-8.138P	NBM-8	NBM	1866	0.0127515	25095	healthy	normal
ACACCCTCAAAGCGGT-1-NBM-8.138P	NBM-8	NBM	1646	0.0181612	13215	healthy	normal
ACACCCTTCATAAAGG-1-NBM-8.138P	NBM-8	NBM	1306	0.00743415	14124	healthy	normal
ACACCCTTCCTTGGTC-1-NBM-8.138P	NBM-8	NBM	2292	0.0117437	36445	healthy	normal
ACACCGGAGCGCTTAT-1-NBM-8.138P	NBM-8	NBM	1775	0.0207334	12926	healthy	normal
ACACCGGAGGGTGTGT-1-NBM-8.138P	NBM-8	NBM	984	0.0200578	5883	healthy	normal
ACACCGGCATCCTTGC-1-NBM-8.138P	NBM-8	NBM	982	0.017574	5235	healthy	normal
ACACCGGGTACAAGTA-1-NBM-8.138P	NBM-8	NBM	574	0.014544	5088	healthy	normal
ACACTGAAGAATCTCC-1-NBM-8.138P	NBM-8	NBM	2219	0.0229662	19028	healthy	normal
ACAGCCGAGTACGATA-1-NBM-8.138P	NBM-8	NBM	983	0.0124755	13787	healthy	normal
ACAGCCGCATTGAGCT-1-NBM-8.138P	NBM-8	NBM	1064	0.0211864	7080	healthy	normal
ACAGCCGGTACAGTGG-1-NBM-8.138P	NBM-8	NBM	820	0.0126607	5055	healthy	normal
ACAGCTAAGTACACCT-1-NBM-8.138P	NBM-8	NBM	1825	0.0153184	22783	healthy	normal
ACATACGAGTCGTACT-1-NBM-8.138P	NBM-8	NBM	965	0.00915574	10376	healthy	normal
ACATACGCAGCAGTTT-1-NBM-8.138P	NBM-8	NBM	2045	0.0192083	11141	healthy	normal
ACATACGCATGAACCT-1-NBM-8.138P	NBM-8	NBM	1136	0.00654818	10690	healthy	normal
ACATACGCATGCCTTC-1-NBM-8.138P	NBM-8	NBM	1854	0.00732625	15151	healthy	normal
ACATCAGAGTGAAGTT-1-NBM-8.138P	NBM-8	NBM	762	0.0114636	7502	healthy	normal
ACATCAGGTCTGCAAT-1-NBM-8.138P	NBM-8	NBM	1797	0.0118834	12286	healthy	normal
ACATCAGTCCAGGGCT-1-NBM-8.138P	NBM-8	NBM	682	0.0167026	5568	healthy	normal
ACATGGTAGAGACTAT-1-NBM-8.138P	NBM-8	NBM	1188	0.0207486	7374	healthy	normal
ACATGGTTCACGCGGT-1-NBM-8.138P	NBM-8	NBM	591	0.01196	4097	healthy	normal
ACATGGTTCAGTCCCT-1-NBM-8.138P	NBM-8	NBM	1897	0.0161533	18634	healthy	normal
ACATGGTTCGCCGTGA-1-NBM-8.138P	NBM-8	NBM	1386	0.012442	10770	healthy	normal
ACCAGTAAGTGGTCCC-1-NBM-8.138P	NBM-8	NBM	1651	0.0162315	15895	healthy	normal
ACCAGTACACACCGCA-1-NBM-8.138P	NBM-8	NBM	1659	0.0173173	16573	healthy	normal
ACCAGTAGTATAGGTA-1-NBM-8.138P	NBM-8	NBM	2161	0.0269245	15822	healthy	normal
ACCAGTAGTCACTTCC-1-NBM-8.138P	NBM-8	NBM	1381	0.016448	16537	healthy	normal
ACCAGTATCAAGATCC-1-NBM-8.138P	NBM-8	NBM	1279	0.0539734	7374	healthy	normal
ACCAGTATCACCCTCA-1-NBM-8.138P	NBM-8	NBM	1826	0.020453	9094	healthy	normal
ACCCACTAGCGTCAAG-1-NBM-8.138P	NBM-8	NBM	1639	0.0130264	20420	healthy	normal
ACCCACTAGGCCCTCA-1-NBM-8.138P	NBM-8	NBM	1424	0.00670305	16858	healthy	normal
ACCCACTGTCTAGTCA-1-NBM-8.138P	NBM-8	NBM	1233	0.0130732	10250	healthy	normal
ACCCACTGTGCTTCTC-1-NBM-8.138P	NBM-8	NBM	2363	0.017281	30901	healthy	normal
ACCCACTGTGTAACGG-1-NBM-8.138P	NBM-8	NBM	1663	0.0143437	18963	healthy	normal
ACCCACTTCAACTCTT-1-NBM-8.138P	NBM-8	NBM	1469	0.0283393	9845	healthy	normal
ACCGTAAAGAAGATTC-1-NBM-8.138P	NBM-8	NBM	1088	0.00955214	6386	healthy	normal
ACCGTAAAGAGTCTGG-1-NBM-8.138P	NBM-8	NBM	903	0.0307145	6186	healthy	normal
ACCGTAAGTGCTGTAT-1-NBM-8.138P	NBM-8	NBM	1225	0.0133245	12083	healthy	normal
ACCTTTACAGGTCGTC-1-NBM-8.138P	NBM-8	NBM	2148	0.0209926	22103	healthy	normal
ACGAGCCAGAGCTTCT-1-NBM-8.138P	NBM-8	NBM	744	0.023416	4356	healthy	normal
ACGAGCCAGCACAGGT-1-NBM-8.138P	NBM-8	NBM	964	0.00902527	8864	healthy	normal
ACGAGCCAGCCAGTAG-1-NBM-8.138P	NBM-8	NBM	2091	0.0163793	20819	healthy	normal
ACGAGCCAGGTGTGGT-1-NBM-8.138P	NBM-8	NBM	1094	0.0369916	5704	healthy	normal
ACGAGCCAGTTGCAGG-1-NBM-8.138P	NBM-8	NBM	2321	0.0403851	17556	healthy	normal
ACGAGGAAGAGGTACC-1-NBM-8.138P	NBM-8	NBM	628	0.00951335	5466	healthy	normal
ACGAGGAAGGAATTAC-1-NBM-8.138P	NBM-8	NBM	1844	0.0165378	19531	healthy	normal
ACGAGGAAGGACATTA-1-NBM-8.138P	NBM-8	NBM	1561	0.0343826	12390	healthy	normal
ACGAGGACACTTAACG-1-NBM-8.138P	NBM-8	NBM	2350	0.0288242	20573	healthy	normal
ACGAGGACATGGGAAC-1-NBM-8.138P	NBM-8	NBM	1109	0.0233573	7107	healthy	normal
ACGAGGATCAACGAAA-1-NBM-8.138P	NBM-8	NBM	2222	0.0202521	24195	healthy	normal
ACGATACAGCAACGGT-1-NBM-8.138P	NBM-8	NBM	1419	0.0191416	10135	healthy	normal
ACGATACTCGAATGGG-1-NBM-8.138P	NBM-8	NBM	1030	0.0156948	10067	healthy	normal
ACGATGTAGGCTCATT-1-NBM-8.138P	NBM-8	NBM	1535	0.0117443	17881	healthy	normal
ACGATGTGTTTAAGCC-1-NBM-8.138P	NBM-8	NBM	814	0.0137507	5527	healthy	normal
ACGATGTTCAACGCTA-1-NBM-8.138P	NBM-8	NBM	1020	0.0175694	8936	healthy	normal
ACGATGTTCCGGCACA-1-NBM-8.138P	NBM-8	NBM	2869	0.0201039	36560	healthy	normal
ACGCAGCCAAGACGTG-1-NBM-8.138P	NBM-8	NBM	2624	0.0203034	34477	healthy	normal
ACGCAGCCATGCCTAA-1-NBM-8.138P	NBM-8	NBM	2155	0.0113372	33959	healthy	normal
ACGCAGCGTCTACCTC-1-NBM-8.138P	NBM-8	NBM	955	0.0199949	7802	healthy	normal
ACGCCAGCATTGGGCC-1-NBM-8.138P	NBM-8	NBM	935	0.0199703	9414	healthy	normal
ACGCCAGGTCGCTTCT-1-NBM-8.138P	NBM-8	NBM	1058	0.0146455	5599	healthy	normal
ACGCCAGGTGCATCTA-1-NBM-8.138P	NBM-8	NBM	2167	0.0152617	29289	healthy	normal
ACGCCAGGTGGCGAAT-1-NBM-8.138P	NBM-8	NBM	1717	0.0390326	11247	healthy	normal
ACGCCAGGTTCGTTGA-1-NBM-8.138P	NBM-8	NBM	1407	0.0133152	14720	healthy	normal
ACGCCGAAGAAGGTTT-1-NBM-8.138P	NBM-8	NBM	1072	0.0157981	11014	healthy	normal
ACGCCGAAGAGGTACC-1-NBM-8.138P	NBM-8	NBM	2059	0.0165544	23317	healthy	normal
[truncated: 27,388 more rows]
