# Supplementary material for: Single cell characterization of myeloma and its precursor conditions reveals transcriptional signatures of early tumorigenesis
Source: Nat Commun. 2022 Nov 17;13:7040. doi: 10.1038/s41467-022-33944-z (PMC9672303; doi:10.1038/s41467-022-33944-z)
Supplement: Supplementary file 8 — Supplementary Data 5 [file 41467_2022_33944_MOESM8_ESM.xlsx]

## Sheet: Supp Table 5
gene	log2FC (log2 fold change of CD20+/CD20-)	pval	pval_adj (FDR)	negative_log10_padj
CD74	3.64889	7.76179e-40	8.73252e-36	35.0589
HLA-DRA	5.20331	7.84135e-40	8.73252e-36	35.0589
HLA-DRB1	5.51015	1.2169e-38	9.03469e-35	34.0441
HLA-DPA1	4.59503	1.15841e-36	6.45033e-33	32.1904
HLA-DQA1	4.79308	2.81925e-35	1.25586e-31	30.9011
HLA-DMA	4.34844	9.20186e-35	3.41588e-31	30.4665
HLA-DRB5	4.87669	1.77033e-34	5.46934e-31	30.2621
HLA-DQB1	4.66803	1.96448e-34	5.46934e-31	30.2621
MS4A1	4.07439	8.7708e-34	2.17058e-30	29.6634
HLA-DPB1	4.45145	5.3849e-33	1.19938e-29	28.921
HLA-DMB	4.44837	9.54421e-33	1.93253e-29	28.7139
IGKC	-1.80295	7.54249e-32	1.39995e-28	27.8539
GSTP1	2.35007	1.0455e-31	1.79127e-28	27.7468
HLA-DQA2	4.27731	6.10409e-31	9.71117e-28	27.0127
RASSF6	3.46888	1.33812e-30	1.98694e-27	26.7018
XBP1	-2.37283	3.36366e-30	4.68243e-27	26.3295
MZB1	-3.65514	1.32475e-29	1.66814e-26	25.7778
FCER2	3.58431	1.34811e-29	1.66814e-26	25.7778
MEF2C	2.14829	1.02564e-28	1.20232e-25	24.92
SSR4	-1.75552	1.87034e-28	2.08291e-25	24.6813
ITM2C	-4.34347	1.25464e-27	1.3307e-24	23.8759
FCRLA	3.00027	5.08733e-27	5.15046e-24	23.2882
KRTCAP2	-2.37325	1.04158e-25	1.00866e-22	21.9963
RP5-887A10.1	1.80399	6.32693e-25	5.87166e-22	21.2312
CD37	3.26146	3.82121e-24	3.4044e-21	20.468
MDK	-3.7636	1.25274e-23	1.07317e-20	19.9693
SRGN	-3.65706	9.04504e-23	7.46149e-20	19.1272
RGS13	2.92443	4.62428e-22	3.67845e-19	18.4343
CD53	2.30598	7.13365e-22	5.47889e-19	18.2613
SPCS2	-1.33971	1.09832e-21	8.15426e-19	18.0886
CD27	2.5659	2.23388e-21	1.605e-18	17.7945
IGHG1	2.83774	2.51317e-21	1.74924e-18	17.7572
IGHGP	3.48746	2.62658e-21	1.77278e-18	17.7513
LGALS1	-3.18643	3.84715e-21	2.52022e-18	17.5986
SEC11C	-2.21761	4.61724e-20	2.93828e-17	16.5319
CD22	3.05921	6.77764e-20	4.19329e-17	16.3774
IGHG3	3.24372	6.72586e-19	4.04878e-16	15.3927
MBD4	2.63113	6.96194e-19	4.08061e-16	15.3893
SELM	-1.99257	2.06955e-18	1.18193e-15	14.9274
DAAM1	3.51959	3.46558e-18	1.92972e-15	14.7145
RPL13	-0.60492	4.92186e-18	2.67377e-15	14.5729
FKBP11	-2.24638	5.78383e-18	3.06722e-15	14.5133
SPAG4	-3.38266	7.21683e-18	3.72733e-15	14.4286
SUB1	-1.35441	7.3633e-18	3.72733e-15	14.4286
IGLV3-1	-2.56375	1.0284e-17	5.09013e-15	14.2933
ATP5L	-1.35094	1.77314e-17	8.58548e-15	14.0662
RAB11FIP1	3.19567	2.66989e-17	1.26524e-14	13.8978
SEL1L3	1.95431	2.98581e-17	1.38548e-14	13.8584
SOCS2	3.32633	3.295e-17	1.49775e-14	13.8246
LYPLAL1	2.9371	3.38265e-17	1.50684e-14	13.8219
MT-ND3	1.13933	4.1176e-17	1.79826e-14	13.7451
GPR183	3.77948	4.2268e-17	1.81045e-14	13.7422
MT-ATP6	1.12101	4.51246e-17	1.89634e-14	13.7221
LAPTM5	1.92541	5.0096e-17	2.06628e-14	13.6848
RPS2	-1.02624	7.5003e-17	3.03735e-14	13.5175
EEF1D	-0.989261	1.42214e-16	5.59292e-14	13.2524
XIST	2.30299	1.43131e-16	5.59292e-14	13.2524
ATP6V1G1	1.60597	1.75797e-16	6.75091e-14	13.1706
RPL18	-0.675426	2.11688e-16	7.99139e-14	13.0974
RPL3	-0.550866	4.29099e-16	1.59289e-13	12.7978
MT-ND1	0.738169	7.24404e-16	2.64503e-13	12.5776
MT-CYB	0.994686	9.25214e-16	3.32376e-13	12.4784
MT-ND4	0.847193	1.15154e-15	4.07114e-13	12.3903
KLF13	-2.66189	1.31266e-15	4.56825e-13	12.3402
IGHM	-1.18313	1.84747e-15	6.33057e-13	12.1986
MT-CO3	0.974613	1.88214e-15	6.35165e-13	12.1971
ATP2B1	2.20295	1.99003e-15	6.61552e-13	12.1794
EGR1	-3.29749	2.17009e-15	7.10799e-13	12.1483
ALOX5AP	1.96628	2.28008e-15	7.36004e-13	12.1331
CXCR4	1.76687	2.4104e-15	7.66954e-13	12.1152
CPNE5	1.58519	3.32011e-15	1.04153e-12	11.9823
RPS18	-0.524907	3.46594e-15	1.07218e-12	11.9697
TXNDC5	-2.75135	5.28658e-15	1.61298e-12	11.7924
TMEM59	-1.23479	7.29787e-15	2.19373e-12	11.6588
HLA-E	1.25343	7.38696e-15	2.19373e-12	11.6588
PCDH9	2.72385	1.09444e-14	3.20742e-12	11.4938
TCOF1	2.99887	1.12115e-14	3.24302e-12	11.4891
ETV7	3.14697	1.78012e-14	5.08316e-12	11.2939
FKBP2	-1.42229	1.91252e-14	5.3247e-12	11.2737
MT-CO1	1.17708	1.91252e-14	5.3247e-12	11.2737
RPS25	-0.664258	2.37061e-14	6.51859e-12	11.1858
BTG1	1.66022	2.60736e-14	7.08216e-12	11.1498
VPREB3	-2.43536	2.97125e-14	7.97334e-12	11.0984
RPS6	-0.543255	3.52814e-14	9.35502e-12	11.029
RPS19	-0.612421	3.87808e-14	1.01033e-11	10.9955
ARHGDIB	2.00213	3.90105e-14	1.01033e-11	10.9955
RPS3	-0.591128	5.61962e-14	1.43869e-11	10.842
RPLP2	-0.509273	6.81849e-14	1.72578e-11	10.763
RPL8	-0.649618	9.12874e-14	2.28454e-11	10.6412
TNFRSF13B	-2.99144	1.0435e-13	2.58243e-11	10.588
FOS	-2.07608	2.38021e-13	5.82577e-11	10.2346
RPS16	-0.590511	3.11313e-13	7.53682e-11	10.1228
REL	2.79992	3.20307e-13	7.67119e-11	10.1151
FBP1	-2.78414	3.84223e-13	9.10403e-11	10.0408
SSR3	-1.33665	4.06652e-13	9.53406e-11	10.0207
FCRL5	-1.8506	4.1129e-13	9.54235e-11	10.0203
JUN	-1.91628	4.15979e-13	9.55165e-11	10.0199
AC104699.1	2.00348	4.37741e-13	9.94877e-11	10.0022
RPS5	-0.639155	8.69755e-13	1.95677e-10	9.70846
IGHG2	1.51531	1.2495e-12	2.78301e-10	9.55549
ADAM28	2.1663	1.36553e-12	3.01134e-10	9.52124
PRDX4	-1.9559	1.45137e-12	3.16926e-10	9.49904
RPL7A	-0.568654	1.76125e-12	3.80858e-10	9.41924
HMGB1	1.17947	1.95576e-12	4.18853e-10	9.37794
FOSB	-1.65202	2.70402e-12	5.73588e-10	9.2414
IGHG4	1.51893	3.79241e-12	7.96872e-10	9.09861
NEB	-2.98342	4.81487e-12	9.98367e-10	9.00071
NUCB2	-2.14194	4.841e-12	9.98367e-10	9.00071
DERL3	-2.12628	5.22175e-12	1.06701e-09	8.97183
RPS8	-0.656315	5.78576e-12	1.17151e-09	8.93125
RPS27A	-0.338523	5.94384e-12	1.19268e-09	8.92348
RPL29	-0.42783	6.27282e-12	1.24745e-09	8.90398
LSAMP	2.20811	9.1312e-12	1.79982e-09	8.74477
CRELD2	-1.91598	1.18561e-11	2.31641e-09	8.63518
HDLBP	-2.16013	1.30452e-11	2.5048e-09	8.60123
CADM1	-3.03095	1.30452e-11	2.5048e-09	8.60123
TMSB10	0.769918	1.57845e-11	3.00485e-09	8.52218
RP11-231C14.7	2.81766	2.01154e-11	3.79686e-09	8.42058
CHN2	2.78436	2.19942e-11	4.11661e-09	8.38546
RPL10	-0.391753	2.48119e-11	4.60529e-09	8.33674
NDUFA13	1.00254	2.69774e-11	4.96585e-09	8.30401
MT-CO2	0.702751	2.76913e-11	5.05548e-09	8.29624
EVI2A	1.95968	2.88722e-11	5.22821e-09	8.28165
SDF2L1	-1.73173	3.15475e-11	5.6666e-09	8.24668
EVI2B	1.26619	3.18778e-11	5.68011e-09	8.24564
FRZB	-2.78544	4.51262e-11	7.97695e-09	8.09816
UCP2	1.52461	4.9266e-11	8.64018e-09	8.06348
CRYBG3	2.58147	5.57493e-11	9.70082e-09	8.01319
LMAN2	-1.25707	6.74112e-11	1.16391e-08	7.93408
TPM4	-2.14837	9.11095e-11	1.56099e-08	7.8066
PTPN18	2.027	9.78319e-11	1.66337e-08	7.77901
HVCN1	2.47921	1.34585e-10	2.27093e-08	7.6438
EEF1B2	-0.920403	1.40833e-10	2.35848e-08	7.62737
PLPP5	-1.63132	1.51882e-10	2.52452e-08	7.59782
RPL35A	-0.522248	1.78357e-10	2.93567e-08	7.53229
RPS14	-0.409966	1.79253e-10	2.93567e-08	7.53229
ARPC2	1.34483	1.98129e-10	3.22111e-08	7.49199
CD59	-1.83565	2.09324e-10	3.37846e-08	7.47128
AQP3	-2.72486	2.12483e-10	3.40477e-08	7.46791
RPS13	-0.658064	2.15688e-10	3.43145e-08	7.46452
MYDGF	-1.2107	2.75247e-10	4.34792e-08	7.36172
EAF2	1.4475	3.03929e-10	4.76718e-08	7.32174
SDC1	-2.44555	3.49038e-10	5.43645e-08	7.26468
BTG2	-1.5848	3.85197e-10	5.94608e-08	7.22577
RPS17	-0.321578	3.87097e-10	5.94608e-08	7.22577
ERGIC3	-1.48636	4.0862e-10	6.2337e-08	7.20525
IER2	-1.60758	5.0701e-10	7.68206e-08	7.11452
RPS15A	-0.4147	7.37597e-10	1.11003e-07	6.95466
SLC16A3	2.62339	7.93162e-10	1.18564e-07	6.92605
OS9	-1.58867	1.00463e-09	1.49175e-07	6.8263
RPL37A	-0.369804	1.26467e-09	1.86543e-07	6.72922
RPL5	-0.63546	1.28909e-09	1.88893e-07	6.72378
RPL36	-0.503184	1.34571e-09	1.95903e-07	6.70796
SKAP2	2.51952	1.48744e-09	2.15129e-07	6.6673
HOXA9	2.62313	1.55995e-09	2.24159e-07	6.64944
RGS1	1.98385	1.5899e-09	2.26999e-07	6.64398
SYPL1	1.57846	1.6752e-09	2.37654e-07	6.62405
JUNB	-1.04194	1.82449e-09	2.57195e-07	6.58974
RPS11	-0.539018	1.94949e-09	2.73088e-07	6.5637
IGKV1-12	-1.99265	2.51461e-09	3.50049e-07	6.45587
RPS21	-0.458201	2.57436e-09	3.55609e-07	6.44903
RPL6	-0.41902	2.58648e-09	3.55609e-07	6.44903
ADGRL2	1.87837	3.10483e-09	4.24258e-07	6.37237
RASGRP3	1.37267	3.29911e-09	4.48056e-07	6.34867
RPL7	-0.407394	3.79371e-09	5.12105e-07	6.29064
FAM46C	-1.63693	4.91709e-09	6.5975e-07	6.18062
LINC00152	-2.63354	4.96269e-09	6.6188e-07	6.17922
JCHAIN	1.49035	5.39199e-09	7.14856e-07	6.14578
MCL1	-1.52284	6.65983e-09	8.77718e-07	6.05665
RP1-50J22.4	2.77396	7.43198e-09	9.7372e-07	6.01157
NR4A1	-1.60903	7.56886e-09	9.85855e-07	6.00619
EEF2	-0.760991	8.03088e-09	1.03995e-06	5.98299
RPS7	-0.394253	1.00318e-08	1.29155e-06	5.88889
GADD45B	-2.43711	1.03545e-08	1.32544e-06	5.87764
CPVL	2.71193	1.04959e-08	1.33586e-06	5.87424
NACA	-0.607478	1.06874e-08	1.3525e-06	5.86886
MT-ND2	0.608468	1.33864e-08	1.6845e-06	5.77353
WIPI1	-1.99325	1.36902e-08	1.71305e-06	5.76623
IL4R	2.66794	1.41268e-08	1.7578e-06	5.75503
RPL10A	-0.545407	1.45117e-08	1.79566e-06	5.74578
RPL18A	-0.357422	1.59409e-08	1.96161e-06	5.70739
CD40	1.6229	2.05439e-08	2.51415e-06	5.59961
RPL35	-0.347764	2.32545e-08	2.83031e-06	5.54817
CCDC144A	2.59751	2.53999e-08	3.07463e-06	5.51221
SUMO2	1.04609	3.14998e-08	3.79241e-06	5.42109
ZDHHC14	1.74293	3.4832e-08	4.17104e-06	5.37976
RPL34	-0.331424	3.70251e-08	4.40994e-06	5.35557
GSTK1	1.29697	4.88763e-08	5.79054e-06	5.23728
UBC	-0.702471	5.03764e-08	5.93669e-06	5.22646
RPLP1	-0.29158	5.28243e-08	6.1924e-06	5.20814
AHNAK	-2.28115	7.41215e-08	8.64349e-06	5.06331
CHID1	-1.47807	8.17489e-08	9.4833e-06	5.02304
GPR160	-1.52258	8.45759e-08	9.76041e-06	5.01053
MYL12A	1.13416	8.97526e-08	1.03044e-05	4.98698
RPL26	-0.448075	9.36367e-08	1.06952e-05	4.97081
SPARCL1	2.49866	9.68607e-08	1.1007e-05	4.95833
RPL11	-0.381532	1.04512e-07	1.18163e-05	4.92752
PRKD3	2.18099	1.0629e-07	1.19566e-05	4.92239
FBXW7	-1.64704	1.18086e-07	1.32167e-05	4.87888
RPL24	-0.508525	1.28964e-07	1.4362e-05	4.84278
SLC38A2	-1.53162	1.58908e-07	1.76088e-05	4.75427
RPLP0	-0.537524	1.67039e-07	1.84181e-05	4.73476
GPSM3	2.04061	1.89163e-07	2.07548e-05	4.68288
TRIB1	-1.81496	2.08878e-07	2.28055e-05	4.64196
PDK1	-2.25162	2.32474e-07	2.5258e-05	4.5976
CLECL1	1.41873	2.43214e-07	2.62966e-05	4.5801
RRAS2	2.31496	2.86459e-07	3.08227e-05	4.51113
RPL36A	-0.66092	3.17163e-07	3.39624e-05	4.469
RPL9	-0.312355	3.33007e-07	3.54883e-05	4.44991
LMNA	-1.59707	3.41213e-07	3.61897e-05	4.44142
RPL41	-0.346965	3.59667e-07	3.79662e-05	4.4206
ARSA	-1.61369	3.76031e-07	3.95063e-05	4.40333
PRDM6	2.6079	4.52589e-07	4.73264e-05	4.3249
RPL4	-0.427446	4.67356e-07	4.86421e-05	4.31299
CCL3	2.79172	4.84523e-07	5.01944e-05	4.29935
AP3S1	-1.73864	5.06333e-07	5.22109e-05	4.28224
DENND6B	-2.36386	5.26979e-07	5.40894e-05	4.26689
MPPED2	2.36436	5.79895e-07	5.92124e-05	4.22759
YWHAB	1.31114	5.82208e-07	5.92124e-05	4.22759
TXNIP	1.17136	5.91547e-07	5.98887e-05	4.22265
APP	-2.2295	6.68985e-07	6.74222e-05	4.1712
IFI16	1.42483	6.74303e-07	6.7652e-05	4.16972
IMP4	1.56852	7.15507e-07	7.14266e-05	4.14614
GPX1	-1.94951	7.18339e-07	7.14266e-05	4.14614
KLF2	-1.15016	8.81421e-07	8.72529e-05	4.05922
LDLR	1.5866	9.53191e-07	9.394e-05	4.02715
DNAJB9	-1.09965	1.22266e-06	0.000119966	3.92094
ZFP36	-1.37849	1.25138e-06	0.000122246	3.91277
PTPN6	1.3843	1.2611e-06	0.000122657	3.91131
RPS15	-0.306648	1.27581e-06	0.000123548	3.90816
PSAP	-1.0638	1.36762e-06	0.000131866	3.87987
DHRS7	-1.37697	1.3782e-06	0.000132313	3.8784
POU2F2	1.5333	1.44338e-06	0.000137976	3.8602
SYNGR2	1.44526	1.56465e-06	0.000148929	3.82702
HIPK2	-1.83836	1.63828e-06	0.000155274	3.8089
NAV2	1.77284	1.9378e-06	0.000182884	3.73782
FCRL3	2.2985	1.98251e-06	0.000186314	3.72975
DNAJC4	-1.82949	2.32442e-06	0.000217529	3.66248
MAN1A1	-2.20903	2.3509e-06	0.000219086	3.65938
CD79B	1.11474	2.38665e-06	0.000221492	3.65464
RPL30	-0.439136	2.48769e-06	0.00022991	3.63844
IGHA1	-1.41112	2.58309e-06	0.00023774	3.6239
HAX1	-1.2271	2.98981e-06	0.000274042	3.56218
SPINT2	-1.3627	3.01225e-06	0.000274966	3.56072
IFITM1	-1.65921	3.0462e-06	0.000276931	3.55763
CTSS	0.840176	3.71017e-06	0.000335921	3.47376
TMED2	-0.884297	3.75163e-06	0.000338186	3.47084
VIM	-1.00269	3.76555e-06	0.000338186	3.47084
N4BP2L2	1.14783	4.19144e-06	0.000374923	3.42606
RALGPS2	1.62723	4.33274e-06	0.000386013	3.4134
HBB	-0.870705	4.46217e-06	0.00039596	3.40235
A1BG	-1.724	4.57845e-06	0.000404666	3.3929
ITM2A	-2.16745	4.68042e-06	0.000412043	3.38506
H3F3A	0.665261	5.05473e-06	0.000443244	3.35336
C12orf75	2.037	5.45761e-06	0.000476695	3.32176
P4HB	-0.92195	5.78501e-06	0.000503319	3.29816
MLLT3	1.3327	6.13117e-06	0.00053136	3.27461
C11orf31	1.04779	6.26602e-06	0.000540942	3.26685
TMEM123	-1.5366	6.47363e-06	0.000556707	3.25437
FUS	1.11746	6.52065e-06	0.000558594	3.2529
SRSF5	0.647781	6.568e-06	0.000560494	3.25143
ADM	-2.47835	6.61567e-06	0.000562408	3.24995
RPL17	-0.545387	6.93373e-06	0.000587206	3.23121
ATRAID	-1.00778	7.42502e-06	0.000626315	3.20321
RPS6KA5	1.92174	7.45178e-06	0.000626315	3.20321
HLA-A	0.713587	7.53261e-06	0.000630729	3.20016
SYT1	1.53456	8.06434e-06	0.000672723	3.17216
LDHB	-1.19147	8.15151e-06	0.000677457	3.16912
CHPF	-1.50645	8.35842e-06	0.000692071	3.15985
MBNL1	1.25044	9.17177e-06	0.000756603	3.12113
UBA52	-0.415997	9.88338e-06	0.00081219	3.09034
ARPC3	0.843837	9.91855e-06	0.00081219	3.09034
CD24	2.43974	1.01321e-05	0.000826637	3.08269
HMGN1	0.868378	1.02042e-05	0.000829485	3.08119
ERLEC1	-1.18867	1.07994e-05	0.000874669	3.05816
CFL1	0.832194	1.13471e-05	0.000915706	3.03824
IFI6	-1.5943	1.16309e-05	0.000935143	3.02912
AMPD1	-2.29102	1.1672e-05	0.000935143	3.02912
RARRES3	1.95064	1.20057e-05	0.00095843	3.01844
DDOST	-1.09768	1.53402e-05	0.00122026	2.91355
TNFRSF17	0.744919	1.63877e-05	0.00129894	2.88641
OAS1	1.67476	1.67905e-05	0.00132615	2.87741
RPS23	-0.27613	1.76246e-05	0.00138711	2.85789
MDFIC	1.97918	1.78084e-05	0.00139664	2.85492
CD200	1.80154	1.84343e-05	0.00144066	2.84144
SORL1	2.21906	1.87551e-05	0.0014606	2.83547
ATP6V0E1	0.917063	1.89501e-05	0.00147065	2.83249
RPS3A	-0.267241	1.92131e-05	0.00148588	2.82802
RPS9	-0.336644	1.98177e-05	0.00152731	2.81607
LIMD2	1.71986	1.9886e-05	0.00152731	2.81607
SPCS3	-0.993355	2.10816e-05	0.00160805	2.7937
AC074289.1	1.87953	2.10816e-05	0.00160805	2.7937
IFNAR2	-1.70242	2.19665e-05	0.00166983	2.77733
CCDC69	1.30074	2.21174e-05	0.00167558	2.77584
TRAM1	-0.915763	2.24221e-05	0.0016929	2.77137
MYL2	1.86071	2.29649e-05	0.00172803	2.76245
GNB2L1	-0.392444	2.38434e-05	0.00178809	2.74761
WIPF1	1.49591	2.50077e-05	0.00186911	2.72836
ANK3	1.97704	2.58722e-05	0.00192726	2.71506
BRSK1	-1.91975	2.66745e-05	0.00198041	2.70325
GSTA4	1.97196	2.87365e-05	0.00212641	2.67235
HNRNPK	0.796038	2.94238e-05	0.00217006	2.66353
TMEM258	-0.650289	3.17937e-05	0.0023371	2.63132
CKLF	1.0812	3.27695e-05	0.0024009	2.61963
SLC35B1	-1.32837	3.5276e-05	0.00257607	2.58904
CCDC88A	-2.002	3.62318e-05	0.00263722	2.57885
NDUFB11	-0.767871	3.72121e-05	0.00269976	2.56868
FDX1	-1.55285	3.77117e-05	0.00272712	2.5643
SYNE1	1.91503	4.3644e-05	0.0031459	2.50225
IGLC5	1.56223	4.43716e-05	0.00317808	2.49784
CLIC1	0.76266	4.45185e-05	0.00317808	2.49784
GADD45A	-1.71101	4.45185e-05	0.00317808	2.49784
LINC00936	1.52469	4.54095e-05	0.00323133	2.49062
ALKBH7	-0.973116	4.69323e-05	0.00331849	2.47906
IGKV2-28	-1.21506	4.69323e-05	0.00331849	2.47906
DNAJA1	1.30763	4.88235e-05	0.00344129	2.46328
IRF1	1.39974	5.14578e-05	0.00361552	2.44183
PSMC6	1.45348	5.16268e-05	0.00361599	2.44177
RAC2	1.15273	5.17964e-05	0.00361649	2.44171
ZCCHC7	1.05958	5.42264e-05	0.00377433	2.42316
FOXO3	-1.39067	5.4761e-05	0.00379966	2.42026
HOXA7	2.14989	5.78858e-05	0.00399161	2.39885
ELL2	-1.53108	5.78858e-05	0.00399161	2.39885
SRSF2	0.864559	6.23831e-05	0.00428846	2.3677
CORO1A	1.56325	6.2586e-05	0.00428916	2.36763
IFI27L2	-2.09366	6.50694e-05	0.00444568	2.35206
MEI1	-1.2809	6.63458e-05	0.00451902	2.34496
IL16	0.919765	6.72099e-05	0.00456392	2.34066
IGF1	-1.63061	6.80846e-05	0.00460926	2.33637
UBE2N	1.21529	7.26221e-05	0.00490155	2.30967
STRBP	-1.48802	7.40381e-05	0.00498203	2.30259
UAP1	-1.38483	7.45159e-05	0.00499908	2.30111
DSTN	-1.11692	7.84447e-05	0.00524684	2.2801
IGLV6-57	-1.22379	8.07399e-05	0.00538419	2.26888
DNAJC3	-1.24371	8.33644e-05	0.00554262	2.25629
CLPTM1L	-1.43496	8.36313e-05	0.00554381	2.25619
RUNX1T1	2.16711	9.59003e-05	0.00633824	2.19803
FCMR	1.91338	0.000100566	0.00662697	2.17869
RABAC1	-0.908618	0.000103142	0.00677663	2.16899
IGLC2	0.476017	0.000103795	0.00679951	2.16752
GLRX	-1.30355	0.000117715	0.00768878	2.11414
PAIP2B	-1.15764	0.000124149	0.00808531	2.0923
ELF1	1.23935	0.000125319	0.00813766	2.0895
UXT	-0.898019	0.000127688	0.00826744	2.08263
PPM1K	1.06596	0.000128087	0.00826924	2.08253
TMEM14C	-1.0985	0.000130914	0.00842728	2.07431
DNAJB11	-0.978862	0.000132555	0.00850834	2.07016
MYCBP2	1.08228	0.000136743	0.00875197	2.05789
PNISR	0.85431	0.000141056	0.00900215	2.04565
CDKN1A	-1.33465	0.000147767	0.00940345	2.02671
HOXA10	2.20214	0.000151936	0.00964123	2.01587
HM13	-0.95393	0.000156698	0.00991518	2.0037
ACTG1	-0.899915	0.000164106	0.0103545	1.98487
RABGAP1L	1.39875	0.000167675	0.0105498	1.97676
MARCKSL1	1.34666	0.000171842	0.0107815	1.96732
RDX	-1.10889	0.000174496	0.0109173	1.96188
SRPRA	-1.00399	0.000175032	0.0109201	1.96177
APLP2	-1.50992	0.00018607	0.0115764	1.93643
NDUFC2	-0.962697	0.000204481	0.0126863	1.89666
ST3GAL1	1.84035	0.00020635	0.0127668	1.89392
RPL13A	-0.240002	0.000206977	0.0127701	1.89381
RPL19	-0.229522	0.000219895	0.0135296	1.86871
SORBS2	-1.47106	0.000230076	0.014117	1.85026
C12orf57	-1.14505	0.000232865	0.0142489	1.84622
CXCR5	1.88967	0.000254814	0.0155492	1.80829
LINC01013	1.4343	0.000260986	0.0158824	1.79908
2021-09-10	-1.77171	0.000262551	0.0159341	1.79767
EDF1	-0.65284	0.000268098	0.0162265	1.78978
ERP44	0.841072	0.000274572	0.0165733	1.78059
LY86	1.57698	0.000276213	0.0165872	1.78023
GABARAPL2	0.841539	0.000277037	0.0165872	1.78023
RPL23A	-0.21731	0.000277037	0.0165872	1.78023
CD79A	0.882014	0.000279523	0.0166912	1.77751
MT-ND5	0.532564	0.000288817	0.0172001	1.76447
RPL22	-0.348128	0.000296637	0.0176186	1.75403
HINT1	-0.648152	0.000298401	0.0176763	1.75261
RP11-160E2.6	-0.989815	0.000301959	0.0177981	1.74963
FNDC3B	-1.52231	0.000302855	0.0177981	1.74963
IGFLR1	1.87575	0.000302855	0.0177981	1.74963
VPS37B	-1.18871	0.000307371	0.018016	1.74434
UBE2E3	-1.32813	0.00031566	0.0184533	1.73393
CSGALNACT1	0.97535	0.000322251	0.0187892	1.72609
STXBP6	1.7487	0.000323203	0.0187955	1.72595
PMAIP1	-1.67177	0.000330914	0.0191939	1.71684
CCR7	1.94524	0.00033681	0.0194851	1.7103
TRAM2	-1.73842	0.000344824	0.0198971	1.70121
NUCKS1	0.985565	0.000346855	0.0199111	1.7009
TEX9	1.86183	0.000346855	0.0199111	1.7009
CLINT1	-1.22479	0.000358229	0.0205111	1.68801
RPL12	-0.269842	0.000361391	0.0206391	1.68531
SERP1	-0.580554	0.000364579	0.0207679	1.68261
TSHZ2	-1.87835	0.000373209	0.0211759	1.67416
HEXB	-1.21783	0.000374301	0.0211759	1.67416
IL27RA	1.71283	0.000375396	0.0211759	1.67416
PPIA	0.638633	0.000376494	0.0211759	1.67416
CD19	1.39926	0.000376494	0.0211759	1.67416
SEL1L	-1.21696	0.00038203	0.0214331	1.66891
PHLDA1	1.16572	0.000385387	0.0215672	1.66621
CYTIP	0.75646	0.000389907	0.0217654	1.66223
B4GALT7	-1.26661	0.000395627	0.0220295	1.657
JAK1	0.961235	0.000403766	0.0224266	1.64924
KCNJ3	1.51168	0.000410867	0.0227643	1.64275
NCOA7	1.03266	0.000425419	0.0235121	1.62871
C7orf50	-1.08998	0.000453357	0.0249941	1.60216
LUC7L3	1.08329	0.00045598	0.0250766	1.60073
CAPZB	1.08476	0.000463934	0.0254512	1.59429
SNHG25	1.00459	0.000466614	0.0255354	1.59286
FAU	-0.017142	0.000470661	0.0256937	1.59017
SIL1	-1.20157	0.000472017	0.0257047	1.58999
UGT2B17	-1.88672	0.000477479	0.0259387	1.58605
HSP90AA1	0.630596	0.00049992	0.0270918	1.56716
ARHGAP15	1.28775	0.000502793	0.0271813	1.56573
SERPINE2	1.9312	0.000505682	0.0272713	1.56429
UQCRB	-0.571616	0.000508586	0.0273617	1.56286
TLR10	1.7616	0.000514441	0.02761	1.55893
DAPP1	1.42726	0.000520359	0.0278605	1.55501
TXNDC11	-1.01573	0.000527845	0.0281935	1.54985
GPC5-AS1	1.67708	0.000535432	0.0284622	1.54573
ATF4	-0.784442	0.000535432	0.0284622	1.54573
MGEA5	1.19534	0.000550911	0.0292153	1.53439
IDS	-0.842383	0.000558806	0.0295636	1.52924
SETBP1	1.23165	0.000573283	0.0302577	1.51916
MAT2B	1.2445	0.000586444	0.0308791	1.51033
PSMA3	1.20618	0.00059819	0.0314233	1.50275
RBX1	0.893528	0.000613614	0.0321577	1.49271
ID2	1.83199	0.000624102	0.0326306	1.48638
G3BP2	1.34903	0.000649224	0.0338646	1.47025
CD200R1	1.76967	0.000669619	0.0348468	1.45784
TXNDC15	-1.06928	0.000671503	0.0348634	1.45763
UQCRH	-0.720399	0.000675284	0.0349782	1.4562
SNRPB	1.03321	0.000712209	0.0368052	1.43409
RPL31	-0.225602	0.000730347	0.0376551	1.42418
HSD17B8	-1.19762	0.000742676	0.0381144	1.41891
CSK	1.6079	0.000742676	0.0381144	1.41891
TMBIM6	-0.512413	0.000751003	0.0384531	1.41507
DAPK1	-1.75827	0.000816271	0.0416991	1.37987
IGKV2D-28	-0.930272	0.00082536	0.0419709	1.37705
GADD45GIP1	-0.847843	0.00082536	0.0419709	1.37705
SIK1	-1.50741	0.000834544	0.042245	1.37422
LDHA	-1.05351	0.000834544	0.042245	1.37422
LMAN1	-0.944703	0.000853195	0.0430912	1.36561
TMC6	1.40083	0.000862666	0.0434709	1.3618
TPD52	0.705731	0.000886769	0.0445847	1.35081
EIF3G	-0.803589	0.000901529	0.0450219	1.34658
2021-03-01	2.03345	0.000901529	0.0450219	1.34658
RP11-126O1.6	2.0976	0.000901529	0.0450219	1.34658
BCL7A	1.95367	0.000911496	0.0454178	1.34277
PHACTR1	1.61962	0.000947187	0.0470909	1.32706
DERL1	-0.951133	0.000955002	0.0472928	1.3252
AC023590.1	1.3819	0.00095762	0.0472928	1.3252
PARM1	1.24648	0.00095762	0.0472928	1.3252
SRP14	0.417464	0.000970811	0.0478382	1.32023
ITGA4	1.11955	0.000989561	0.0486545	1.31288
PRDX6	-0.866931	0.0010059	0.0493489	1.30672
RBPJ	-1.08401	0.00102249	0.0500524	1.30058
BBX	1.01642	0.00105069	0.0513204	1.28971
CHMP4B	-1.14037	0.00106507	0.0519086	1.28476
KDELR1	-0.885617	0.0010767	0.0523608	1.28099
NASP	1.13357	0.00107962	0.0523887	1.28076
PPA1	-1.04035	0.0010914	0.052788	1.27747
ARHGAP30	1.78532	0.00109436	0.052788	1.27747
FAM162A	-1.06163	0.00109733	0.052788	1.27747
DDX24	0.838087	0.00109733	0.052788	1.27747
ZBTB8OS	0.846555	0.00112136	0.0538276	1.26899
RNASET2	0.699788	0.0011244	0.0538574	1.26875
ANKRD44	1.32054	0.00114587	0.0546817	1.26216
MYADM	0.842376	0.00114897	0.0546817	1.26216
PDE7A	1.66425	0.00114897	0.0546817	1.26216
PLAC8	0.866304	0.00115208	0.0547127	1.26191
HLA-F	0.787688	0.00115832	0.0548918	1.26049
HSPA1B	-1.64938	0.00119639	0.056576	1.24737
S100A6	-2.01395	0.00121587	0.0573749	1.24128
CH17-189H20.1	1.34293	0.00123895	0.0583407	1.23403
IDI1	1.42995	0.00124897	0.0586883	1.23145
LAX1	-1.55361	0.00126923	0.0595147	1.22538
WBSCR22	-0.89923	0.00127605	0.0597088	1.22396
C1orf132	-0.999969	0.0012829	0.0597783	1.22346
AC090498.1	-0.407533	0.0012829	0.0597783	1.22346
ACAT1	-1.07022	0.00132474	0.0615991	1.21043
SFT2D1	0.710259	0.00134613	0.0624633	1.20437
IL5RA	-1.13867	0.0013642	0.0631701	1.19949
GPR108	-1.2769	0.00137149	0.0633759	1.19808
METTL7A	0.923887	0.00138249	0.0636203	1.1964
MOXD1	-1.52052	0.00138249	0.0636203	1.1964
PDIA6	-0.492894	0.00139357	0.0639981	1.19383
CTD-3252C9.4	-1.1182	0.00139729	0.0640365	1.19357
ATP5L2	-1.06204	0.00141223	0.0645884	1.18985
RPL32	-0.123133	0.00144639	0.0660151	1.18036
RPS28	-0.0954672	0.00147348	0.0671141	1.17319
KDELR2	-0.842494	0.00150501	0.0684105	1.16488
ARHGEF2	1.58706	0.00154531	0.070099	1.15429
PFN1	0.555895	0.0015617	0.0706986	1.15059
IGLL5	0.504647	0.00158242	0.0713465	1.14663
UTRN	-1.62902	0.00158242	0.0713465	1.14663
FNDC3A	1.0296	0.00159497	0.0717671	1.14407
CD63	-0.585565	0.00162889	0.0731456	1.13581
BPTF	1.06552	0.00168985	0.0757304	1.12073
AK3	-1.11853	0.00169873	0.0759754	1.11933
HNRNPA2B1	0.486367	0.00172562	0.0770234	1.11338
EPRS	-0.864371	0.00177131	0.0789048	1.1029
ANXA6	1.20044	0.0017899	0.0795736	1.09923
STX11	-1.64623	0.00180395	0.0800387	1.0967
ARF4	-0.922525	0.00180866	0.0800881	1.09643
IGKV4-1	-1.17568	0.00182761	0.0806065	1.09363
C14orf2	-0.647991	0.00182761	0.0806065	1.09363
EEF1A1	-0.161868	0.00183715	0.0808672	1.09223
FTL	0.325413	0.00184674	0.0811289	1.09082
RASGEF1B	1.41136	0.00191514	0.0839684	1.07588
CD86	1.48317	0.0019251	0.0842393	1.07449
MIAT	1.70957	0.00197051	0.0860573	1.06521
TFEC	1.5725	0.00203259	0.0885947	1.05259
RPS10	-0.293975	0.00215662	0.0938171	1.02772
TMEM230	-0.746165	0.00219572	0.0953319	1.02076
LINC00926	1.64826	0.00221268	0.095695	1.01911
NME1	-1.07001	0.00221268	0.095695	1.01911
U2SURP	1.02642	0.00226427	0.0977364	1.00994
PLD4	-1.12904	0.00231105	0.0995628	1.0019
LRPAP1	-0.758055	0.00235871	0.10142	0.993876
UFD1L	-0.865017	0.00238896	0.102523	0.98918
TPR	1.0639	0.0024319	0.104165	0.982279
C4orf3	0.573055	0.00243809	0.10423	0.982009
SEC31A	-0.978313	0.00253271	0.108067	0.966306
SEC61A1	-0.813694	0.00255204	0.108684	0.963836
CERS6	1.46223	0.00257801	0.10958	0.960268
CCNI	0.455304	0.00260423	0.110484	0.956702
SURF4	-0.813588	0.00261082	0.110553	0.95643
TAPBP	0.648719	0.00265739	0.112311	0.949576
TKT	-1.04585	0.00268434	0.113021	0.946839
SLC39A8	-0.893278	0.00268434	0.113021	0.946839
HMGN2	0.525994	0.00270472	0.113665	0.944375
GLO1	-0.935438	0.00279467	0.117003	0.931803
FAM129A	1.58613	0.00279467	0.117003	0.931803
NLK	1.68425	0.00286571	0.119752	0.921717
MYL12B	0.67988	0.00289458	0.120732	0.918177
HIST1H2BC	-1.56738	0.00296052	0.123252	0.909206
PECAM1	-1.21955	0.00302029	0.125272	0.902147
PTMA	0.377982	0.00302029	0.125272	0.902147
PDCD4	1.05255	0.00307348	0.127005	0.89618
FBL	-0.855937	0.00307348	0.127005	0.89618
ALOX5	1.10821	0.00315095	0.129965	0.886173
HSPA8	-0.565129	0.00317454	0.130696	0.883738
BMP2K	1.74663	0.00319829	0.131431	0.881303
HSPB1	0.694152	0.0033442	0.137174	0.862729
HIST1H2AC	-1.17287	0.00335248	0.137261	0.862454
CYBA	-0.278936	0.00336078	0.137348	0.862177
NDUFA3	-0.473607	0.0033691	0.137436	0.8619
SFXN4	-1.22935	0.00342786	0.139322	0.855979
GUSB	-0.919195	0.00342786	0.139322	0.855979
ERP29	-0.557388	0.00349615	0.141839	0.848203
SON	0.530456	0.00353946	0.143335	0.843647
TPP1	1.21297	0.00361865	0.146276	0.834826
HSP90B1	-0.420625	0.00365436	0.147452	0.831349
CH17-373J23.1	-0.89661	0.00368136	0.148273	0.828939
PTPN22	1.72527	0.00370853	0.149098	0.826529
FCGRT	-0.857984	0.00372675	0.14956	0.825184
EIF3L	-0.686649	0.00373589	0.149657	0.824903
ARHGEF1	1.25181	0.00376342	0.15049	0.822493
ARMT1	1.6742	0.00381906	0.152441	0.816899
TUBB4B	-0.931394	0.00387544	0.154414	0.811313
TMED10	-0.58545	0.00394217	0.156793	0.804674
RAD17	1.2776	0.00395178	0.156895	0.804391
MANF	-0.707348	0.00400994	0.158921	0.79882
TUBA1A	1.84204	0.00420944	0.166531	0.778505
REXO2	-1.05622	0.00422988	0.167043	0.777172
ST3GAL6	-1.64863	0.00443926	0.175001	0.756959
KCNIP2	1.63128	0.00444997	0.175113	0.756681
SNX2	1.15974	0.00459137	0.180359	0.743862
ITPRIP	-1.51443	0.00461348	0.180908	0.742541
PLP2	-0.745622	0.00463569	0.18146	0.74122
CREB3L2	0.730772	0.00465799	0.182013	0.739898
MZT2B	-0.6712	0.00477097	0.186101	0.73025
BEX2	-1.35663	0.00487477	0.189818	0.721663
RNGTT	0.907395	0.00488643	0.18994	0.721384
RBMX	0.55939	0.00490983	0.190185	0.720823
VKORC1	-0.908111	0.00490983	0.190185	0.720823
CYC1	-0.799848	0.0049925	0.192843	0.714796
SMYD3	1.52966	0.00500441	0.192843	0.714796
RPS26	-0.340576	0.00500441	0.192843	0.714796
HNRNPC	0.586804	0.00502832	0.19343	0.713477
RPL15	-0.14519	0.00505232	0.19348	0.713365
PIP4K2A	1.70026	0.00505232	0.19348	0.713365
TAPBPL	-0.903629	0.00506436	0.19348	0.713365
ANXA4	1.35893	0.00506436	0.19348	0.713365
SPON1	1.66591	0.00507643	0.193609	0.713076
CAV1	-1.56098	0.00524813	0.199815	0.699372
TMA7	0.358285	0.0052856	0.200898	0.697024
SF1	0.660425	0.00529815	0.201032	0.696736
ATP6V0D1	1.23598	0.00539946	0.204528	0.689248
FXYD1	1.68099	0.00545077	0.206121	0.685878
TMEM120A	-1.16962	0.00554163	0.209201	0.679436
UGT2B15	-1.66514	0.00558098	0.21033	0.677098
LMO4	-0.719276	0.00560736	0.210967	0.675785
LTB	2.04617	0.00582245	0.218691	0.66017
AC078883.3	-1.32683	0.00587738	0.220382	0.656824
RBMS1	-1.1065	0.00596064	0.223128	0.651446
DDX17	0.65147	0.00604496	0.225905	0.646074
SCPEP1	1.3846	0.00620234	0.231398	0.63564
UNC93B1	-1.23035	0.00621683	0.231551	0.635353
MZT2A	-0.722569	0.00630441	0.23403	0.630728
BLVRB	-0.926419	0.00630441	0.23403	0.630728
C9orf16	-0.760298	0.00636341	0.235827	0.627406
RPL27	-0.119967	0.00639309	0.236534	0.626107
IGLC3	0.172039	0.0064229	0.237243	0.624807
SELK	-0.566827	0.00646785	0.238507	0.622498
HYOU1	-1.02218	0.00649798	0.239222	0.621199
HIST1H1C	-0.938271	0.0065434	0.240497	0.618891
CDC42SE2	0.93208	0.0066351	0.243466	0.613562
C10orf54	-0.851234	0.00668138	0.244761	0.611258
FAM102A	1.57372	0.0067124	0.245091	0.610673
NACA2	-0.689539	0.0067124	0.245091	0.610673
DPP7	-0.604409	0.00685358	0.249836	0.602345
SAMD11	-1.4074	0.00690123	0.251162	0.600046
DUSP6	-1.163	0.00694918	0.252494	0.597748
BTF3	-0.503673	0.00698131	0.253249	0.596453
SEPP1	-1.60086	0.00702975	0.254591	0.594156
GNPTG	-0.861031	0.00704597	0.254764	0.593861
RGS2	-0.995973	0.00709482	0.256115	0.591565
CTSC	-0.917561	0.00712755	0.25688	0.590269
EIF1AX	0.642555	0.00727654	0.261342	0.58279
UBE2J1	-0.443935	0.00729327	0.261342	0.58279
SQSTM1	0.618521	0.00729327	0.261342	0.58279
CAPN2	-1.39592	0.00731003	0.261342	0.58279
OAZ1	0.408022	0.00731003	0.261342	0.58279
RPL38	-0.0321534	0.00736052	0.262726	0.580498
NDUFB7	-0.603637	0.00744536	0.265329	0.576216
SCAF11	0.938673	0.00753108	0.266677	0.574015
COMMD6	0.644946	0.00753108	0.266677	0.574015
STX7	1.1271	0.00753108	0.266677	0.574015
ANKRD37	-1.09292	0.00753108	0.266677	0.574015
MIR181A1HG	1.86474	0.00758293	0.267662	0.572413
KIAA0226L	1.70369	0.00758293	0.267662	0.572413
P4HA1	-1.2798	0.00772278	0.272167	0.565165
PIM2	0.702154	0.0077581	0.272549	0.564555
RRBP1	-0.952064	0.0077581	0.272549	0.564555
SERPINB6	0.959192	0.00790084	0.277127	0.557322
IFT20	-0.844404	0.00799124	0.279857	0.553064
LARP7	1.04175	0.00804592	0.280888	0.551466
RNASE6	1.58096	0.00804592	0.280888	0.551466
FDPS	0.917398	0.00806423	0.281087	0.551159
APRT	-0.579449	0.00813781	0.283208	0.547894
RPL39	-0.100208	0.00819339	0.284698	0.545616
SCP2	0.985817	0.00823063	0.285102	0.544999
UQCRQ	-0.522591	0.00823063	0.285102	0.544999
RP11-693J15.5	0.87699	0.00824931	0.285306	0.54469
STOML2	-0.820709	0.00838112	0.288967	0.539152
CNPPD1	1.00948	0.00838112	0.288967	0.539152
ZBP1	-0.85071	0.00841912	0.289829	0.537859
HGF	-0.977426	0.0084956	0.29201	0.534602
CERCAM	-1.39973	0.00853406	0.29243	0.533979
SASH3	1.0974	0.00853406	0.29243	0.533979
SMOC1	-1.5701	0.00865041	0.295507	0.529432
S100A11	-1.72151	0.00865041	0.295507	0.529432
ADK	1.30848	0.00866993	0.29572	0.529119
TMEM205	-0.725018	0.00870911	0.29615	0.528489
MRPS2	-0.877922	0.00870911	0.29615	0.528489
DNAJC10	0.8762	0.00876816	0.297703	0.526217
TMEM5	-1.08241	0.00880773	0.298592	0.524923
ERGIC2	-0.80653	0.00888735	0.300833	0.521675
CDC40	1.3393	0.00898778	0.30377	0.517454
CSRNP1	-0.839435	0.00906884	0.306046	0.514213
AC093818.1	-1.16947	0.00929516	0.313209	0.504166
BLOC1S6	1.10512	0.00942072	0.31696	0.498995
EIF3F	-0.549792	0.00944179	0.31719	0.49868
TSPAN13	-0.944851	0.00954779	0.320268	0.494487
VIMP	-0.706458	0.00971959	0.325052	0.488048
CKAP4	-0.802671	0.00971959	0.325052	0.488048
TCEA1	0.626496	0.00987217	0.329659	0.481935
ATF5	-1.35709	0.00993821	0.331368	0.47969
FCGR2B	0.629894	0.00996031	0.331608	0.479374
RTN4	-0.765076	0.0101163	0.336297	0.473276
KLF4	1.1188	0.0102063	0.338786	0.470074
NUDT22	-0.883514	0.0102516	0.339784	0.468797
OVOL3	-1.60346	0.0103428	0.341788	0.466243
COBLL1	0.649932	0.0103428	0.341788	0.466243
RPL37	-0.0496596	0.0103657	0.342037	0.465927
PNN	0.705966	0.0104347	0.343804	0.463689
MYC	-1.53121	0.0105972	0.348643	0.457619
GLCCI1	-0.800444	0.0107383	0.352764	0.452516
MT-ND4L	0.503069	0.0108811	0.356927	0.44742
FAM96A	1.05481	0.0110497	0.361928	0.441378
OSTC	-0.628295	0.011074	0.362191	0.441063
LSM6	0.955961	0.0111472	0.364049	0.438841
MYO1G	1.34696	0.0111962	0.36458	0.438207
SNRPB2	0.7821	0.0111962	0.36458	0.438207
KANK1	1.10662	0.01127	0.366449	0.435986
TMEM50B	-0.778081	0.0113692	0.369134	0.432816
BCLAF1	0.629729	0.0114191	0.370214	0.431547
PWP1	1.16242	0.0116205	0.376196	0.424585
POU2AF1	-0.503	0.0116713	0.377294	0.42332
H2AFX	-1.19683	0.0117224	0.378395	0.422055
RSRC2	0.793249	0.0117736	0.379499	0.42079
ATP5D	-0.808306	0.0119545	0.384773	0.414795
GPCPD1	1.31294	0.0120067	0.384783	0.414784
2021-09-07	0.681653	0.0120067	0.384783	0.414784
CIRBP	-0.349579	0.0120067	0.384783	0.414784
TCTN3	-0.945682	0.012059	0.385351	0.414143
PARVG	1.04709	0.012059	0.385351	0.414143
CD38	-0.596594	0.0121115	0.386476	0.412877
DUT	0.694155	0.0121379	0.386763	0.412556
TMEM109	0.929573	0.0122172	0.388735	0.410347
TSPAN3	0.77559	0.0122704	0.389314	0.4097
ST6GALNAC4	-0.915832	0.0122704	0.389314	0.4097
TMEM256	-0.579327	0.0124042	0.392998	0.405609
RABEP2	0.984446	0.0125392	0.396713	0.401523
PGPEP1	-1.09896	0.0126756	0.400459	0.397442
AGPAT5	1.51969	0.012703	0.400757	0.397119
RTN3	-0.958299	0.0128133	0.403663	0.393981
IDH2	-0.719841	0.0130644	0.410995	0.386164
NAA50	1.34372	0.0131491	0.411913	0.385194
TCEAL4	1.20269	0.0131491	0.411913	0.385194
TRAT1	-1.64716	0.0131491	0.411913	0.385194
PXK	1.16813	0.0131775	0.411952	0.385153
SLC38A5	-1.19918	0.0132058	0.411952	0.385153
PNOC	0.641691	0.0132058	0.411952	0.385153
MANEA	-1.34037	0.0132628	0.41315	0.383893
TLK1	1.04032	0.0133773	0.416135	0.380765
S100A10	-1.29014	0.0134349	0.417344	0.379506
ARL6IP5	0.863859	0.0134927	0.418556	0.378246
TMED4	-0.647714	0.013609	0.421576	0.375124
PPIB	-0.447078	0.0138146	0.427352	0.369214
DDT	-0.629781	0.0138442	0.427674	0.368888
KLF6	0.502609	0.0139632	0.430751	0.365774
PLEK	1.49888	0.014023	0.431998	0.364518
C1orf43	-0.710376	0.014083	0.433248	0.363263
AREG	1.10185	0.0141433	0.434502	0.362008
PABPC4	-0.747749	0.0143255	0.439493	0.357049
TMEM19	0.736867	0.0144789	0.443587	0.353021
AP2M1	-0.713396	0.0145097	0.443922	0.352693
TFG	-0.829604	0.0147273	0.449961	0.346825
DCUN1D5	-0.990259	0.0148214	0.451598	0.345248
GLT8D1	0.986184	0.0148214	0.451598	0.345248
RAN	0.588634	0.0148529	0.451939	0.34492
EID1	0.503883	0.0148845	0.452281	0.344592
MORF4L1	0.696675	0.0149478	0.452968	0.343932
EPHX1	-1.02485	0.0149478	0.452968	0.343932
SRRM1	0.682915	0.0149795	0.453313	0.343602
NME3	-0.965673	0.015139	0.457519	0.339591
MARCKS	0.797936	0.0151711	0.457868	0.33926
WARS	-1.29113	0.0152677	0.459538	0.337678
ZNF791	0.601634	0.0152677	0.459538	0.337678
WAC	1.04323	0.0153001	0.45989	0.337346
LRRC59	-0.753535	0.0153974	0.461042	0.336259
NFKBIZ	-1.20879	0.0154626	0.461042	0.336259
PPP4C	0.988348	0.0154626	0.461042	0.336259
PDIA4	-0.648887	0.0154626	0.461042	0.336259
CPQ	0.647859	0.0154626	0.461042	0.336259
CHCHD7	-0.842078	0.0154626	0.461042	0.336259
FGD4	1.14413	0.015528	0.461757	0.335586
RBM6	0.779612	0.015528	0.461757	0.335586
C18orf32	-0.86647	0.0155937	0.463092	0.334333
PRDX2	-0.632449	0.015993	0.474317	0.323932
HLA-B	0.262795	0.0160604	0.475683	0.322683
TGFBR3L	-1.39983	0.016162	0.477792	0.320761
EIF3J	-0.700123	0.016196	0.477792	0.320761
RBM17	-0.586179	0.016196	0.477792	0.320761
MPC2	-0.702092	0.0162983	0.480175	0.318601
FMN1	1.38948	0.0164701	0.483957	0.315193
NAA10	-0.698486	0.0164701	0.483957	0.315193
SSR2	-0.404315	0.0167834	0.492513	0.307582
HNRNPH3	0.851155	0.016889	0.494309	0.306002
C12orf45	-0.810352	0.016889	0.494309	0.306002
RPS12	-0.0814969	0.0170307	0.497802	0.302944
PSMB8-AS1	0.790445	0.0170663	0.498188	0.302607
UQCRHL	-0.706463	0.0172452	0.502094	0.299215
SEMA6A	1.62232	0.0172452	0.502094	0.299215
CEBPB	-1.31784	0.0173172	0.502877	0.298538
SLC39A7	-0.98428	0.0173172	0.502877	0.298538
JUND	-0.484313	0.0173895	0.504318	0.297295
WDR1	-0.797411	0.0174621	0.505764	0.296052
SLC1A5	-1.26262	0.017608	0.509327	0.293003
ICAM2	-0.854321	0.0176813	0.510786	0.291761
AIM2	1.04637	0.0177181	0.511185	0.291422
SRP9	0.685242	0.0178658	0.514116	0.288939
LYSMD2	1.35824	0.0178658	0.514116	0.288939
SET	0.631571	0.0183157	0.52638	0.278701
SLC30A5	-1.021	0.0184678	0.529386	0.276228
CCDC115	1.10099	0.0184678	0.529386	0.276228
RHOB	0.641361	0.018506	0.529799	0.275889
SBDS	-0.600183	0.0187366	0.535027	0.271624
FLI1	1.0717	0.0187366	0.535027	0.271624
RPS29	0.00161003	0.0187753	0.535446	0.271285
ADGRE5	-0.969554	0.0188141	0.535865	0.270945
PGRMC2	-0.801176	0.0188918	0.537392	0.269709
MAD2L2	-0.953248	0.0190874	0.542262	0.265791
RPS24	-0.218961	0.0192451	0.546046	0.262771
ATF3	-0.908167	0.0192847	0.546473	0.262431
TJP1	-1.36038	0.0193641	0.548027	0.261198
ARGLU1	0.593156	0.0194039	0.548457	0.260858
NDUFS8	-0.588215	0.0195238	0.551146	0.258733
AC104024.1	-1.3514	0.0196041	0.552712	0.257501
FGF12	1.30016	0.0197655	0.555856	0.255038
C11orf1	-0.669243	0.0197655	0.555856	0.255038
VNN2	1.50596	0.0204647	0.574791	0.24049
ARSG	-1.1801	0.0205902	0.57759	0.23838
COA4	-0.793149	0.0207587	0.581584	0.235388
RNU12	-0.789789	0.0208859	0.582674	0.234575
PLD3	-0.688576	0.0208859	0.582674	0.234575
SYNE2	0.77139	0.0209284	0.582674	0.234575
CCR6	1.58527	0.0209284	0.582674	0.234575
RAP1B	0.694866	0.0209284	0.582674	0.234575
DEK	1.44308	0.0210137	0.584318	0.233351
SEC11A	-0.574825	0.0212283	0.589549	0.22948
HIST2H2BE	-1.02196	0.0213147	0.59121	0.228258
ACADVL	-0.641476	0.021358	0.591674	0.227917
TPT1	0.390056	0.0214448	0.592605	0.227235
TXNL4A	-0.814514	0.0214448	0.592605	0.227235
RIC3	-1.12889	0.0216194	0.596689	0.224252
MLEC	-0.621435	0.0218835	0.603232	0.219515
NDUFA6	-0.639307	0.0220612	0.607378	0.216541
GPC3	1.59843	0.0221505	0.609084	0.215323
SRSF10	0.763871	0.022693	0.623231	0.205351
BIRC3	0.810105	0.0227845	0.624205	0.204673
NDUFV1	-0.730575	0.0227845	0.624205	0.204673
LINC00685	1.52514	0.0228304	0.624417	0.204525
LIMS1	1.05894	0.0228763	0.624417	0.204525
ZBTB38	0.557851	0.0228763	0.624417	0.204525
ODC1	-1.191	0.0229224	0.624908	0.204184
WDR45	-0.629807	0.0230147	0.626658	0.202969
SCD5	-1.54962	0.023061	0.627151	0.202628
ADD3	1.11927	0.0231073	0.627646	0.202285
ZNF90	-0.524041	0.0233404	0.633204	0.198457
ATG4A	-1.05977	0.0234342	0.634975	0.197244
CSTB	0.485679	0.0236227	0.639306	0.194291
SSSCA1	-0.788232	0.0237175	0.640315	0.193607
LPXN	0.967355	0.0237175	0.640315	0.193607
HEXIM1	-0.918094	0.0238126	0.642104	0.192395
LRRC4C	1.48244	0.023908	0.643897	0.191183
AC079767.4	1.53997	0.0239559	0.644407	0.19084
OGFOD3	-0.730492	0.0240038	0.644917	0.190496
EIF5B	-0.634842	0.0241963	0.648525	0.188073
GAPDH	0.359958	0.0241963	0.648525	0.188073
LAMP2	-0.723722	0.0242446	0.649039	0.187729
PSENEN	-0.58054	0.0243902	0.652151	0.185652
SH3BGRL	0.533957	0.0245854	0.656582	0.182711
ISCU	0.32732	0.0246344	0.657103	0.182366
LRRK2	0.707986	0.0246835	0.657625	0.182021
HOXA10-AS	1.44967	0.0247326	0.658148	0.181676
PIGK	-0.861329	0.0247819	0.658672	0.181331
AP1S2	0.893458	0.0248313	0.659197	0.180984
SEMA4A	0.883615	0.0250295	0.661838	0.179248
TMC8	1.38929	0.0250295	0.661838	0.179248
TMEM156	-1.099	0.0250793	0.661838	0.179248
XRRA1	-0.800881	0.0250793	0.661838	0.179248
ADPGK	0.799865	0.0250793	0.661838	0.179248
BAG1	-0.783013	0.0251791	0.663685	0.178038
TRA2B	0.386219	0.0253295	0.66686	0.175966
RNF7	-0.641095	0.0254806	0.670047	0.173895
KIF21A	-1.07197	0.0255818	0.671914	0.172686
PARK7	-0.555142	0.0256833	0.673787	0.171478
AMZ2	-0.749514	0.0257852	0.67487	0.17078
IMPDH2	-0.877929	0.0257852	0.67487	0.17078
AKAP13	0.880503	0.0258363	0.675413	0.170431
DAD1	-0.40451	0.0259901	0.678636	0.168363
NDUFS6	-0.565558	0.0260415	0.679182	0.168014
TMEM126A	-0.669292	0.0261963	0.682421	0.165948
CCDC167	-0.841333	0.0262999	0.683522	0.165248
NLGN4X	0.937179	0.0262999	0.683522	0.165248
TAF7	0.520017	0.0264039	0.684627	0.164546
SSPN	0.821867	0.0264039	0.684627	0.164546
HNRNPA0	0.508737	0.026613	0.689245	0.161626
PGM3	-0.896719	0.0266655	0.689803	0.161275
TRAPPC1	0.557142	0.0267181	0.690361	0.160924
ARID4B	0.705871	0.0268235	0.690681	0.160722
LINC00493	-0.576161	0.0268235	0.690681	0.160722
AC006129.2	-0.919048	0.0268235	0.690681	0.160722
ADGRG5	1.26642	0.0269293	0.691343	0.160306
PPIC	1.45423	0.0269293	0.691343	0.160306
CCL4	1.63623	0.0269823	0.691343	0.160306
LY6E	-1.35785	0.0270354	0.691343	0.160306
TUFM	-0.526949	0.0270354	0.691343	0.160306
ATP5G2	-0.393755	0.0270354	0.691343	0.160306
S100PBP	1.23622	0.0273024	0.69657	0.157035
SSBP2	0.999289	0.0273024	0.69657	0.157035
CNBP	0.42936	0.0274636	0.699882	0.154975
ANKH	1.25183	0.0277886	0.707354	0.150363
C9orf142	-0.757025	0.0280071	0.712102	0.147458
TERF2IP	0.811407	0.0280619	0.712683	0.147104
CDK14	1.0939	0.0281169	0.713265	0.146749
C11orf73	-0.657585	0.0281719	0.713848	0.146394
CAPG	1.04214	0.028227	0.714433	0.146039
ATP5G1	-0.562166	0.0282823	0.714794	0.145819
RSRP1	0.761786	0.0283376	0.714794	0.145819
ZNF706	-0.487589	0.0283376	0.714794	0.145819
GCSH	-1.01289	0.0285598	0.718334	0.143674
MTPN	1.09562	0.0285598	0.718334	0.143674
RALY	-0.630951	0.0286156	0.718334	0.143674
RBM8A	0.724522	0.0286156	0.718334	0.143674
PRCP	-0.730004	0.0286714	0.718334	0.143674
SLC47A1	-1.25076	0.0286714	0.718334	0.143674
TCF25	0.478417	0.0290652	0.727165	0.138367
PSMB5	-0.677451	0.0291218	0.727165	0.138367
BLNK	0.684898	0.0291218	0.727165	0.138367
KCNMB2	-1.13521	0.0299247	0.746376	0.127043
ADI1	-0.597018	0.0301576	0.751342	0.124162
PSMD13	-0.622405	0.0304509	0.757801	0.120445
APOA1BP	-0.653956	0.0305098	0.758421	0.12009
HNRNPDL	0.339604	0.0306872	0.761981	0.118056
COX6A1	-0.387379	0.0312248	0.774466	0.110997
CXXC5	-0.833115	0.0313454	0.776592	0.109807
TECR	-0.628388	0.0315877	0.780858	0.107428
PRKCSH	-0.58651	0.0315877	0.780858	0.107428
AKIRIN2	0.918728	0.0324485	0.801248	0.096233
ADIPOR1	-0.606378	0.0328235	0.809611	0.0917236
KMT2C	1.13934	0.0334568	0.824318	0.083905
HIST1H2BD	-0.933608	0.033713	0.82855	0.0816814
YME1L1	0.948568	0.033713	0.82855	0.0816814
GFER	-0.764122	0.0337774	0.82855	0.0816814
TRPC4AP	-0.710677	0.0337774	0.82855	0.0816814
SSR1	-0.578533	0.0339709	0.832382	0.0796775
RPS6KB2	-0.571897	0.0341005	0.834639	0.0785015
PPP1R2	0.609002	0.0341655	0.835068	0.0782784
NDUFB9	-0.525222	0.0342305	0.835068	0.0782784
TRA2A	0.640232	0.0342305	0.835068	0.0782784
CCDC88C	-0.655859	0.034361	0.837332	0.0771022
QTRT1	-0.664473	0.0344263	0.838008	0.0767516
NANS	-0.601037	0.0349532	0.849904	0.0706304
TSPAN6	-1.16499	0.0350195	0.850588	0.0702808
OBP2A	-1.23538	0.0350859	0.851273	0.069931
GLUL	-1.06294	0.0351525	0.85196	0.0695808
COX7A2	-0.350294	0.0352191	0.852648	0.0692304
HMGB2	1.13069	0.0353528	0.854954	0.0680574
C7orf55	-0.629806	0.0354198	0.855644	0.0677067
RCN2	0.867038	0.0356888	0.861209	0.0648915
MPHOSPH8	0.603854	0.0359595	0.865866	0.0625493
RP11-81H14.2	1.09041	0.0359595	0.865866	0.0625493
LGALS3	-0.995376	0.0360275	0.866332	0.0623158
COPS8	-0.808021	0.0360955	0.866332	0.0623158
PTPN2	-0.591006	0.0360955	0.866332	0.0623158
RAB4A	-0.689615	0.0365063	0.875246	0.0578697
ROMO1	-0.537091	0.036644	0.876663	0.0571676
DDRGK1	-0.676383	0.036644	0.876663	0.0571676
RHOA	0.443841	0.0368516	0.880681	0.0551813
VPS35	0.897795	0.0370601	0.884715	0.0531967
FHL1	-0.975254	0.0373397	0.890435	0.0503979
GARS	-0.815745	0.0376917	0.897868	0.0467877
XRN2	0.977089	0.0379042	0.901004	0.0452735
SLC38A10	-0.57425	0.0379042	0.901004	0.0452735
SRPRB	-0.645048	0.0380465	0.903421	0.0441097
LINC00467	-0.825118	0.0382607	0.907541	0.0421337
COA1	-0.728643	0.038476	0.911677	0.0401592
PCED1B	1.17642	0.0386201	0.913885	0.0391084
COMTD1	-0.968907	0.0386923	0.913885	0.0391084
RSL24D1	-0.548247	0.0386923	0.913885	0.0391084
PLEKHF2	1.25861	0.0387646	0.914624	0.0387576
RHOBTB2	1.40373	0.0393474	0.926412	0.033196
MRPL44	1.27017	0.0393474	0.926412	0.033196
BTBD3	-1.13546	0.0394943	0.928887	0.032037
NUCB1	-0.571826	0.0396416	0.931369	0.0308784
GLTSCR2	-0.432686	0.0402356	0.944327	0.0248774
PATL2	1.26177	0.040686	0.953893	0.0205003
SEC24D	-0.678216	0.0409886	0.959978	0.0177387
GAS2	-1.35814	0.0411406	0.962527	0.0165873
CHMP4A	0.662905	0.0412168	0.96306	0.0163467
PDIA5	-0.936606	0.0412931	0.96306	0.0163467
CDKN1B	0.756606	0.0412931	0.96306	0.0163467
IGKV3-11	-0.692243	0.0414461	0.965617	0.0151952
C17orf89	0.742928	0.0415996	0.967169	0.0144976
RASD1	-1.31303	0.0415996	0.967169	0.0144976
USP53	1.4299	0.0420629	0.976921	0.0101407
ZNF428	-0.557167	0.0422183	0.978598	0.00939567
HIST1H4C	0.634515	0.0422962	0.978598	0.00939567
DLGAP1-AS1	1.20548	0.0423742	0.978598	0.00939567
CTGF	-1.12605	0.0423742	0.978598	0.00939567
UQCR10	0.439184	0.0425305	0.978598	0.00939567
MRPL42	0.79782	0.0425305	0.978598	0.00939567
ALDH1A1	1.19225	0.0425305	0.978598	0.00939567
PHGDH	-1.22033	0.0425305	0.978598	0.00939567
TNRC6B	0.467411	0.0425305	0.978598	0.00939567
ZNF318	1.33346	0.0426874	0.981194	0.0082453
PDE4B	-0.538442	0.0428448	0.983795	0.00709537
PSMB10	0.67651	0.0433197	0.992655	0.00320171
FRMPD4	1.16906	0.0433197	0.992655	0.00320171
CAMK1	1.20916	0.0436389	0.997914	0.000906811
LBH	1.25822	0.0436389	0.997914	0.000906811
CHCHD10	-1.01129	0.0437992	1	0
SP140	0.883078	0.0441213	1	0
ADA	-0.898875	0.0446082	1	0
DENND5B	-0.738637	0.0447715	1	0
PITPNA-AS1	-0.634532	0.0447715	1	0
COX5A	-0.46094	0.0449353	1	0
CAMK2D	1.04123	0.0450174	1	0
PPP1CC	-0.549725	0.0455956	1	0
CIB1	0.881528	0.0459288	1	0
ZFP36L2	-0.677732	0.0460961	1	0
RTF1	0.617093	0.0465168	1	0
C11orf58	0.409414	0.0466013	1	0
DUSP26	-1.04808	0.0473679	1	0
AGA	-0.771728	0.0475396	1	0
PRKAR2A	-0.83053	0.0476257	1	0
TIA1	0.963313	0.0477119	1	0
IL6ST	-0.916303	0.0478847	1	0
CD9	-1.34999	0.0483191	1	0
HSD17B10	-0.555057	0.0484063	1	0
WDR33	0.776696	0.0484937	1	0
SERF2	0.271128	0.0484937	1	0
SLC7A7	0.798073	0.0484937	1	0
TCF4	-1.2627	0.0484937	1	0
MYEOV2	-0.509844	0.0486689	1	0
FUOM	-0.633688	0.0487567	1	0
FAM49A	0.911988	0.0489327	1	0
RAB40B	-1.13283	0.0490209	1	0
RP11-219A15.1	1.51683	0.0491092	1	0
PTP4A3	-1.31897	0.0492863	1	0
LINC00582	-1.17766	0.049375	1	0
ETV1	-1.32257	0.049375	1	0
ITGA8	-1.25646	0.0497313	1	0
KLF3	-0.930744	0.0498207	1	0
ABHD14A	-0.52226	0.0499999	1	0
RP11-16E12.2	-0.731441	0.0500897	1	0
CTSW	-1.45109	0.0501796	1	0
ANKRD49	0.926794	0.0502697	1	0
SHMT2	-1.01019	0.0504503	1	0
LYPD6B	0.649692	0.0505408	1	0
GABARAP	0.586614	0.0505408	1	0
NDUFS5	-0.432188	0.0510865	1	0
FAM13A	-1.07138	0.0510865	1	0
EIF4A2	-0.360332	0.051178	1	0
RP11-70P17.1	-1.0054	0.0514531	1	0
GOLGA7	-0.812224	0.0516372	1	0
DNAJC5B	1.4349	0.0517295	1	0
ISG20	-0.529804	0.0519144	1	0
SYNGR1	-0.515047	0.0520071	1	0
PSMB6	-0.505623	0.0522859	1	0
ESD	0.948436	0.0522859	1	0
UQCRC1	-0.575042	0.0522859	1	0
EPC1	0.61566	0.0526597	1	0
NBPF14	1.36553	0.0528474	1	0
BCL10	1.16387	0.0529415	1	0
TIMM17B	-0.628075	0.0530357	1	0
RPL22L1	-0.553848	0.0530357	1	0
PSMB9	0.459585	0.05313	1	0
STT3B	-0.834713	0.05313	1	0
ETS1	1.21064	0.0534139	1	0
PRKCB	0.725912	0.0535088	1	0
NOL4	0.927964	0.053699	1	0
ABCB9	-0.87556	0.0538898	1	0
MRPL40	-0.581455	0.0539854	1	0
SELL	1.36927	0.0541771	1	0
CNPY3	0.700287	0.0543693	1	0
EEF1G	-0.572254	0.0543693	1	0
PPP1R15B	-1.04119	0.0543693	1	0
PRR13	0.604931	0.0547555	1	0
RP11-1070N10.3	-0.694157	0.0547555	1	0
GLG1	-0.648136	0.0547555	1	0
TIMMDC1	-0.645901	0.0557308	1	0
C1orf122	-0.681466	0.0557308	1	0
BCKDK	-0.430005	0.0559276	1	0
POMP	0.446897	0.0565215	1	0
PPP1R10	-0.637556	0.0567206	1	0
RFC1	-0.594652	0.0568204	1	0
CYBB	0.701761	0.0569203	1	0
DNAAF1	-1.50982	0.057523	1	0
ZDHHC21	1.287	0.057523	1	0
ARHGEF12	-0.847276	0.0578263	1	0
HSPA5	-0.382711	0.0578263	1	0
SPTBN1	-0.533789	0.0579277	1	0
BTD	-1.00662	0.0579277	1	0
CFH	-1.73526	0.0579277	1	0
SSBP3	1.06178	0.0579277	1	0
PARP14	0.870841	0.0579277	1	0
NMRK1	-0.51086	0.0582327	1	0
UBE2L3	0.585875	0.0584369	1	0
PLA2G16	-0.724552	0.0585391	1	0
RNU11	-0.828651	0.0590528	1	0
SNX9	0.720455	0.059156	1	0
LINC01215	1.29731	0.0593628	1	0
GINM1	0.67436	0.0595702	1	0
SGPP1	1.26809	0.0595702	1	0
RANBP2	1.03183	0.0595702	1	0
C19orf53	-0.436171	0.0597782	1	0
BRK1	-0.481699	0.0599868	1	0
VPS4B	1.09093	0.060196	1	0
C5orf56	0.719558	0.0604058	1	0
ARMCX3	-0.464159	0.0606162	1	0
RASSF3	1.31223	0.0606162	1	0
CPEB4	0.596094	0.0610389	1	0
NRROS	1.18713	0.0612511	1	0
MIDN	-0.676459	0.061464	1	0
WAPL	1.19925	0.061464	1	0
MYEOV	-0.698354	0.0616775	1	0
DBI	0.411506	0.0617844	1	0
SMIM19	-0.583587	0.0618915	1	0
TOR3A	0.556969	0.0618915	1	0
GYG1	-0.94118	0.0618915	1	0
LINC01116	0.74278	0.0623216	1	0
PHYHIPL	1.21899	0.0625375	1	0
NDUFAF2	-0.766985	0.062754	1	0
MOB1A	0.771603	0.062754	1	0
TRAPPC3	-0.453241	0.0636264	1	0
SMDT1	-0.34431	0.0637362	1	0
NDUFS7	-0.472852	0.0638461	1	0
ELK3	0.912434	0.0640664	1	0
BSCL2	-0.821041	0.0640664	1	0
SRSF7	0.2858	0.0642873	1	0
MRPS17	-0.828012	0.0642873	1	0
PCNP	-0.436682	0.0645088	1	0
DUSP5	-0.618703	0.0645088	1	0
CALM2	0.371214	0.0649538	1	0
BMI1	0.415044	0.0654013	1	0
PAPOLA	0.47058	0.0654013	1	0
ARL3	-0.74185	0.0658513	1	0
SSH2	0.974239	0.0659642	1	0
CCDC85B	-0.543134	0.0663039	1	0
SDF4	-0.777431	0.0667591	1	0
EDEM2	-0.526285	0.0672168	1	0
SETX	1.18867	0.0672168	1	0
LARP1B	-0.660082	0.0674466	1	0
SND1	0.444928	0.0679082	1	0
TALDO1	0.451052	0.0679082	1	0
OSBPL1A	1.19283	0.06814	1	0
PTGS2	-1.37906	0.0682561	1	0
CTHRC1	-0.609162	0.0683724	1	0
NCL	0.422728	0.0683724	1	0
AAMP	0.851196	0.0687222	1	0
DCPS	-0.668397	0.0688392	1	0
SREBF2	0.923718	0.0690735	1	0
MFSD11	-0.589166	0.0690735	1	0
ALG13	0.646633	0.069191	1	0
VAMP5	-0.728462	0.0693086	1	0
MACROD1	-1.07387	0.0694263	1	0
MAF1	0.647732	0.0694263	1	0
RASA1	1.17852	0.0695443	1	0
PSMA7	0.414304	0.0695443	1	0
LINC00998	1.03723	0.0695443	1	0
RPS19BP1	-0.597368	0.0695443	1	0
SRSF11	0.387725	0.0696624	1	0
YIPF2	-0.578222	0.0703744	1	0
NEDD8	0.334367	0.0703744	1	0
LRMP	-0.455267	0.0704936	1	0
PSMD8	-0.496943	0.070613	1	0
BOLA3	-0.624637	0.070613	1	0
ZDHHC3	-0.833262	0.070613	1	0
MRPL1	0.79236	0.0707326	1	0
AES	-0.59782	0.0707326	1	0
NSMCE1	0.830194	0.0707326	1	0
MERTK	-0.888769	0.0707326	1	0
TMEM243	-0.497497	0.0709722	1	0
TTF1	1.07688	0.0709722	1	0
ASH1L	0.766084	0.071333	1	0
BANK1	0.735534	0.0716952	1	0
PCID2	-0.507741	0.0716952	1	0
RP11-262H14.4	-0.886888	0.0718163	1	0
MKKS	-0.511863	0.0721805	1	0
KARS	-0.593374	0.0726685	1	0
TRAF3IP3	0.89232	0.0726685	1	0
YIPF3	-0.553057	0.0730363	1	0
STUB1	-0.537065	0.0731592	1	0
COMMD1	-0.504226	0.0731592	1	0
RP3-477O4.14	1.1781	0.0734056	1	0
MCEE	-0.607142	0.0736526	1	0
SRSF3	0.319011	0.0736526	1	0
EIF2A	-0.515462	0.0737764	1	0
C11orf24	-0.582203	0.0742732	1	0
CHST12	-0.51084	0.0743978	1	0
DDX5	0.273331	0.0745226	1	0
CALU	-0.575848	0.0745226	1	0
CDC123	0.921778	0.0746476	1	0
IL6	1.11425	0.0746476	1	0
BZW2	-0.792083	0.0747727	1	0
SLC39A11	-0.780254	0.075275	1	0
CITED2	-0.676773	0.0756535	1	0
TPI1	0.505865	0.07578	1	0
CCPG1	-0.477063	0.0764152	1	0
IRF3	-0.524826	0.0765427	1	0
PQLC3	-0.599708	0.0766705	1	0
CFLAR	-0.412569	0.0770547	1	0
FIBP	-0.765842	0.0771831	1	0
ZNF24	0.710988	0.0773117	1	0
HSF1	-0.534701	0.0773117	1	0
PCBD1	-0.509552	0.0774405	1	0
HELB	0.992716	0.0774405	1	0
SRA1	-0.518831	0.0775694	1	0
L3MBTL2	1.16504	0.0776985	1	0
TM7SF3	-0.756902	0.0776985	1	0
ARHGAP17	1.23248	0.0782168	1	0
C2orf88	0.628383	0.0782168	1	0
PRPSAP2	0.860921	0.0784769	1	0
FGF13	1.17834	0.0784769	1	0
SP110	0.925743	0.0787378	1	0
SERTAD1	-0.701591	0.0788685	1	0
PSMD7	-0.520234	0.0789994	1	0
PSMG4	0.99651	0.0792617	1	0
ASAH1	-0.501914	0.0792617	1	0
SLC8A1	-1.018	0.0795247	1	0
NCLN	-0.665963	0.0799205	1	0
NCSTN	-0.588486	0.0800528	1	0
TSPAN2	-1.17709	0.0800528	1	0
SOX2	-1.27024	0.0800528	1	0
NGLY1	-0.507425	0.0803179	1	0
MS4A7	1.25859	0.0803179	1	0
NBEAL1	-0.201854	0.0804507	1	0
RPN1	-0.499787	0.0805837	1	0
ATP5A1	-0.382394	0.0805837	1	0
SRSF8	-0.758161	0.0805837	1	0
CLASP2	1.02576	0.0807169	1	0
SORT1	-1.05358	0.0808503	1	0
BET1L	-0.653876	0.0812515	1	0
AMD1	-0.566322	0.0813855	1	0
PPP1R18	0.928021	0.0813855	1	0
BDP1	0.847129	0.0817889	1	0
UBE2G1	-0.480476	0.0817889	1	0
FBXO7	0.78166	0.0819237	1	0
INPP4A	-1.01641	0.0819237	1	0
WDR83OS	-0.444842	0.0820586	1	0
IKZF3	0.711218	0.0821938	1	0
RP11-284N8.3	-1.04102	0.0821938	1	0
BHLHE41	0.432019	0.0821938	1	0
TMEM219	-0.505975	0.0824647	1	0
DHPS	-0.421806	0.0824647	1	0
MAPKAP1	-0.723393	0.0824647	1	0
RP11-245D16.4	1.22849	0.0832816	1	0
SIGIRR	-0.684177	0.0832816	1	0
NEU1	-0.53751	0.0832816	1	0
ACKR4	1.31668	0.0832816	1	0
GPR18	1.33863	0.0832816	1	0
NEK6	1.11101	0.0834184	1	0
P4HTM	-0.703011	0.0834184	1	0
NCAM1	0.908054	0.0834184	1	0
AIG1	0.601486	0.0835554	1	0
BCAS2	-0.480498	0.0835554	1	0
CISD2	-0.431449	0.0835554	1	0
MDGA2	1.11927	0.0835554	1	0
FXYD5	-0.352607	0.0835554	1	0
C11orf71	-0.692681	0.0836925	1	0
VOPP1	-0.443429	0.084381	1	0
RHOH	-0.427574	0.0845193	1	0
PDXK	-0.696149	0.0849351	1	0
PRKRIP1	-0.649956	0.0852133	1	0
GNL1	-0.611466	0.0853526	1	0
TSEN34	-0.630269	0.0856319	1	0
BAX	0.789225	0.0857718	1	0
SUGT1	1.09394	0.0857718	1	0
STAP1	-0.654732	0.0857718	1	0
MGST3	-0.483554	0.0857718	1	0
RPL36AL	-0.224036	0.0859119	1	0
CCND1	0.487895	0.0863333	1	0
DPM3	-0.472438	0.0863333	1	0
CISD1	-0.905997	0.0866151	1	0
C10orf76	0.985058	0.0867563	1	0
ETFDH	-0.722263	0.0868977	1	0
ZRANB2	0.565325	0.0877499	1	0
PCBP1	0.38949	0.0888967	1	0
PSMB8	0.426838	0.0891853	1	0
FCRL2	0.852885	0.0891853	1	0
ST13	0.379068	0.0891853	1	0
CCNDBP1	0.603727	0.0893299	1	0
CD83	1.26411	0.0900556	1	0
UPF2	0.592067	0.0900556	1	0
ELOF1	-0.549954	0.0900556	1	0
MYH11	1.21509	0.0900556	1	0
CELF2	0.785642	0.0903472	1	0
SARS	-0.531467	0.0906395	1	0
ST8SIA4	0.616008	0.0906395	1	0
SLAMF7	-0.507587	0.090786	1	0
ZNF521	1.21024	0.0909326	1	0
AF127936.3	-1.06605	0.0910795	1	0
UBE2E1	0.616724	0.0913737	1	0
HOXA3	1.16172	0.0913737	1	0
SVIP	-0.455473	0.0915212	1	0
MAP2K6	1.17026	0.0916688	1	0
NUDT16	-0.704696	0.0918166	1	0
GNG7	0.359626	0.0919646	1	0
ID1	-1.29477	0.0921127	1	0
ARL1	-0.545703	0.0924097	1	0
RND3	-1.3689	0.0927074	1	0
SCN3A	1.26507	0.0927074	1	0
QRSL1	0.99127	0.0930059	1	0
ASXL1	1.0721	0.0930059	1	0
WBP11	0.721662	0.0930059	1	0
ATP5O	-0.404934	0.0931554	1	0
ARPC1B	0.625428	0.0933051	1	0
FAM92B	-1.08598	0.0936051	1	0
LINC00996	0.800749	0.0939059	1	0
CD48	-0.407115	0.0940566	1	0
FAM213A	0.752961	0.0942075	1	0
BCL11A	0.666208	0.0945098	1	0
RMDN2	1.04101	0.0946613	1	0
ABRACL	-0.539949	0.0946613	1	0
GRN	0.753961	0.094813	1	0
TRMT112	-0.314074	0.0949648	1	0
PIP5K1B	-0.559653	0.0951169	1	0
CTTN	-0.952851	0.0951169	1	0
ZNF331	-0.656402	0.0954215	1	0
ARID1A	0.705244	0.0954215	1	0
IFRD2	-0.627212	0.0954215	1	0
AC007386.2	1.03165	0.0954215	1	0
DYNLT1	-0.728358	0.0955742	1	0
MCTS1	-0.440771	0.0960333	1	0
QDPR	-0.617992	0.0960333	1	0
ILF3	0.703347	0.0960333	1	0
MBNL2	-0.631949	0.0961867	1	0
RNF181	-0.432351	0.0964941	1	0
GSTM4	-0.964373	0.0964941	1	0
GAA	-0.925444	0.0966481	1	0
PTAFR	1.21284	0.0969567	1	0
MBP	1.33638	0.0969567	1	0
C1orf27	-0.675666	0.0975763	1	0
TRIM56	1.00353	0.0977316	1	0
RPL27A	-0.0641261	0.0977316	1	0
ALG5	-0.581652	0.0978872	1	0
ORMDL3	-0.654255	0.0978872	1	0
UVRAG	-0.891856	0.098043	1	0
CHD9	-0.531319	0.098043	1	0
CWF19L2	-0.510397	0.0983552	1	0
SPAG7	0.706599	0.0983552	1	0
IGHV1-69-2	0.287277	0.0985115	1	0
IAH1	0.804583	0.0988249	1	0
LSM8	0.523654	0.0988249	1	0
MEF2A	-0.596162	0.0988249	1	0
ALG14	-0.702169	0.0989818	1	0
SSBP1	0.395433	0.0992964	1	0
RBM33	-0.729068	0.100086	1	0
SUMF2	-0.395984	0.100086	1	0
PSME1	0.291213	0.100404	1	0
PPP1R21	1.07856	0.100722	1	0
RCBTB2	-0.744235	0.100722	1	0
ARPC1A	-0.506911	0.101041	1	0
ANKRD28	-0.371674	0.1012	1	0
DYRK2	1.06878	0.10136	1	0
VPS29	0.57463	0.10136	1	0
SLTM	0.61427	0.10136	1	0
MFSD10	0.720161	0.101521	1	0
GM2A	0.893098	0.101681	1	0
CLPP	-0.512127	0.102002	1	0
METTL3	-0.606773	0.102002	1	0
DPP8	0.931179	0.102163	1	0
GCHFR	0.766424	0.102647	1	0
SLC44A1	-0.460408	0.102809	1	0
SUCLG1	-0.494034	0.102809	1	0
PHAX	-0.54432	0.102971	1	0
GORASP2	-0.541687	0.103296	1	0
CORO1C	0.844303	0.103621	1	0
HNRNPU	0.392458	0.103947	1	0
RP11-158I9.8	-0.676049	0.104274	1	0
HSP90AB1	0.324224	0.104274	1	0
IFRD1	-0.526149	0.104274	1	0
CCNG1	-0.546219	0.104931	1	0
CLN5	0.910283	0.104931	1	0
BTLA	0.882189	0.105096	1	0
UBE2I	0.453432	0.10526	1	0
LGALS3BP	-1.09204	0.105922	1	0
PIK3AP1	0.992527	0.10642	1	0
EIF1B	0.51316	0.106587	1	0
SEC61G	-0.379514	0.106587	1	0
CD46	-0.497636	0.10759	1	0
BMP6	-1.074	0.107926	1	0
UBE2E2	0.84979	0.108094	1	0
DNAJA2	0.660743	0.108263	1	0
FAM107B	0.894765	0.108263	1	0
RP4-569M23.2	-1.17044	0.108601	1	0
ACP5	0.688522	0.108601	1	0
HSD17B12	0.559972	0.108939	1	0
CRIP3	0.998202	0.109279	1	0
DEF6	-0.663314	0.109279	1	0
INPP5D	0.907347	0.109279	1	0
ARL6IP4	-0.35434	0.109449	1	0
HEBP1	-0.826797	0.109619	1	0
SNRNP35	0.787626	0.109619	1	0
SCARB2	-0.42935	0.10996	1	0
POLR3GL	-0.562257	0.110302	1	0
BEX4	-0.950888	0.110645	1	0
EIF2S2	-0.459307	0.110816	1	0
LAMP3	0.956915	0.110816	1	0
GABPB1-AS1	0.71921	0.110988	1	0
XRCC6	0.554494	0.111333	1	0
NAA38	-0.474866	0.111333	1	0
RAB6A	-0.536026	0.111678	1	0
LRRFIP1	0.671555	0.111851	1	0
CTA-29F11.1	-0.60219	0.112024	1	0
CD180	0.804572	0.112371	1	0
MRPL3	-0.457815	0.112371	1	0
LAPTM4B	-0.793607	0.112371	1	0
SIGLEC10	1.18643	0.112371	1	0
DDIT4	-0.800968	0.112719	1	0
NR3C1	-0.46909	0.112893	1	0
PDK2	-0.481906	0.113768	1	0
PMVK	-0.547178	0.113768	1	0
CD2BP2	0.662876	0.113768	1	0
BID	-0.699574	0.114119	1	0
CGGBP1	-0.508857	0.114471	1	0
ARRDC3	-0.578951	0.114647	1	0
CLPTM1	-0.499875	0.114647	1	0
TRIM38	0.911634	0.115178	1	0
PDCD6IP	0.903864	0.115532	1	0
C20orf27	-0.864042	0.115532	1	0
LY96	0.357084	0.11571	1	0
EIF3E	-0.442634	0.115888	1	0
RNF167	-0.498998	0.115888	1	0
NIPA2	0.605472	0.116066	1	0
PTCH2	-0.842514	0.116601	1	0
SRSF1	0.649222	0.117318	1	0
TRIM22	0.939761	0.118039	1	0
U2AF1L4	0.630199	0.118039	1	0
CISH	-0.619969	0.1184	1	0
GHITM	-0.419308	0.118763	1	0
GGA2	0.674755	0.119126	1	0
TOR1AIP2	-0.532254	0.119126	1	0
RPIA	-0.741555	0.119126	1	0
QPRT	-0.418194	0.11949	1	0
SRF	-0.684263	0.119855	1	0
AZIN1	-0.591936	0.119855	1	0
SFI1	0.90649	0.120038	1	0
NARF	-0.497018	0.120038	1	0
MNAT1	-0.769955	0.120221	1	0
TPM3	0.695708	0.120221	1	0
HDDC3	-0.504289	0.120588	1	0
IGKV1-5	-0.738387	0.120588	1	0
FCRLB	0.680104	0.120956	1	0
CALM3	-0.41176	0.121324	1	0
M6PR	0.739077	0.121324	1	0
DOCK10	0.91043	0.121324	1	0
ELL	-0.659743	0.121324	1	0
FAM136A	-0.491864	0.122435	1	0
STARD10	-1.0145	0.122435	1	0
NT5C2	-0.937334	0.122435	1	0
EIF2AK3	-0.670954	0.122435	1	0
RAPGEF2	-0.63925	0.12318	1	0
SLC25A5	-0.436106	0.123554	1	0
FLYWCH2	-0.614016	0.123928	1	0
TAF10	-0.898768	0.123928	1	0
SLC39A3	0.65502	0.123928	1	0
RUBCN	-0.439479	0.124304	1	0
SPG20	0.671959	0.124304	1	0
KIAA0125	-1.32239	0.124304	1	0
FAIM	-0.539904	0.124304	1	0
IGHA2	-1.43289	0.124492	1	0
PPCDC	-0.887225	0.124492	1	0
SEC23B	-0.68343	0.12468	1	0
CCNL1	-0.373173	0.124869	1	0
RCSD1	0.573511	0.125247	1	0
PMPCB	-0.61627	0.125436	1	0
CRTC3	-0.977435	0.125436	1	0
DDX46	0.516477	0.126195	1	0
RNF11	-0.380467	0.126195	1	0
KIAA0355	1.05633	0.126195	1	0
KCNMA1	-0.98947	0.126386	1	0
FAM3C	-0.387709	0.126576	1	0
FZD3	-0.94398	0.126576	1	0
NAGK	0.663351	0.126576	1	0
GAS6	-0.970215	0.126767	1	0
CFHR1	-1.55853	0.126767	1	0
PPP3CA	0.953391	0.126767	1	0
CS	-0.872529	0.126958	1	0
EIF1	-0.160938	0.127149	1	0
P2RX4	-0.845487	0.127341	1	0
LMTK3	-0.855216	0.127532	1	0
AC016831.7	-0.764189	0.127724	1	0
POLDIP2	-0.493755	0.127724	1	0
MCFD2	-0.422147	0.127724	1	0
C15orf65	-0.898866	0.127724	1	0
UGT8	0.813439	0.127724	1	0
POLR2J3	0.348197	0.127724	1	0
MTRNR2L8	0.954458	0.127916	1	0
FBXO18	-0.518103	0.128494	1	0
RCN1	-0.574715	0.128494	1	0
APOL3	0.786451	0.128494	1	0
ALG8	-0.355549	0.128687	1	0
MAN1B1	-0.515754	0.128881	1	0
ITM2B	0.204721	0.129268	1	0
PRPF38B	0.47641	0.129268	1	0
CCDC141	1.17012	0.129656	1	0
TMEM57	-0.530408	0.129656	1	0
MRPL19	0.818109	0.130045	1	0
MAGOH	0.577369	0.130045	1	0
KBTBD3	-0.809357	0.13024	1	0
ETFB	-0.404082	0.130435	1	0
DDX18	-0.435649	0.130435	1	0
TMED8	0.977492	0.130435	1	0
ZNF511	-0.538202	0.13063	1	0
SAR1A	-0.556097	0.13063	1	0
SIDT1-AS1	-0.905111	0.13063	1	0
PEPD	-0.488196	0.130826	1	0
GRINA	0.690572	0.131021	1	0
DCXR	-0.455084	0.13161	1	0
CNPY2	-0.42111	0.13161	1	0
TBPL1	0.748841	0.13161	1	0
FAM161A	1.0305	0.13161	1	0
LMF1	-0.804987	0.131807	1	0
BLK	1.01781	0.132004	1	0
FMNL1	-0.489517	0.132004	1	0
FBXW5	-0.632693	0.132596	1	0
PLEKHJ1	-0.570336	0.132596	1	0
IK	0.638851	0.132991	1	0
PRRC2A	-0.52372	0.13319	1	0
BCAS4	0.965023	0.13319	1	0
RP11-35G9.3	0.981597	0.133786	1	0
LPIN1	0.774597	0.133786	1	0
FAM172A	1.12378	0.133985	1	0
FLJ37453	-0.384704	0.134784	1	0
TRAP1	-0.726484	0.135989	1	0
CNN2	-0.415041	0.135989	1	0
QARS	-0.3751	0.136393	1	0
LINC01480	-0.453808	0.136393	1	0
HBD	-0.375226	0.136393	1	0
SNX1	0.937358	0.136393	1	0
HNRNPH2	0.639733	0.136798	1	0
TMEM214	-0.39799	0.136798	1	0
KIF5B	0.630323	0.138017	1	0
COX7A2L	-0.354142	0.138221	1	0
LAMTOR1	-0.381487	0.138425	1	0
CREM	-0.659637	0.138834	1	0
NUS1	-0.75024	0.138834	1	0
PFDN6	-0.413764	0.139244	1	0
IGLV1-47	-0.838323	0.139244	1	0
METTL9	0.435831	0.139244	1	0
MTRNR2L12	0.670703	0.139656	1	0
PJA2	0.70411	0.140068	1	0
LYPLA1	-0.381389	0.14048	1	0
RNASEH2B	0.530924	0.14048	1	0
CAT	0.787475	0.140687	1	0
CRIPT	-0.559723	0.141309	1	0
EAPP	0.553223	0.141517	1	0
BMPR2	-0.500846	0.141933	1	0
FAAP20	-0.477745	0.142142	1	0
DDX3X	0.327541	0.142142	1	0
RYBP	-0.580713	0.14235	1	0
IRF4	-0.521378	0.14235	1	0
CHD6	0.797885	0.142559	1	0
PRKCD	1.01157	0.142559	1	0
MT-ND6	-0.337476	0.142559	1	0
SHCBP1	1.09277	0.142559	1	0
XPA	0.798101	0.142978	1	0
C9orf72	-0.95296	0.143397	1	0
TMEM30A	-0.514395	0.143818	1	0
UBALD2	-0.49749	0.144239	1	0
ELK4	0.922871	0.144239	1	0
VIPR2	-0.927316	0.144661	1	0
MTUS1	-1.04031	0.144661	1	0
LTC4S	-0.838202	0.144661	1	0
MFNG	-0.868141	0.144661	1	0
KCNA3	-0.97977	0.144661	1	0
RABEP1	0.85892	0.145085	1	0
CSPP1	-0.921688	0.145085	1	0
IZUMO4	-0.894817	0.145085	1	0
COG3	0.899739	0.145509	1	0
C12orf10	-0.573494	0.145721	1	0
HIST1H2BN	-0.905888	0.145934	1	0
RP11-138A9.1	-0.776468	0.14636	1	0
TLE4	-0.552964	0.14636	1	0
AC007246.3	0.769076	0.14636	1	0
NDUFA10	0.581076	0.14636	1	0
TTC37	-0.428617	0.146787	1	0
MTSS1	0.788235	0.14743	1	0
DLAT	-0.709428	0.147644	1	0
RASSF1	-0.313967	0.147644	1	0
GRIPAP1	1.08521	0.147644	1	0
FIP1L1	0.749913	0.147644	1	0
ANK1	1.03371	0.147644	1	0
PIGT	-0.399547	0.148074	1	0
TEC	0.9719	0.148505	1	0
PPM1L	0.794447	0.148937	1	0
CBX5	0.74616	0.14937	1	0
STAT6	1.09367	0.14937	1	0
TCN2	-0.74012	0.14937	1	0
NME2	-0.533299	0.149804	1	0
RAB27A	-0.731138	0.149804	1	0
DNAJC8	0.528475	0.150021	1	0
PRR34-AS1	-0.419574	0.150239	1	0
ZPR1	-0.477163	0.150456	1	0
ACAA2	-0.571883	0.150456	1	0
HIST1H2BK	-0.644668	0.150674	1	0
SLC35F2	-0.610851	0.151111	1	0
MIIP	-0.741161	0.151549	1	0
GALK1	-0.689478	0.151549	1	0
RPL21	-0.117605	0.151768	1	0
METAP1D	-0.681426	0.151987	1	0
COX6C	0.331753	0.152207	1	0
FGFR1OP2	0.370958	0.152207	1	0
LAMC1	-0.62114	0.152207	1	0
AURKAIP1	-0.37306	0.152427	1	0
CCDC50	0.696787	0.152867	1	0
COX18	-0.687901	0.152867	1	0
ETHE1	-0.652051	0.152867	1	0
OST4	-0.235203	0.153088	1	0
NTAN1	-0.566137	0.153088	1	0
SURF1	-0.383563	0.153751	1	0
H1FX	-0.508539	0.153751	1	0
CHKB	0.951196	0.154639	1	0
SCAPER	0.727228	0.154639	1	0
HPS1	0.600001	0.154862	1	0
CKAP2	1.16734	0.154862	1	0
DUSP1	-0.310385	0.154862	1	0
IER3IP1	0.464679	0.155307	1	0
SLC2A11	-0.543371	0.155978	1	0
GIT2	0.68826	0.156426	1	0
HBA1	-0.73866	0.156426	1	0
SUSD3	-0.636508	0.156426	1	0
SYCE1L	-0.598459	0.157777	1	0
RNASEH2A	1.02299	0.158229	1	0
COX16	-0.473187	0.158909	1	0
PHF5A	0.786848	0.159364	1	0
ARFGAP2	0.588158	0.159592	1	0
MPST	-0.614981	0.160048	1	0
NDUFS2	-0.448103	0.160048	1	0
SNRPD2	0.296669	0.160048	1	0
ZNF280D	-0.565092	0.160505	1	0
PTP4A1	-0.494986	0.160505	1	0
PNRC2	0.80803	0.160734	1	0
IVNS1ABP	0.856649	0.160734	1	0
FNBP1	0.455117	0.160963	1	0
ARL2	0.814283	0.160963	1	0
LACTB2-AS1	0.906184	0.160963	1	0
PFDN5	-0.212999	0.160963	1	0
PLEKHB1	0.962457	0.161422	1	0
MLX	-0.418178	0.161422	1	0
GPR65	0.994274	0.161652	1	0
NUBP1	0.835069	0.161882	1	0
PAIP2	0.379952	0.163269	1	0
ANKRA2	0.865986	0.163269	1	0
MIR4458HG	-0.855176	0.164198	1	0
TNFSF8	0.838005	0.164664	1	0
GOLT1B	-0.596167	0.164664	1	0
FIS1	-0.352406	0.164664	1	0
ST6GAL1	0.341477	0.164664	1	0
ITFG1	-0.377942	0.164897	1	0
DKK1	1.09286	0.164897	1	0
KXD1	-0.292116	0.165599	1	0
CEACAM1	0.780749	0.165833	1	0
ENTPD1	-0.853489	0.165833	1	0
GLOD4	0.829538	0.166538	1	0
CORO1B	-0.773554	0.166773	1	0
ZC3H13	0.762056	0.167009	1	0
PPP6C	-0.53608	0.167009	1	0
NOSIP	-0.353485	0.167245	1	0
SUPT6H	-0.49587	0.167481	1	0
HADHB	0.618413	0.167481	1	0
LOXL2	0.997489	0.167481	1	0
DUSP22	-0.347223	0.168191	1	0
SPI1	0.793583	0.168428	1	0
RSRC1	0.846964	0.168428	1	0
DHRSX	0.736258	0.169141	1	0
MTX2	-0.641902	0.169379	1	0
ERGIC1	-0.385942	0.169379	1	0
PHPT1	-0.345808	0.169379	1	0
PAX5	0.864387	0.169379	1	0
NUGGC	0.701116	0.169617	1	0
ORC6	1.01613	0.170334	1	0
PTGS1	0.995667	0.170334	1	0
TGFB2	1.00893	0.170334	1	0
RSBN1L	0.435199	0.170334	1	0
ARSD	1.13377	0.170334	1	0
ING4	0.971012	0.170334	1	0
OCIAD1	0.322943	0.170813	1	0
TM9SF4	-0.528471	0.170813	1	0
BEND5	-0.762935	0.171293	1	0
ZNF821	0.720775	0.171293	1	0
S100A4	-0.851976	0.171534	1	0
MLF2	-0.400253	0.171534	1	0
TMEM218	-0.552772	0.171774	1	0
C14orf119	0.860755	0.171774	1	0
SMPD2	-0.699382	0.172015	1	0
KMT2A	-0.451619	0.172256	1	0
RWDD1	-0.365506	0.172256	1	0
ANXA5	0.383186	0.172498	1	0
GLIDR	-0.632193	0.172498	1	0
SLC25A4	-0.526473	0.172981	1	0
PRDM2	0.626688	0.173224	1	0
MSI2	0.31242	0.173224	1	0
PLOD3	-0.504203	0.173224	1	0
MAP4K3	0.687988	0.173466	1	0
OSBPL2	-0.653073	0.174438	1	0
TXNDC17	-0.365487	0.174926	1	0
IL2RG	-0.354559	0.174926	1	0
DMTF1	0.79077	0.17517	1	0
SYF2	0.362421	0.17517	1	0
PAIP1	-0.407442	0.175415	1	0
C8orf59	-0.387965	0.175415	1	0
TNFAIP8	0.527791	0.175659	1	0
GID8	0.93908	0.175659	1	0
MPDU1	0.658864	0.175904	1	0
MED29	-0.462205	0.17615	1	0
CASC3	-0.661661	0.17615	1	0
TBC1D10C	0.645637	0.176641	1	0
C19orf60	-0.337258	0.176641	1	0
LAMTOR2	-0.310643	0.176641	1	0
NENF	-0.573284	0.176641	1	0
ZCCHC10	0.777854	0.176641	1	0
ARL14EP	0.681515	0.176887	1	0
PEA15	0.979502	0.177133	1	0
CBX3	0.440632	0.177133	1	0
COX8A	0.284492	0.177133	1	0
STAU1	0.666359	0.17738	1	0
ASMTL	0.792995	0.178368	1	0
UBXN1	-0.38724	0.178616	1	0
ARFIP2	-0.483238	0.178616	1	0
ACAP1	0.554867	0.179112	1	0
YPEL5	-0.286671	0.179112	1	0
TTC17	-0.485772	0.179361	1	0
TCTN1	0.787493	0.17961	1	0
TNRC6A	0.624961	0.179859	1	0
MINOS1	0.368121	0.179859	1	0
MDM2	-0.606292	0.180108	1	0
ZNF394	0.812589	0.180358	1	0
EED	0.901879	0.180358	1	0
MAPK10	0.695809	0.180607	1	0
MGAT1	-0.459251	0.180607	1	0
OXA1L	-0.359505	0.180858	1	0
DNAJB14	0.536413	0.182615	1	0
KLF10	-0.459857	0.182615	1	0
2021-09-06	0.676902	0.18312	1	0
PABPC1	-0.245421	0.18312	1	0
LYRM4	0.667052	0.18312	1	0
PAICS	-0.433495	0.18312	1	0
LCP2	0.910644	0.183626	1	0
CASP10	-0.397263	0.183626	1	0
RP11-83A24.2	-0.445627	0.183626	1	0
GNB2	-0.473518	0.183626	1	0
RB1	0.440687	0.184132	1	0
SEC62	0.0676642	0.184386	1	0
AKAP17A	0.718245	0.184386	1	0
YWHAZ	0.210152	0.184386	1	0
WFS1	-0.775659	0.18464	1	0
SLAMF1	0.988632	0.18464	1	0
PAGR1	-0.66706	0.18464	1	0
YIPF1	-0.873713	0.18464	1	0
PDCD10	0.698947	0.18464	1	0
ASCC2	-0.5144	0.18464	1	0
PPP1R3E	0.881069	0.185149	1	0
DAZAP2	0.436489	0.185149	1	0
MID1IP1	0.951445	0.185658	1	0
BCAR3	0.994634	0.185658	1	0
MALAT1	0.308217	0.185658	1	0
ATP5J	-0.323048	0.185658	1	0
PACS2	-0.776844	0.186169	1	0
HIPK1	0.90073	0.186169	1	0
GNPAT	-0.445149	0.186681	1	0
MSMO1	0.896646	0.187194	1	0
TMEM261	0.542044	0.187194	1	0
ERH	0.277858	0.187194	1	0
VAMP2	0.200691	0.187708	1	0
VAPB	0.904351	0.187708	1	0
AP2B1	0.693701	0.187965	1	0
MLXIP	-0.706493	0.188222	1	0
HNRNPH1	0.372532	0.18848	1	0
PFDN4	-0.546203	0.188738	1	0
ZMYND8	-0.564144	0.188997	1	0
RAPGEF6	0.937233	0.189255	1	0
SLC40A1	-0.946894	0.189255	1	0
ACOX1	-0.71585	0.189255	1	0
TRAF7	-0.669588	0.189255	1	0
PGLYRP2	-0.875916	0.189255	1	0
CCND3	0.546175	0.189255	1	0
IL12RB1	1.0577	0.189255	1	0
SMOX	-0.7885	0.189255	1	0
PNMA6A	-0.895009	0.189255	1	0
CTC-338M12.5	-0.648052	0.189255	1	0
DPEP1	-0.782308	0.189255	1	0
TIPARP	0.49391	0.189514	1	0
USE1	-0.422137	0.189773	1	0
SEC24A	-0.800517	0.189773	1	0
CASP8AP2	0.874036	0.189773	1	0
RSAD1	-0.444586	0.189773	1	0
GGT7	-0.719067	0.189773	1	0
ABHD5	0.987924	0.189773	1	0
RAB30	-0.425891	0.189773	1	0
ST6GALNAC6	-0.716248	0.189773	1	0
TCERG1	0.695568	0.190293	1	0
DDHD1	0.641624	0.190293	1	0
SLC7A5	-1.02816	0.190813	1	0
CREB5	0.814153	0.190813	1	0
POLK	-0.828722	0.190813	1	0
MARK3	-0.44472	0.190813	1	0
KNTC1	0.733358	0.190813	1	0
AK1	-0.789143	0.191334	1	0
RP11-352M15.2	-0.467503	0.191334	1	0
CD1D	0.771012	0.191334	1	0
CALR	-0.341149	0.191334	1	0
TCTEX1D2	0.921824	0.191334	1	0
PCBP2	-0.278115	0.191334	1	0
COLCA2	-0.791037	0.191856	1	0
WASH1	-0.433857	0.191856	1	0
JMY	-0.647858	0.191856	1	0
ANAPC15	-0.453421	0.191856	1	0
AC026202.3	-0.663869	0.192379	1	0
DBN1	-0.758153	0.192379	1	0
SYVN1	-0.268013	0.192379	1	0
KRT10	0.356529	0.192641	1	0
TNFRSF1B	0.972015	0.192904	1	0
SNX3	-0.318749	0.193166	1	0
KIF13B	0.799478	0.193166	1	0
TMEM18	-0.426538	0.193429	1	0
PRMT2	0.7197	0.193429	1	0
SCO2	-0.704475	0.193429	1	0
PSMD3	-0.452505	0.193956	1	0
FGFR1	1.03742	0.193956	1	0
DYNC1I2	0.572209	0.193956	1	0
CYB561	-0.711981	0.193956	1	0
GLTP	-0.691958	0.193956	1	0
GPR89B	-0.800679	0.194483	1	0
GNAS	-0.285847	0.194747	1	0
C1orf21	-0.728732	0.195012	1	0
B9D1	-0.498863	0.195012	1	0
TSPO	0.408934	0.195012	1	0
TXNDC12	-0.393347	0.195012	1	0
TMED9	-0.314779	0.195012	1	0
TBL1XR1	-0.489819	0.195541	1	0
BRD2	0.459766	0.195541	1	0
SPSB3	0.559737	0.196072	1	0
MKL1	0.842899	0.197136	1	0
NTNG1	0.755807	0.197136	1	0
EP300	1.03456	0.197136	1	0
ABI1	-0.368069	0.197136	1	0
FAM3A	-0.388821	0.19767	1	0
ACTR1B	-0.469856	0.19767	1	0
GTF2F1	0.676535	0.197937	1	0
TMEM140	0.77795	0.198473	1	0
SPTSSA	-0.630298	0.198741	1	0
CREB1	0.846664	0.199009	1	0
TDG	0.798766	0.199278	1	0
NAA20	-0.450278	0.199816	1	0
C16orf13	0.547803	0.199816	1	0
SRM	-0.606172	0.199816	1	0
ARID3B	0.611189	0.199816	1	0
PDCD5	-0.399666	0.199816	1	0
PIGH	-0.363694	0.199816	1	0
PRKD2	-0.39304	0.200085	1	0
RPSA	-0.042283	0.200085	1	0
GTF2I	-0.336815	0.200355	1	0
GCC2	-0.338884	0.200355	1	0
PRADC1	-0.556666	0.200895	1	0
DMXL1	-0.370955	0.200895	1	0
RUNX1	-0.506463	0.200895	1	0
MRPS15	-0.35576	0.201166	1	0
MMADHC	-0.317238	0.201436	1	0
ARIH2	0.652081	0.201436	1	0
PCYT2	-0.771011	0.201436	1	0
HLA-DOB	0.233424	0.201436	1	0
MLF1	-0.58982	0.201436	1	0
FTH1	0.227801	0.201979	1	0
CASP8	0.805004	0.201979	1	0
PCYOX1	-0.469371	0.202522	1	0
C16orf72	-0.561286	0.202522	1	0
C14orf1	-0.390268	0.202522	1	0
ZNF827	0.747067	0.202794	1	0
MRPS34	-0.33314	0.203066	1	0
NMT2	-0.552531	0.203066	1	0
TNIP1	-0.329442	0.203612	1	0
AK6	0.728661	0.203612	1	0
BTN2A2	0.877656	0.203612	1	0
KMT2E	0.243381	0.203885	1	0
ADRM1	-0.309021	0.204158	1	0
NAPRT	-0.561049	0.204158	1	0
CNOT4	0.60463	0.204158	1	0
TRIP12	0.907775	0.204158	1	0
ANXA2	-0.362551	0.204706	1	0
PTK2B	-0.347069	0.205804	1	0
COMT	0.596298	0.205804	1	0
THYN1	-0.474604	0.206355	1	0
ACBD6	-0.476807	0.206907	1	0
RICTOR	0.714684	0.20746	1	0
KIAA0040	-0.43692	0.20746	1	0
PPIG	0.345573	0.20746	1	0
DESI1	-0.374928	0.20746	1	0
HEXA	-0.358283	0.20746	1	0
UBE2L6	-0.404071	0.20746	1	0
NUBP2	-0.445214	0.208014	1	0
PAN3	0.808173	0.208291	1	0
UPF3A	0.400058	0.208847	1	0
RHOG	-0.426811	0.208847	1	0
IFNAR1	-0.340579	0.209125	1	0
RP11-96H19.1	-0.394663	0.209404	1	0
UBQLN1	0.578113	0.209683	1	0
SRFBP1	0.722031	0.209962	1	0
SAR1B	-0.344491	0.209962	1	0
PLEKHO1	0.762517	0.209962	1	0
OSBPL8	-0.416085	0.210241	1	0
TMEM60	0.57835	0.210241	1	0
ALG2	0.628723	0.210241	1	0
LSM1	0.574003	0.21052	1	0
UBE2F	-0.422537	0.2108	1	0
PITRM1	-0.592576	0.2108	1	0
TXNDC16	0.933137	0.2108	1	0
TUSC2	0.63703	0.2108	1	0
ZCCHC11	0.58581	0.211922	1	0
HOOK3	-0.624227	0.212203	1	0
VPS36	0.787945	0.212485	1	0
TUBA1B	0.395352	0.213049	1	0
MCM3	0.873138	0.213331	1	0
GAMT	-0.342169	0.213331	1	0
CTBS	-0.43536	0.213613	1	0
SUPT16H	0.884047	0.213613	1	0
HSD17B11	-0.46409	0.213896	1	0
CST3	-1.04396	0.213896	1	0
PDE4D	0.755959	0.213896	1	0
DST	0.462213	0.214179	1	0
MIA3	0.593824	0.214179	1	0
PNKP	0.405696	0.214179	1	0
COQ4	-0.452643	0.214463	1	0
STOM	-0.733443	0.214746	1	0
AHSA1	0.777416	0.214746	1	0
TOMM20	-0.303763	0.21503	1	0
AP3S2	-0.885305	0.21503	1	0
RP1-187B23.1	-0.87346	0.21503	1	0
NDUFB10	-0.302611	0.21503	1	0
CBFA2T3	-0.757893	0.215599	1	0
ARMC2	-0.921989	0.215883	1	0
JTB	0.215715	0.215883	1	0
HNRNPM	0.269267	0.216168	1	0
LPAR6	-0.843185	0.216453	1	0
MAP3K11	0.736156	0.216453	1	0
KLHL5	-0.651249	0.216739	1	0
AATF	-0.302214	0.216739	1	0
KLF12	0.965798	0.216739	1	0
SOX4	0.923291	0.216739	1	0
ZSWIM4	-0.783858	0.217025	1	0
ELMO1	-0.72392	0.217025	1	0
GSAP	0.794078	0.217311	1	0
KCTD1	-0.558241	0.217311	1	0
OTUB1	0.610711	0.217597	1	0
UQCC2	0.632441	0.21817	1	0
FDFT1	0.597854	0.219033	1	0
PKN1	0.89019	0.219321	1	0
MMACHC	-0.756448	0.219321	1	0
TFEB	0.793552	0.219321	1	0
S1PR4	-0.855186	0.219609	1	0
VNN1	0.892921	0.219897	1	0
PMF1	-0.380704	0.219897	1	0
CNR2	0.88756	0.219897	1	0
TCEB2	-0.33967	0.219897	1	0
FICD	-0.363494	0.220186	1	0
PNP	-0.626812	0.220186	1	0
ULK3	0.783469	0.220764	1	0
SETD7	0.924562	0.221344	1	0
SLC46A3	-0.628373	0.221344	1	0
MDM4	0.605518	0.221344	1	0
SNU13	-0.346872	0.221634	1	0
IGHV3-23	-0.537668	0.221634	1	0
PRR14	-0.404502	0.221634	1	0
IGHD	0.603879	0.222215	1	0
SERPINB9	0.830795	0.222506	1	0
PLXDC2	-0.616692	0.223089	1	0
SS18L2	0.588644	0.223089	1	0
CMTM6	-0.295489	0.22338	1	0
ITGAE	-0.44736	0.223965	1	0
MTHFD2	-0.620085	0.223965	1	0
NUDCD2	-0.354247	0.224257	1	0
PODXL2	-0.668648	0.22455	1	0
SMG1	0.584404	0.22455	1	0
YKT6	-0.504101	0.224843	1	0
ERN1	-0.368233	0.225136	1	0
HSPA13	-0.517499	0.225136	1	0
ZNF32	-0.621756	0.225724	1	0
USP3	-0.425435	0.225724	1	0
THEMIS2	-0.556805	0.225724	1	0
SFMBT2	-0.257207	0.225724	1	0
TGIF1	0.523196	0.225724	1	0
MTIF3	-0.45921	0.226018	1	0
CKB	-0.485747	0.226018	1	0
YAF2	-0.427266	0.226018	1	0
HMCES	-0.314684	0.226903	1	0
EPB41L4A	-0.483926	0.226903	1	0
GNG5	-0.318409	0.226903	1	0
DEDD2	-0.173986	0.226903	1	0
NDUFV3	-0.350466	0.227493	1	0
STX16	0.629516	0.227493	1	0
NTMT1	-0.343557	0.228085	1	0
UNC50	-0.304297	0.228085	1	0
RBFOX2	-0.485728	0.228382	1	0
SNAP47	-0.459885	0.228975	1	0
SIGMAR1	-0.565411	0.228975	1	0
CEBPZOS	-0.452596	0.22957	1	0
POLE3	0.888996	0.229868	1	0
HMBOX1	0.871703	0.230166	1	0
HOXA5	0.929911	0.230464	1	0
MRPL41	-0.364248	0.230464	1	0
NAE1	-0.366836	0.230464	1	0
SUDS3	0.784766	0.230464	1	0
RP11-596C23.2	-0.420612	0.230464	1	0
HNRNPA1L2	0.486912	0.230763	1	0
EMP3	0.423269	0.230763	1	0
BASP1	0.769151	0.231062	1	0
BAG6	-0.270464	0.231062	1	0
COMMD2	0.818244	0.23166	1	0
DRAM2	-0.43407	0.23166	1	0
CTSZ	-0.284214	0.23166	1	0
RPRD2	0.576511	0.23166	1	0
HIRIP3	-0.470946	0.23196	1	0
NOLC1	-0.533089	0.23226	1	0
MAP4K4	0.739429	0.23226	1	0
SMARCC1	0.628084	0.23226	1	0
PRELID1	-0.300042	0.23226	1	0
LDLRAP1	-0.323143	0.23226	1	0
TAF3	0.748509	0.23256	1	0
REEP5	0.125847	0.232861	1	0
PCGF5	-0.292167	0.232861	1	0
RNF149	-0.377609	0.232861	1	0
C12orf42	0.689811	0.233162	1	0
SLC52A2	-0.42338	0.233463	1	0
LEPROTL1	-0.366245	0.233463	1	0
TMEM192	-0.475149	0.233764	1	0
CCDC88B	0.819791	0.234066	1	0
IFI35	-0.490683	0.23467	1	0
ARHGDIA	-0.264809	0.23467	1	0
RELB	-0.491718	0.235275	1	0
MARS	-0.663536	0.235275	1	0
EIF3K	-0.22825	0.235578	1	0
DUS2	0.572278	0.235578	1	0
ELF2	0.704535	0.235881	1	0
RNF113A	-0.369999	0.235881	1	0
[truncated: 20,274 more rows]
