# Supplementary material for: Single cell characterization of myeloma and its precursor conditions reveals transcriptional signatures of early tumorigenesis
Source: Nat Commun. 2022 Nov 17;13:7040. doi: 10.1038/s41467-022-33944-z (PMC9672303; doi:10.1038/s41467-022-33944-z)
Supplement: Supplementary file 9 — Supplementary Data 6 [file 41467_2022_33944_MOESM9_ESM.xlsx]

## Sheet: Supp Table 6
gene	logFC	AveExpr	t	P.Value	adj.P.Val
CD19	-4.84348	1.23109	-11.1205	7.04e-14	3.71e-10
CTSH	-6.36196	2.8082	-10.947	1.14e-13	3.71e-10
CD81	-4.75635	1.13857	-10.717	2.17e-13	4.71e-10
ITGB2	-4.77771	0.74346	-10.341	6.31e-13	1.03e-09
ELFN1-AS1	-3.9746	1.10494	-9.74095	3.6e-12	4.7e-09
HCST	-4.04779	3.3998	-9.5945	5.55e-12	5.24e-09
PRSS21	-5.23878	0.0036904	-9.59003	5.62e-12	5.24e-09
PTPN22	-3.26595	1.35746	-9.51673	6.99e-12	5.7e-09
CCDC151	-3.70168	0.753337	-9.41762	9.39e-12	6.8e-09
RBFOX2	1.93833	2.54357	9.35912	1.12e-11	7.29e-09
KCNMA1	-4.70962	1.044	-8.34587	2.46e-10	1.46e-07
VCPKMT	-2.11753	2.85801	-8.29421	2.89e-10	1.57e-07
PPBP	-5.25023	-0.0658648	-8.19487	3.94e-10	1.98e-07
DAPL1	-1.25761	2.01692	-7.77995	1.45e-09	6.77e-07
S100A12	-4.46185	-0.33281	-7.71806	1.77e-09	7.68e-07
HIF1A	-2.91453	1.33457	-7.58174	2.73e-09	1.11e-06
RP11-395G23.3	3.59365	1.32041	7.53186	3.2e-09	1.23e-06
STIM1	1.30139	1.87051	7.48414	3.72e-09	1.35e-06
FGL2	-3.68295	1.18546	-7.37591	5.26e-09	1.8e-06
RP11-367G18.1	-2.486	1.28929	-7.26393	7.53e-09	2.45e-06
RAMP2	-3.10831	0.849233	-7.22114	8.64e-09	2.68e-06
CDKN2C	-1.89575	1.58714	-7.12371	1.18e-08	3.5e-06
COTL1	-3.68844	1.14431	-7.05821	1.46e-08	4.04e-06
IFIT1	3.92759	0.844473	7.05245	1.49e-08	4.04e-06
HLA-DQB1	-4.41283	1.91489	-6.96222	1.99e-08	5.19e-06
OSBPL3	-3.39085	1.93642	-6.92049	2.28e-08	5.71e-06
CLIC3	-3.88904	1.30964	-6.76121	3.81e-08	9.2e-06
TYROBP	-3.79871	1.38466	-6.69684	4.69e-08	1.09e-05
NLGN4X	3.95462	0.695007	6.65829	5.32e-08	1.2e-05
TEX30	-1.48083	1.74863	-6.61094	6.2e-08	1.35e-05
NEB	3.74861	1.9074	6.58833	6.67e-08	1.4e-05
ITGB1	-2.43627	3.6872	-6.55048	7.55e-08	1.54e-05
PASK	-2.78536	1.68808	-6.53199	8.01e-08	1.58e-05
IGFBP6	-3.17589	0.680756	-6.51671	8.42e-08	1.62e-05
EFHC1	-1.2987	2.55125	-6.49242	9.11e-08	1.7e-05
GLIPR2	-1.40319	1.7853	-6.4795	9.5e-08	1.72e-05
GMPR	2.36043	1.22818	6.45142	1.04e-07	1.84e-05
NINJ2	-1.40844	1.50617	-6.36534	1.38e-07	2.36e-05
MYO1G	-3.05056	1.63586	-6.35094	1.44e-07	2.41e-05
TTF1	1.10847	2.65769	6.21377	2.26e-07	3.68e-05
MGLL	-2.57169	1.84562	-6.18884	2.45e-07	3.89e-05
CD27	-2.36814	6.89008	-6.1447	2.83e-07	4.39e-05
AMDHD2	-1.11533	2.1427	-6.10133	3.25e-07	4.93e-05
FCER1G	-3.3869	0.44125	-6.01875	4.26e-07	6.28e-05
LIPT1	1.36435	1.61121	6.01325	4.33e-07	6.28e-05
MLLT3	1.8401	4.54313	5.9983	4.55e-07	6.39e-05
IMMP2L	1.30056	3.1532	5.99453	4.61e-07	6.39e-05
ST3GAL5	1.46448	3.25791	5.96608	5.05e-07	6.72e-05
PPP1R14A	-4.39468	0.322962	-5.96418	5.09e-07	6.72e-05
MBNL2	-1.13135	4.1434	-5.96027	5.15e-07	6.72e-05
ZNF609	1.33928	1.54408	5.92645	5.75e-07	7.35e-05
CSGALNACT2	-1.25193	2.01291	-5.86134	7.11e-07	8.91e-05
IPO9	1.15374	2.53498	5.82156	8.09e-07	9.95e-05
AIF1	-3.44754	0.517676	-5.78997	8.97e-07	0.00010828
ESRRG	2.90586	0.688741	5.74432	1.04e-06	0.00012333
FCN1	-3.2079	0.0003219	-5.67638	1.3e-06	0.00015106
PRDM5	1.69776	1.81998	5.65426	1.39e-06	0.00015947
POU2F2	0.977192	5.35952	5.63015	1.51e-06	0.00016949
SLC41A2	-1.18246	2.45832	-5.60618	1.63e-06	0.00018011
HLA-DQA1	-3.91984	1.23456	-5.59158	1.71e-06	0.0001857
RTN4	0.745369	5.4562	5.56845	1.84e-06	0.0001969
TPST2	-1.59244	4.2479	-5.53296	2.07e-06	0.00021736
PLA2G2D	-2.95082	1.2465	-5.51725	2.17e-06	0.0002251
LST1	-2.85604	0.530897	-5.50861	2.24e-06	0.00022787
CTA-384D8.34	-2.79228	2.02314	-5.46209	2.6e-06	0.00026088
LAMC1	1.25289	2.71543	5.39726	3.21e-06	0.00031694
RCN3	-2.46949	1.49352	-5.37895	3.4e-06	0.00033126
POLR1C	1.00173	1.74637	5.34571	3.79e-06	0.00036342
RP11-492E3.2	-3.50823	3.23329	-5.33798	3.89e-06	0.00036722
ZNF827	1.0842	2.14432	5.29732	4.43e-06	0.00040733
ACY3	-2.84418	1.55523	-5.29705	4.43e-06	0.00040733
TGFBR3L	-3.92112	2.07968	-5.286	4.6e-06	0.00041626
PTPRC	-3.26339	2.05908	-5.27969	4.69e-06	0.00041901
LAMP3	1.72503	1.88165	5.25898	5.01e-06	0.00043942
RARS2	-0.794415	3.80291	-5.25657	5.05e-06	0.00043942
MTFP1	-1.24505	2.94118	-5.19294	6.2e-06	0.00053237
LYZ	-3.14688	1.47972	-5.18031	6.46e-06	0.00054726
JSRP1	-2.42851	5.51547	-5.16622	6.76e-06	0.00056287
TMCO3	-1.02729	2.67	-5.16361	6.82e-06	0.00056287
LRRN1	1.23095	2.08426	5.15551	7e-06	0.0005705
TMEM52	-3.02723	1.33596	-5.13853	7.39e-06	0.00059509
FBXO6	-0.832621	2.64493	-5.13065	7.58e-06	0.00060292
MYBL2	-1.3084	2.2039	-5.11464	7.98e-06	0.00062711
IGLL1	-3.50198	2.22948	-5.09997	8.37e-06	0.00064955
ZFAT	-1.70825	2.07108	-5.08426	8.8e-06	0.00067513
CD3EAP	1.52897	1.5265	5.07649	9.02e-06	0.00067555
RAB30	-1.22564	5.06087	-5.07517	9.06e-06	0.00067555
ST20	1.44653	1.50348	5.07326	9.12e-06	0.00067555
HMGXB4	0.741813	2.86783	5.06651	9.32e-06	0.00068259
RNU12	-2.16871	5.16913	-5.02598	1.06e-05	0.00076869
JADE2	1.12236	2.29006	5.00794	1.12e-05	0.00080546
MCC	1.92553	2.10832	4.98889	1.19e-05	0.00084682
P4HA1	-1.1842	3.94533	-4.97222	1.26e-05	0.0008678
UBE2QL1	1.36373	2.01519	4.97133	1.26e-05	0.0008678
LENG1	1.1282	3.60941	4.96863	1.27e-05	0.0008678
PRKAG2-AS1	-1.54305	1.08508	-4.96794	1.28e-05	0.0008678
NSDHL	1.13971	1.3702	4.96112	1.31e-05	0.0008708
UNK	-0.881243	3.42901	-4.96041	1.31e-05	0.0008708
AKAP17A	-0.763119	3.94483	-4.94495	1.37e-05	0.00090568
BBX	0.713093	5.13617	4.92373	1.47e-05	0.00095951
CEP164	1.03118	1.6406	4.91926	1.49e-05	0.00096364
IGF1	0.974412	5.36154	4.89879	1.59e-05	0.00101696
KLHL20	0.69845	2.40458	4.89624	1.61e-05	0.00101696
RBMS1	1.48755	3.4398	4.88379	1.67e-05	0.00104798
GATC	0.945896	1.84693	4.82728	2e-05	0.00123481
MRPL17	0.908608	3.93592	4.8263	2.01e-05	0.00123481
NBEA	1.42193	1.95957	4.82087	2.04e-05	0.0012353
ZNF358	1.37059	1.85755	4.8203	2.05e-05	0.0012353
FAM159A	1.22248	2.86045	4.79997	2.18e-05	0.00128682
SCN9A	2.931	0.651177	4.798	2.2e-05	0.00128682
ODF3B	-1.07152	3.89847	-4.79678	2.2e-05	0.00128682
SPEF2	2.77942	0.656925	4.796	2.21e-05	0.00128682
SERPINB9	-2.07689	2.2659	-4.78217	2.31e-05	0.00132925
CCDC167	-1.22754	5.3186	-4.78021	2.32e-05	0.00132925
PURA	0.883549	2.93562	4.75303	2.53e-05	0.00143635
RRAGD	1.53759	3.22312	4.74717	2.58e-05	0.00145068
NUDCD3	0.763965	2.64233	4.73189	2.71e-05	0.00150962
ABI2	0.926648	3.29187	4.72534	2.77e-05	0.0015282
CD200	2.78384	2.47899	4.71963	2.82e-05	0.00154302
ABCF2	0.720861	2.41333	4.69889	3.01e-05	0.00163398
XAF1	1.68698	1.9478	4.65585	3.44e-05	0.00185653
PCGF3	-0.706698	2.31956	-4.64191	3.6e-05	0.00191562
TMEM150A	1.11907	1.71323	4.64072	3.61e-05	0.00191562
CNKSR1	-2.59145	1.84015	-4.62726	3.77e-05	0.00197321
NELFB	1.15272	2.04836	4.62521	3.79e-05	0.00197321
BMPR2	1.24111	2.40783	4.62368	3.81e-05	0.00197321
PLAUR	-2.52501	1.12265	-4.6171	3.89e-05	0.00199871
CYB561A3	0.781895	2.40212	4.59815	4.13e-05	0.00210503
PUM3	0.832036	2.89913	4.58756	4.27e-05	0.00215948
MED27	0.699862	2.13539	4.56775	4.55e-05	0.00225272
SYT1	3.56473	2.00565	4.56774	4.55e-05	0.00225272
CD68	-1.34666	2.18417	-4.5668	4.56e-05	0.00225272
ANKRD26	0.733535	1.91317	4.56165	4.63e-05	0.00227207
TMEM52B	4.24552	2.64833	4.55929	4.67e-05	0.00227207
MTF1	0.734037	1.81163	4.554	4.75e-05	0.00229301
LRRCC1	1.37877	1.54433	4.52829	5.15e-05	0.0024674
ST3GAL6	1.53859	4.1523	4.52055	5.27e-05	0.0025095
AEN	1.09179	2.55866	4.51107	5.43e-05	0.00256647
S100A8	-2.93348	2.08096	-4.50569	5.52e-05	0.00259129
PIK3CG	-1.07871	2.31427	-4.49108	5.78e-05	0.00269316
SLC41A3	1.03772	2.2838	4.48217	5.95e-05	0.00274966
GDI1	0.665176	3.57725	4.4689	6.2e-05	0.00280637
TMEM140	-1.05417	2.68514	-4.46294	6.31e-05	0.00283939
TNFRSF18	-3.88584	2.97262	-4.45692	6.43e-05	0.0028675
ZNF397	0.795215	2.45924	4.455	6.47e-05	0.0028675
ENTPD1	-3.48644	1.56586	-4.45323	6.51e-05	0.0028675
C2orf76	1.27773	3.48656	4.44452	6.69e-05	0.00292672
UCK2	1.15309	2.04985	4.42961	7.01e-05	0.0030456
MTHFS	0.858805	3.25851	4.42057	7.21e-05	0.00311187
LYSMD2	2.365	1.09439	4.41825	7.26e-05	0.00311382
S100A9	-2.80576	2.26727	-4.41486	7.34e-05	0.00312637
VAV1	0.728352	2.62203	4.41154	7.41e-05	0.00313837
PRRC2B	0.936077	3.2294	4.40634	7.53e-05	0.00316246
ZMAT3	1.03266	2.44382	4.4024	7.63e-05	0.00316246
PCYT2	0.72541	2.15264	4.40116	7.65e-05	0.00316246
PHF23	0.909892	2.19312	4.40084	7.66e-05	0.00316246
NEU3	1.20313	1.69204	4.39767	7.74e-05	0.00317379
CD99L2	1.16467	2.03848	4.39157	7.89e-05	0.0031986
PRKCA	1.82451	1.76106	4.39114	7.9e-05	0.0031986
HERC5	0.721357	3.32132	4.37826	8.22e-05	0.00330883
CSTF3	0.963881	2.52566	4.37129	8.4e-05	0.00336045
MLLT6	0.817435	2.85813	4.35922	8.72e-05	0.0034675
CRIP1	-3.35918	3.30433	-4.34406	9.14e-05	0.00361252
STARD5	0.986896	3.41591	4.33957	9.27e-05	0.00362456
APOBEC3G	-0.809311	4.4703	-4.3391	9.28e-05	0.00362456
KNOP1	0.824375	2.69849	4.33209	9.49e-05	0.00368208
KLHL5	-0.940998	3.56352	-4.32733	9.63e-05	0.00371469
TUBB	0.865209	5.34753	4.32377	9.73e-05	0.00373385
RANBP3	0.665037	2.78573	4.31537	9.99e-05	0.00380976
SURF6	0.859336	2.63356	4.30596	0.00010286	0.00388266
NUMA1	0.989747	2.55494	4.30549	0.00010301	0.00388266
CLDN3	-3.44219	1.37137	-4.29889	0.00010513	0.00393991
RINL	1.03569	2.85479	4.29507	0.00010638	0.00396398
UFM1	-0.660489	6.54444	-4.28975	0.00010814	0.00399811
MT1F	-2.97425	2.02455	-4.28861	0.00010852	0.00399811
SLC50A1	-0.934938	4.70015	-4.28203	0.00011075	0.00405731
SSBP2	1.01514	2.44348	4.27822	0.00011206	0.00408236
MFAP3L	1.68638	2.02417	4.27375	0.00011362	0.00411611
PMEPA1	1.12649	3.2379	4.26346	0.00011728	0.00421355
HIST1H1E	-1.23873	2.05948	-4.26113	0.00011813	0.00421355
NAGA	-0.832365	2.21574	-4.26016	0.00011848	0.00421355
CD9	-2.70969	4.84462	-4.25904	0.00011889	0.00421355
RP3-460G2.2	2.44672	1.77852	4.2548	0.00012046	0.00424597
MECP2	0.628557	3.60989	4.24967	0.00012238	0.00429039
TBL1X	0.999648	1.7595	4.22464	0.00013218	0.00460933
PTCH2	-1.52118	4.04723	-4.21256	0.00013718	0.00475832
CNTN1	3.75421	0.481612	4.20464	0.00014056	0.00484968
RB1	-0.867623	4.26108	-4.18749	0.00014816	0.00506657
NOP14	0.707726	2.18096	4.18696	0.0001484	0.00506657
GART	0.91044	2.52681	4.1825	0.00015044	0.0051096
SGK1	-1.49365	2.12528	-4.17645	0.00015326	0.00517823
PRKD2	0.807602	4.79735	4.16767	0.00015744	0.00527444
TP53	0.826609	2.52549	4.16708	0.00015772	0.00527444
SMCHD1	-0.67318	4.64206	-4.16538	0.00015855	0.00527496
KB-1980E6.3	-1.63115	2.79145	-4.15429	0.00016402	0.00540709
BTN2A2	-0.846381	2.43282	-4.15398	0.00016418	0.00540709
ATAD3C	-1.75791	2.50977	-4.15165	0.00016535	0.0054147
COL9A3	-3.67541	1.0976	-4.1486	0.0001669	0.0054147
CST6	-3.17949	1.59391	-4.13767	0.00017257	0.00557105
SPON2	-1.54709	2.18028	-4.13025	0.00017653	0.00567067
ARMC10	1.06058	2.09722	4.12042	0.00018191	0.00579736
HLA-DPA1	-3.03162	3.52165	-4.1198	0.00018225	0.00579736
SPATS2L	1.72865	2.48565	4.11625	0.00018424	0.00583204
RALY	-0.61947	6.31877	-4.11465	0.00018514	0.00583238
TRMT6	0.794374	2.51332	4.10344	0.00019158	0.0060061
DDX56	0.666856	2.94068	4.09562	0.0001962	0.00612154
SCAMP1-AS1	1.23669	1.28273	4.09022	0.00019945	0.00619353
RNASE6	-2.48076	3.69508	-4.07022	0.00021197	0.00655089
VDR	0.863533	2.02397	4.06818	0.00021328	0.00655317
SLC25A37	0.802855	2.35432	4.067	0.00021405	0.00655317
KAT2A	0.89022	1.82753	4.06255	0.00021696	0.00661128
TP53RK	1.3667	1.77581	4.05952	0.00021897	0.00661938
ATF2	-0.692504	2.75968	-4.05776	0.00022015	0.00661938
FPGS	0.606249	3.22526	4.05605	0.00022129	0.00661938
PSMG3-AS1	1.06974	1.88481	4.04979	0.00022553	0.00671552
TUBB4B	0.736571	5.06601	4.04533	0.00022861	0.00677608
BOP1	0.904241	2.64801	4.04172	0.00023113	0.00681979
MIF4GD	-0.819825	3.00118	-4.03632	0.00023494	0.00690105
TMEM203	1.316	2.0662	4.02887	0.00024031	0.00702709
PTPN1	-0.800896	4.66435	-4.02257	0.00024493	0.0070957
HSPA9	0.597657	4.92126	4.02139	0.00024581	0.0070957
SCNN1B	-1.2665	4.1152	-4.02125	0.00024592	0.0070957
ZMAT1	0.965613	2.47225	4.01688	0.00024919	0.00712717
ATP2C1	0.702555	2.50659	4.0081	0.0002559	0.00728713
COBLL1	-1.32821	5.29901	-4.00246	0.0002603	0.0073802
ACAT2	0.756315	2.41425	3.99235	0.00026838	0.0075761
KLF10	-1.48008	4.57376	-3.98586	0.00027369	0.00769291
C15orf61	0.635478	4.38893	3.98319	0.0002759	0.00769375
SETDB2	-0.843141	2.73835	-3.98298	0.00027608	0.00769375
TRIM56	0.701517	3.70669	3.97303	0.00028449	0.00784968
HIST1H2BN	-1.11038	2.77126	-3.9721	0.00028529	0.00784968
ARPC5L	0.9016	5.92898	3.96919	0.0002878	0.00787527
MTHFD1	0.75766	1.81657	3.9669	0.0002898	0.00787527
STK4	-0.729082	5.35238	-3.9663	0.00029032	0.00787527
KRT18	-2.93447	1.50729	-3.96368	0.00029262	0.00787527
RUNX1	0.95255	3.63664	3.96304	0.00029319	0.00787527
DST	1.31007	3.98716	3.96273	0.00029347	0.00787527
ARMCX2	1.22485	1.36478	3.95908	0.0002967	0.00790566
TUBA1A	-2.16535	1.50694	-3.95873	0.00029702	0.00790566
DKK1	3.64244	2.14477	3.95653	0.00029899	0.00792478
HIST1H2BG	-1.92659	3.3085	-3.95361	0.00030163	0.00793125
IQCH-AS1	0.962038	2.62908	3.95058	0.0003044	0.00797188
ZNF276	0.747861	2.27179	3.9453	0.00030927	0.00806712
CHTOP	0.657615	3.86702	3.94216	0.00031221	0.00808772
CES2	0.746038	2.09407	3.9418	0.00031254	0.00808772
PM20D2	1.04428	2.45681	3.93929	0.00031491	0.00811674
TMEM156	-1.77501	5.30906	-3.9374	0.00031671	0.00813088
LINC00877	-1.42926	1.92793	-3.93487	0.00031912	0.00816084
MKX	2.57988	0.851587	3.92926	0.00032455	0.00826709
DNAJA3	0.710135	2.8651	3.92424	0.00032948	0.00835998
DPF2	0.783939	2.96872	3.92188	0.00033182	0.00838683
C12orf43	0.645965	2.2289	3.91771	0.000336	0.00845979
MICU2	-0.745935	3.34082	-3.91321	0.00034057	0.00850913
APOBEC3C	-0.673238	4.49189	-3.91128	0.00034255	0.00852582
CFD	-2.01387	1.82782	-3.90938	0.00034451	0.00854193
CHCHD4	0.851979	2.37457	3.90798	0.00034596	0.00854542
PIGM	0.687332	2.34861	3.90314	0.00035101	0.00863744
SMIM4	1.00194	4.18801	3.90125	0.00035301	0.00865399
AKAP12	-2.06776	1.50189	-3.8955	0.00035913	0.0087712
STX17	0.609689	3.2674	3.89265	0.00036222	0.00881349
CTCF	0.673866	2.60286	3.88822	0.00036705	0.00889794
PARVG	-1.59789	1.86727	-3.88639	0.00036907	0.00891361
RIOK3	-0.658721	3.33211	-3.88322	0.00037258	0.00896541
UBL3	-0.679264	3.41433	-3.875	0.00038185	0.00912112
PLOD1	-0.933723	2.04868	-3.86804	0.00038988	0.00927888
GBA2	0.797368	2.34556	3.8657	0.00039261	0.00928601
TUT1	0.703457	2.09751	3.86173	0.00039729	0.00935287
LDLRAD4	0.957885	2.15248	3.85864	0.00040097	0.00940557
CD79A	-1.83714	7.12053	-3.85694	0.00040301	0.0094195
SPG20	1.096	2.99885	3.85447	0.000406	0.00943668
NT5DC2	-1.50274	2.98132	-3.85394	0.00040664	0.00943668
GLIPR1	-1.6683	3.27385	-3.8441	0.00041875	0.00968325
MANEA	-0.687711	4.78072	-3.83965	0.00042434	0.00977786
ALG2	0.640235	4.94966	3.83723	0.00042741	0.0097899
POLR2J3	0.723286	5.3147	3.83687	0.00042787	0.0097899
SLC16A7	0.747949	2.86993	3.83193	0.00043421	0.00988823
MYEOV	1.93764	3.22105	3.83117	0.0004352	0.00988823
ARL6IP1	-0.60811	4.30078	-3.82462	0.00044376	0.0100478
GMPPB	-0.673111	5.85769	-3.81871	0.00045163	0.0101558
KIAA1551	-0.712233	3.48243	-3.81869	0.00045165	0.0101558
HNRNPAB	0.690182	3.95651	3.81596	0.00045534	0.0102037
SNX27	0.758497	2.62092	3.81376	0.00045832	0.0102352
RGP1	0.641361	2.95593	3.80992	0.00046358	0.0102822
BRCA2	-1.01808	2.48584	-3.80618	0.00046875	0.0103619
HNRNPU-AS1	0.995748	1.79018	3.80333	0.00047274	0.0103838
FBXO22	0.758812	2.99092	3.80319	0.00047293	0.0103838
PML	0.840287	2.1615	3.78732	0.00049574	0.0108481
SGF29	0.656948	2.45245	3.7833	0.00050168	0.0109414
UTP14A	0.835435	1.75142	3.77184	0.000519	0.0112125
G3BP1	0.622265	3.98257	3.76193	0.00053443	0.0115017
TFDP2	0.617271	3.05861	3.75824	0.00054031	0.0115899
EXOSC3	0.974076	2.62865	3.75525	0.0005451	0.0116544
SNURF	1.34865	1.01551	3.75317	0.00054845	0.0116878
NFATC3	0.590519	3.35993	3.74505	0.00056177	0.0119326
IQGAP2	1.54319	2.26953	3.73511	0.00057849	0.0122478
IDUA	1.01483	1.39137	3.72147	0.0006022	0.0127085
KIAA1217	1.86924	2.16426	3.71964	0.00060546	0.0127361
ARHGEF2	1.01713	3.07315	3.71645	0.00061117	0.0128028
CCDC85A	3.5853	-0.0305077	3.70922	0.00062431	0.0129654
SLC35F5	-0.729469	3.31558	-3.70808	0.0006264	0.0129676
CD99	-2.20181	4.13788	-3.70678	0.0006288	0.0129679
ESCO1	-0.671621	2.95829	-3.70592	0.0006304	0.0129679
SNHG8	0.825314	6.39243	3.70095	0.00063968	0.0130763
AEBP1	-2.29094	1.31312	-3.69951	0.00064238	0.0130905
USF2	0.603957	4.43182	3.69486	0.00065122	0.0132293
BCL11A	0.983892	2.90906	3.69244	0.00065586	0.0132599
SLC43A2	-1.09479	2.00318	-3.69196	0.0006568	0.0132599
EID1	0.762797	6.58328	3.68645	0.00066749	0.0134093
DTD1	0.601257	3.63588	3.68533	0.00066968	0.0134093
UBL4A	0.903265	2.26319	3.68499	0.00067036	0.0134093
CDC42SE2	-0.712343	5.5313	-3.67725	0.00068574	0.013675
CPSF4	0.754478	2.96419	3.66989	0.0007007	0.0138883
TXLNB	-1.4133	2.50069	-3.66746	0.0007057	0.013945
IFI27	3.27771	1.52035	3.65737	0.00072684	0.0143022
PARP9	1.16746	2.84181	3.65675	0.00072816	0.0143022
PUS3	0.870782	2.20207	3.65298	0.00073624	0.0143879
RALY-AS1	-0.730293	2.64983	-3.65266	0.00073693	0.0143879
MED21	0.626805	2.91137	3.64791	0.00074722	0.0144861
AC023590.1	0.820928	2.71093	3.64727	0.00074863	0.0144861
DNAJC1	0.991013	6.65148	3.64449	0.00075472	0.0145608
CTDNEP1	0.595282	4.16165	3.64214	0.00075993	0.014618
MAP7D3	0.851377	2.64739	3.6395	0.00076581	0.0146878
IFT52	-0.771069	2.54515	-3.63784	0.00076953	0.014709
ARFGAP3	-0.68276	5.15555	-3.63699	0.00077143	0.014709
COX20	0.930126	4.48622	3.63328	0.00077984	0.014826
CEP97	-0.713971	2.23003	-3.63135	0.00078424	0.0148465
RGS10	-2.02971	2.75841	-3.63081	0.00078547	0.0148465
FEM1A	0.67545	2.16416	3.62417	0.00080083	0.0150497
TMEM126B	0.597396	3.91113	3.61112	0.00083183	0.0155842
PUS1	0.665536	2.28423	3.61021	0.00083406	0.0155842
CH17-189H20.1	0.746091	4.34106	3.60525	0.00084616	0.0157651
ACO1	0.773393	2.09324	3.6	0.00085919	0.0159514
WIPF2	0.649999	2.90935	3.59518	0.00087131	0.0160694
PCK2	0.734178	2.54267	3.59477	0.00087235	0.0160694
AC074289.1	0.801253	4.42688	3.5894	0.00088605	0.0162758
TUBG1	0.74907	3.06447	3.58422	0.00089946	0.016318
CDC16	-0.680135	3.58983	-3.58272	0.00090338	0.016318
SYK	-2.36197	1.14858	-3.5818	0.0009058	0.016318
LARP1	0.703346	4.34587	3.58125	0.00090724	0.016318
TBRG4	0.628134	1.97039	3.58064	0.00090885	0.016318
LGMN	-1.84496	2.91559	-3.58041	0.00090948	0.016318
HSH2D	-0.83221	5.28866	-3.57988	0.00091087	0.016318
TAS1R3	-1.87525	1.83027	-3.57394	0.00092668	0.0165558
C11orf80	-0.694126	4.39612	-3.56863	0.00094105	0.0167666
RASD1	-1.14635	2.54846	-3.56629	0.00094744	0.0167819
PLAA	0.622711	2.37235	3.56626	0.00094752	0.0167819
WIZ	0.835189	1.49521	3.56331	0.00095565	0.0168426
EIF2B5	0.686977	2.89298	3.55986	0.00096524	0.0169659
LEO1	0.853044	1.87741	3.55188	0.00098776	0.0172686
RRP9	0.917242	2.15623	3.55073	0.00099107	0.0172801
TMEM107	-0.751641	5.23046	-3.54775	0.00099965	0.0173833
MRPL32	0.678911	4.72611	3.54617	0.00100421	0.0173959
RAP1A	-0.644528	4.43655	-3.54468	0.00100853	0.0173959
SEC24A	-0.689587	3.94059	-3.54465	0.00100863	0.0173959
ETV5	1.13387	2.50374	3.5438	0.00101111	0.0173959
ATF7IP2	-1.12826	3.21998	-3.54187	0.00101676	0.0173959
EIF3J-AS1	0.789216	2.27358	3.54091	0.00101958	0.0173959
E2F5	-0.818653	3.05991	-3.54018	0.00102172	0.0173959
LINC00525	1.46996	1.34305	3.53612	0.00103376	0.0175551
FADD	0.894729	1.67036	3.53455	0.00103847	0.0175892
TCAF1	0.739121	1.78431	3.52403	0.00107043	0.0180836
HVCN1	1.21357	2.6412	3.52031	0.00108196	0.0181048
STXBP6	2.77629	0.284997	3.5193	0.00108513	0.0181048
POLG	0.744965	1.819	3.51765	0.00109029	0.0181048
GGPS1	0.789424	2.75838	3.51749	0.00109081	0.0181048
IFI27L1	-1.00397	3.75432	-3.51739	0.00109112	0.0181048
SECISBP2	0.617912	4.9924	3.51611	0.00109515	0.0181255
MRPL41	0.696313	6.12941	3.50594	0.00112767	0.0185695
GOLGA5	-0.680356	3.50031	-3.50377	0.0011347	0.0186382
A1BG	-2.7478	4.13275	-3.50142	0.0011424	0.0186832
CHPF	-0.688817	5.74426	-3.50118	0.00114317	0.0186832
CCNB1IP1	0.866765	1.83198	3.49359	0.00116838	0.0190427
TOMM5	0.726302	4.96941	3.49281	0.00117101	0.0190427
RPL35	0.804229	10.6451	3.4911	0.00117674	0.0190884
TSEN2	0.793205	1.71245	3.48436	0.00119972	0.0193648
SNHG18	2.44501	1.1359	3.4747	0.0012334	0.0197943
RNASEH2A	0.640943	2.73471	3.47276	0.0012403	0.0197943
BTD	0.914125	3.39258	3.47215	0.00124245	0.0197943
AGTRAP	-0.917025	1.902	-3.47204	0.00124283	0.0197943
ZNF296	0.920398	2.17576	3.47156	0.00124454	0.0197943
LINC01480	1.06995	4.85676	3.46842	0.0012558	0.019888
PLSCR1	1.06519	1.9376	3.46821	0.00125653	0.019888
STK17B	-0.804993	4.62431	-3.46486	0.00126864	0.020031
CALCOCO1	-0.62879	3.74348	-3.46344	0.00127382	0.0200642
SRFBP1	0.718229	2.26598	3.46086	0.00128323	0.0201638
RNF187	0.926366	2.45442	3.4546	0.00130643	0.0204694
PRKRIR	0.689343	2.4179	3.45392	0.00130896	0.0204694
HLA-DRB1	-2.92448	2.78593	-3.45164	0.0013175	0.0205358
DPP3	0.640879	1.95634	3.45111	0.00131951	0.0205358
ZNF280D	0.68817	3.97096	3.44707	0.00133482	0.020685
COPRS	0.769926	3.1075	3.4469	0.00133544	0.020685
TMEM245	0.756351	2.87131	3.44529	0.0013416	0.0207312
SMIM1	-0.925178	3.29583	-3.43919	0.00136516	0.0210454
PSMB4	0.663787	5.34269	3.43595	0.00137783	0.0211129
AGPAT2	-1.7481	2.60487	-3.43591	0.00137798	0.0211129
CCDC186	-0.603646	4.20301	-3.43525	0.00138059	0.0211129
ZDHHC3	0.695665	3.06563	3.43476	0.00138249	0.0211129
FAM162A	0.845024	5.02577	3.43356	0.00138725	0.0211216
PREB	-0.671608	5.12086	-3.43248	0.00139152	0.0211216
NIPSNAP3A	0.844601	2.02848	3.43216	0.00139277	0.0211216
HELZ2	-0.84591	2.39094	-3.43106	0.00139716	0.0211307
ATXN7	0.670245	2.35039	3.42556	0.00141923	0.0213737
PRKAR2A	0.637544	3.37535	3.422	0.00143365	0.0214955
ABHD17A	0.741413	3.21361	3.42194	0.00143391	0.0214955
STXBP3	-0.596885	2.6046	-3.41421	0.00146578	0.0218726
PGLYRP2	-2.13868	1.8869	-3.41329	0.00146961	0.0218797
TIMM8A	1.05818	1.43881	3.41048	0.00148141	0.0218961
FAM63B	0.664546	3.6324	3.40983	0.00148414	0.0218961
SAT1	-0.90535	6.75542	-3.40671	0.00149736	0.0220413
COQ2	1.17886	1.52499	3.40566	0.00150185	0.0220575
EPHX2	0.911508	2.05875	3.39652	0.00154128	0.0224848
TMC6	-1.98682	3.47957	-3.39051	0.00156777	0.0228202
XIST	-3.83971	0.817207	-3.38379	0.0015979	0.0231626
NCF4	-0.924081	4.67423	-3.38368	0.0015984	0.0231626
B4GALT1	-1.15123	4.23447	-3.38258	0.00160342	0.0231838
ZNF557	0.853206	1.64712	3.37048	0.00165926	0.0237803
GATAD1	0.628766	1.88856	3.36709	0.00167522	0.0239564
AC016831.7	-1.11072	3.33511	-3.36598	0.00168048	0.023979
RP11-386I14.4	-1.39326	5.67118	-3.36194	0.00169977	0.0241591
SLC39A8	0.771508	4.17366	3.36159	0.00170143	0.0241591
PLEKHF2	-0.706393	3.18115	-3.3606	0.00170623	0.0241591
C1orf132	0.688129	4.92636	3.36025	0.00170792	0.0241591
AP4M1	0.597199	2.14617	3.35149	0.00175062	0.0244707
THUMPD3-AS1	0.722063	4.86484	3.35112	0.00175246	0.0244707
RABL6	0.810924	2.79678	3.34985	0.00175875	0.024506
RNPEP	0.958522	2.41678	3.34339	0.00179105	0.0249029
ZSCAN16-AS1	0.808864	4.23247	3.33848	0.001816	0.0251941
UBE2S	0.788754	3.25209	3.33775	0.00181972	0.0251941
ZDHHC21	0.715059	2.64818	3.33688	0.00182417	0.0252021
CDC25B	-0.781359	2.39433	-3.32796	0.00187056	0.0256799
ZNF576	0.696213	2.52967	3.32621	0.00187975	0.0257518
ANKRD44	-0.715427	4.00156	-3.32229	0.0019006	0.025916
NR3C1	0.720047	4.76379	3.32171	0.00190366	0.025916
ANKRD10	-0.693338	3.49131	-3.31938	0.00191619	0.0260323
RHOBTB3	1.24176	1.96722	3.31803	0.00192346	0.0260767
GTSF1	-2.98749	1.04135	-3.31609	0.00193398	0.0261649
PIM1	-1.13443	4.35332	-3.3149	0.00194043	0.0261977
LBR	-0.741584	2.94744	-3.31318	0.00194983	0.0262703
HMG20A	0.661566	2.21094	3.31209	0.00195581	0.0262966
SPTSSA	-0.674242	4.24809	-3.3099	0.00196785	0.0263637
YAE1D1	0.70663	1.65707	3.3007	0.00201923	0.0269272
RPP25	0.906632	3.27254	3.29808	0.00203408	0.0270698
NPC2	-0.693092	8.11515	-3.29461	0.00205394	0.0272426
BCL10	-0.667627	2.72881	-3.29376	0.00205887	0.0272426
RPUSD4	1.08416	1.92742	3.29363	0.00205959	0.0272426
EXOG	0.751035	2.9836	3.29048	0.00207781	0.0273358
FBXO2	-0.901369	1.83837	-3.28988	0.00208132	0.0273358
IBTK	-0.585982	3.33525	-3.2897	0.00208235	0.0273358
HLA-DPB1	-2.52413	2.11312	-3.2888	0.0020876	0.0273358
RILP	-1.00919	2.3137	-3.28374	0.00211738	0.0275597
PARM1	-0.783875	4.79058	-3.27654	0.00216037	0.0279794
AC233755.2	-3.77288	0.37112	-3.27176	0.00218937	0.0281922
AC093818.1	-0.819009	4.20763	-3.2662	0.0022236	0.0283655
SLC17A9	-0.910951	3.93966	-3.26563	0.00222713	0.0283655
B4GAT1	-0.7936	2.53662	-3.26433	0.0022352	0.0284127
MAPK6	-0.616394	2.63597	-3.25717	0.00228021	0.0289285
SNHG19	1.08209	3.00009	3.25076	0.00232127	0.0293922
RNF11	0.639873	4.1698	3.24909	0.00233205	0.0294715
WDR74	-0.858419	5.37921	-3.24665	0.00234795	0.0295561
DOCK10	-0.997829	2.41854	-3.24503	0.00235853	0.0295561
LLGL2	-1.02055	2.73158	-3.245	0.00235875	0.0295561
RPP25L	0.893567	3.76825	3.24459	0.0023614	0.0295561
CXXC4	1.5539	1.09944	3.24265	0.00237421	0.0296594
IGF2R	0.767836	2.65205	3.23747	0.00240861	0.0299546
BMI1	0.609577	5.46253	3.23518	0.00242398	0.0299938
CELF1	0.612921	3.74325	3.23115	0.0024512	0.0301095
LSAMP	2.10148	2.59374	3.23106	0.0024518	0.0301095
RASA1	0.924101	1.61763	3.23011	0.00245829	0.0301286
ZYG11B	0.598394	2.10162	3.22881	0.00246721	0.0301286
ZDHHC9	0.873662	1.81158	3.22727	0.00247773	0.0301474
ANP32B	0.621464	6.07465	3.22716	0.00247852	0.0301474
HIPK2	0.694381	4.80772	3.22656	0.00248262	0.0301474
RP11-977G19.11	0.692137	1.74421	3.22449	0.00249688	0.030168
TRNT1	0.730445	3.11567	3.2243	0.00249819	0.030168
TRADD	-0.880474	5.13632	-3.212	0.00258475	0.0310199
TXNIP	-1.12262	7.85858	-3.21158	0.00258777	0.0310199
CCR10	-1.17133	3.74441	-3.20562	0.00263077	0.0314775
FAM58A	0.691281	3.6586	3.1992	0.00267782	0.0319818
PAK1	0.749139	2.85797	3.19444	0.00271325	0.0323457
SURF2	0.602521	3.44621	3.19216	0.0027304	0.0324028
GRSF1	0.632275	3.19387	3.19147	0.00273555	0.0324028
LGALS3	-0.869867	4.621	-3.19116	0.00273791	0.0324028
GPATCH11	0.703994	2.26907	3.19041	0.00274359	0.0324112
MAPKAPK2	0.67956	4.2533	3.18855	0.00275769	0.0325188
COA4	0.679045	4.44258	3.18474	0.00278678	0.0327751
INTS6	-0.651861	3.49914	-3.18424	0.00279068	0.0327751
NXPE3	-0.73937	3.91451	-3.18298	0.00280035	0.0327751
RPL36A	0.874567	9.17749	3.18278	0.00280193	0.0327751
C12orf45	-0.78298	4.84202	-3.18244	0.00280455	0.0327751
RRP36	0.801857	2.31994	3.17762	0.00284195	0.0329864
PODXL2	-2.33358	2.12924	-3.1776	0.00284214	0.0329864
ELF1	-0.606543	5.28167	-3.17481	0.00286404	0.0331192
DHRS9	3.48052	1.07389	3.17476	0.00286447	0.0331192
CTBS	-0.752382	4.08092	-3.17318	0.00287693	0.0332044
TNS3	0.959313	2.89121	3.16933	0.00290757	0.0333693
XPO1	0.671872	2.84907	3.16741	0.00292292	0.0333693
UTP3	0.710784	2.71318	3.16722	0.00292444	0.0333693
DNPH1	-0.834688	5.53954	-3.1669	0.00292704	0.0333693
METTL10	-0.627352	3.36253	-3.16493	0.00294289	0.0333951
AP000769.1	-0.655922	2.54342	-3.1611	0.00297407	0.0336116
HLA-DMA	-1.91423	3.21535	-3.15882	0.00299271	0.0336972
UBE2D4	0.643165	2.9303	3.15837	0.0029964	0.0336972
CHERP	0.617346	2.58391	3.15828	0.00299714	0.0336972
EDNRB	5.10841	-0.14876	3.15499	0.00302437	0.0337127
DEXI	1.05803	2.42003	3.14936	0.00307138	0.03412
PDK1	-0.657165	5.90308	-3.14771	0.00308533	0.0341698
NDUFA8	0.690874	4.89606	3.13533	0.00319167	0.0351569
C14orf28	-0.634977	2.28856	-3.13357	0.00320712	0.0352675
ERLEC1	-0.655499	7.60814	-3.12877	0.00324949	0.0355536
ANKRD49	0.627158	3.53987	3.12718	0.00326356	0.0355881
KDELR2	-0.671643	7.42344	-3.12031	0.00332539	0.0360139
ACADM	-0.63696	4.21654	-3.11978	0.00333022	0.0360139
AF127936.3	2.01761	1.72462	3.11509	0.00337314	0.0362974
SIPA1L3	0.820442	2.37252	3.11363	0.00338659	0.0363821
IQCG	-1.47771	2.08829	-3.11193	0.00340229	0.0363956
DOLK	0.702268	2.19174	3.11048	0.00341575	0.0363956
HMGN5	1.28892	2.11405	3.1065	0.00345302	0.0366729
KLHDC7B	-1.56593	1.7878	-3.10584	0.00345917	0.0366785
NR2C2AP	0.687271	2.40486	3.10447	0.00347217	0.0367565
SUPT20H	-0.612992	2.76938	-3.10228	0.00349288	0.0368296
NRAS	-0.616754	3.02059	-3.10045	0.00351031	0.0368469
NAAA	0.689018	3.73271	3.09838	0.00353015	0.0369504
TK2	0.61628	2.80493	3.09341	0.00357823	0.0373338
TNFRSF4	-2.26862	3.23723	-3.09159	0.00359596	0.037356
OVOS2	2.47186	0.436406	3.09093	0.00360234	0.037356
CTC-338M12.5	0.694813	2.33207	3.08972	0.00361426	0.0374067
CMSS1	0.806291	4.10996	3.08629	0.00364805	0.0376407
MAPK14	0.619819	2.11057	3.08542	0.00365671	0.0376572
ANKRD37	-0.837423	4.58698	-3.08103	0.00370048	0.0378223
PKHD1L1	-0.69704	4.02671	-3.08064	0.00370447	0.0378223
MORC1	3.57538	-0.0418239	3.08027	0.00370818	0.0378223
MMP24-AS1	0.664758	4.04577	3.07929	0.00371798	0.0378223
PP7080	0.736826	1.80827	3.07873	0.00372363	0.0378223
PAN3	-0.748669	2.55116	-3.0778	0.00373312	0.0378595
RASSF8-AS1	0.930416	1.67602	3.07258	0.00378627	0.0383379
C7orf55	0.597136	4.74246	3.07202	0.00379205	0.0383379
NUS1	-0.616142	4.39886	-3.06947	0.00381827	0.0384837
RIPK2	-0.64698	2.54537	-3.06471	0.00386777	0.0389224
XRCC6BP1	-0.799616	2.05936	-3.06366	0.00387877	0.038973
SIGMAR1	0.769096	3.60806	3.06135	0.00390317	0.0391579
RDH14	0.859886	3.36747	3.05985	0.00391903	0.0392566
HAGHL	-1.81144	1.56028	-3.05758	0.00394315	0.0394376
CD47	0.616322	6.15718	3.05345	0.00398731	0.0397242
FKBP1A	-0.596154	5.0799	-3.0519	0.00400408	0.0397915
GPCPD1	-0.601119	3.6826	-3.04964	0.00402859	0.0398658
POMC	-2.31195	2.25231	-3.04896	0.00403604	0.0398773
SAMD12	0.651462	1.90749	3.04699	0.00405747	0.0399493
MAP3K5	0.84842	1.44077	3.04691	0.00405837	0.0399493
NUDT16	0.679208	2.98003	3.04661	0.0040617	0.0399493
TCN2	-1.38068	3.18091	-3.04157	0.00411724	0.0401924
PHLPP2	-0.707676	1.94871	-3.04069	0.00412705	0.0402159
ARHGEF9	0.607483	2.21217	3.04025	0.00413198	0.0402159
NME6	0.604925	2.04305	3.03789	0.00415826	0.0403017
CCND1	3.91771	3.44521	3.03663	0.00417249	0.0403094
MCM7	0.660879	2.47534	3.03477	0.0041934	0.0404423
TMEM168	0.653329	2.00988	3.03369	0.00420561	0.0404423
RP4-665J23.1	0.98577	2.20648	3.03179	0.0042272	0.040478
ADGRG5	-1.21985	2.04733	-3.02416	0.00431484	0.0410256
RRP15	0.683792	2.94103	3.02407	0.00431584	0.0410256
SLC46A3	-0.796487	2.53307	-3.0224	0.00433529	0.0411506
SMARCA2	0.644109	4.11974	3.01803	0.00438652	0.0414558
WNT10A	-1.15566	1.99774	-3.012	0.0044581	0.0419499
RCN2	0.764078	4.49281	3.00921	0.00449164	0.0421793
H3F3B	-0.642307	9.6257	-3.00889	0.00449542	0.0421793
S100A4	-1.99013	5.75564	-3.00629	0.00452693	0.0423531
CTB-50L17.10	0.683192	2.00486	2.99983	0.00460591	0.0429687
NPEPL1	-0.669181	2.2347	-2.99549	0.00465981	0.0433475
RNF149	-0.585068	4.29618	-2.99407	0.00467746	0.0433879
FAM219B	0.631445	2.7633	2.99042	0.00472341	0.0436899
STX11	-1.09563	4.0561	-2.98067	0.00484799	0.0444638
HEBP2	0.777855	4.03188	2.97395	0.00493568	0.0450148
FAM160A2	0.591167	2.13939	2.9716	0.00496679	0.0451797
DPH2	0.714457	1.98012	2.97154	0.00496762	0.0451797
ATP8B2	0.725896	2.59425	2.96812	0.00501299	0.0455288
DHCR7	0.60464	2.10833	2.96224	0.00509212	0.0460632
LAPTM4B	2.10992	1.3168	2.96218	0.00509302	0.0460632
CLEC2D	-0.630401	2.94327	-2.95566	0.00518202	0.0464618
CCDC51	0.736699	1.64322	2.95376	0.00520834	0.0464618
RAB35	0.633719	2.15611	2.95197	0.00523306	0.0466186
PLIN2	-0.656414	2.76751	-2.94964	0.00526559	0.0468444
CNTN5	2.52944	0.650549	2.94812	0.00528688	0.0469697
VPREB3	-2.07105	2.36154	-2.94486	0.00533289	0.047314
PACS1	0.725887	2.12685	2.94384	0.00534729	0.0473773
MAP3K8	-1.78518	2.77193	-2.942	0.00537343	0.0474156
CHMP6	-0.605667	1.95988	-2.94134	0.00538293	0.0474352
CHORDC1	0.619534	2.30682	2.93807	0.00542973	0.0477831
TIPIN	0.795184	2.9493	2.93401	0.00548843	0.0481697
MARK2	0.698072	1.67041	2.92815	0.00557434	0.0487269
MSRB2	0.636338	3.64724	2.92626	0.0056022	0.0489049
TP53TG1	0.620369	3.54277	2.91945	0.00570405	0.049661
SLCO5A1	0.916824	1.66495	2.91695	0.00574186	0.0499216
STOM	1.01414	3.31241	2.91608	0.00575499	0.0499216
TPT1-AS1	-0.600209	2.59089	-2.91595	0.00575694	0.0499216
FANCF	0.836188	2.41147	2.90505	0.00592494	0.0509342
ARSA	-0.668329	5.25106	-2.90418	0.00593849	0.0509342
CPQ	0.814747	3.78832	2.90383	0.00594402	0.0509342
THEMIS2	-1.40371	3.58897	-2.90262	0.00596308	0.0510305
HLTF	0.624621	2.57061	2.89819	0.00603304	0.051494
MTG1	-0.609829	2.48838	-2.89552	0.00607554	0.0515867
SMC6	-0.636398	2.59871	-2.89426	0.00609567	0.0516903
CA11	1.09618	2.12534	2.8912	0.00614497	0.0519059
TMSB4X	-1.72812	8.8358	-2.88859	0.00618728	0.0521957
MAT2A	0.655023	3.24867	2.88529	0.00624109	0.0524178
CD52	-1.66808	4.3496	-2.88505	0.00624503	0.0524178
PLTP	-2.04143	2.13957	-2.88103	0.00631138	0.0527648
SEC16A	0.595537	2.63408	2.87772	0.00636639	0.0530207
CHMP5	0.646189	4.79322	2.87689	0.00638033	0.0530691
ABHD8	-0.609949	2.18975	-2.8721	0.00646088	0.0532467
RGS13	-2.958	1.89143	-2.87081	0.00648282	0.0532467
COG3	-0.614121	3.17039	-2.87047	0.00648858	0.0532467
ZBTB10	-0.868145	2.2531	-2.86364	0.00660568	0.053915
CTD-2017F17.2	0.893277	1.3049	2.86318	0.00661357	0.053915
IFT27	-0.624105	4.33295	-2.86314	0.00661432	0.053915
FAM133A	2.60221	-0.0489392	2.86135	0.00664539	0.0541006
ACADVL	-0.653693	6.24886	-2.85996	0.00666952	0.0542078
AC007386.2	0.76925	2.29178	2.85964	0.00667518	0.0542078
RORA	-1.27303	3.39103	-2.84612	0.00691503	0.0553967
ENDOG	0.938106	1.24017	2.84506	0.00693427	0.0554147
ITGA6	-0.84701	3.40069	-2.81723	0.00745497	0.0586945
MGST3	0.617347	6.21582	2.81688	0.0074617	0.0586945
ABCG2	-1.37807	2.93709	-2.81522	0.00749387	0.0588766
TRIM28	0.722052	2.95223	2.81466	0.00750472	0.0588909
C12orf75	-1.70148	2.00359	-2.81301	0.00753689	0.0590722
ECI1	0.775428	2.70844	2.81249	0.00754712	0.0590813
TMEM8B	1.20366	2.40776	2.81097	0.00757692	0.0591726
LINC01023	1.11284	2.63046	2.80696	0.00765597	0.0596036
ICAM4	-1.57962	2.43185	-2.80233	0.00774841	0.0602233
FCRLB	1.82937	1.65355	2.80133	0.00776837	0.0602674
SCAMP5	0.883169	4.15329	2.79898	0.00781581	0.060459
ASB3	0.592872	2.56688	2.79288	0.00793997	0.0609714
SLC27A5	-1.29676	1.87564	-2.79197	0.00795866	0.0609714
RUNX3	0.605133	2.50213	2.79168	0.00796475	0.0609714
HEY2	1.92231	2.16668	2.79109	0.00797678	0.0609714
CLTB	0.704188	4.29534	2.79075	0.00798378	0.0609714
SRPK2	0.627417	3.58821	2.7888	0.00802418	0.0609714
RNF207	-1.2419	1.62815	-2.78691	0.00806351	0.0609714
DUSP6	1.44141	2.51916	2.78664	0.00806906	0.0609714
TNFSF10	1.43268	2.95496	2.78176	0.00817124	0.0615296
WWOX	-0.650186	2.31334	-2.77891	0.00823139	0.0617194
DUSP2	-2.10857	1.29876	-2.77878	0.00823423	0.0617194
RP11-166P13.3	-0.701053	2.18685	-2.77634	0.00828616	0.0618662
TIMM10	0.716587	4.51227	2.77374	0.00834191	0.0621546
FAM127B	0.657092	3.15508	2.77338	0.00834954	0.0621546
IFNGR1	0.851685	3.35591	2.76889	0.00844671	0.0627346
SPATA24	0.987827	1.86753	2.76821	0.00846136	0.062772
CCDC85B	0.658945	5.84321	2.76725	0.00848231	0.0628559
MIR222HG	2.37852	1.3786	2.76607	0.00850805	0.0628707
DCPS	-0.67557	4.36965	-2.76319	0.00857117	0.0630737
RBMX2	0.657991	3.10169	2.76211	0.00859505	0.0630737
TOPORS-AS1	0.599548	4.73777	2.75603	0.00873027	0.063538
BDH1	0.770372	2.38162	2.75358	0.00878545	0.0637984
PDCD7	0.724995	1.57645	2.75357	0.00878561	0.0637984
CADPS2	0.747906	3.77843	2.7511	0.0088413	0.0639019
GLA	-0.746177	2.67605	-2.7509	0.008846	0.0639019
NOP16	0.798779	2.73126	2.75029	0.00885989	0.0639019
KRI1	0.598994	1.89756	2.74991	0.00886845	0.0639019
MTHFD2L	0.847851	2.60272	2.74853	0.00889994	0.0639959
RPUSD2	0.652561	1.97943	2.74193	0.00905147	0.06472
CPNE5	0.60455	5.62302	2.73932	0.00911228	0.0648703
ADAL	0.688552	2.15412	2.73564	0.00919841	0.0652916
PIM3	-1.29478	2.72294	-2.73347	0.00924941	0.0655602
ATP10B	3.51703	0.150718	2.73298	0.00926103	0.0655713
UGT8	1.70829	0.890953	2.73134	0.00929999	0.0657045
HERPUD1	-0.754237	9.98214	-2.72891	0.00935788	0.0658993
CKS2	1.20229	2.57644	2.72728	0.00939693	0.0660317
HIGD2A	0.704462	6.61601	2.72243	0.00951385	0.0663321
SIX5	0.916286	2.44718	2.72213	0.00952114	0.0663321
CSGALNACT1	-1.01612	3.8843	-2.72171	0.00953124	0.0663321
CEP152	0.681542	1.8962	2.72077	0.0095541	0.0664204
MIR4435-2HG	-1.40001	3.99977	-2.71769	0.00962951	0.0668733
TRIP6	-1.19395	2.186	-2.71115	0.00979109	0.0677789
CSF2RB	-1.82075	2.48884	-2.70471	0.00995272	0.0686706
ATP5D	0.919183	6.62394	2.70313	0.00999287	0.0686706
SMTN	0.667976	2.08843	2.70285	0.0099998	0.0686706
HBA1	-1.99173	1.99202	-2.70282	0.0100007	0.0686706
BNIP3	-1.36109	2.92948	-2.68385	0.0104934	0.0712044
RPS19	0.721399	11.2797	2.67529	0.010723	0.0720674
MNT	0.585679	1.97734	2.67499	0.0107311	0.0720674
OAS2	0.667673	2.5129	2.66863	0.0109047	0.0727573
SATB1	1.30161	1.34892	2.66829	0.0109141	0.0727573
PTTG1	0.952372	2.44421	2.66756	0.0109342	0.0727573
C16orf54	-0.892782	5.00806	-2.66243	0.0110766	0.0734544
COMMD3	0.682004	6.98594	2.65974	0.0111521	0.0736574
LINC00324	0.691576	2.31339	2.65938	0.0111621	0.0736574
ZBTB4	0.627348	2.19827	2.6576	0.0112121	0.0737039
PAGR1	-0.676911	2.74617	-2.65582	0.0112625	0.0739605
RP11-390F4.3	-1.25595	2.43717	-2.65219	0.0113657	0.0741901
SNHG25	1.06654	5.08621	2.64785	0.0114905	0.0746978
SERGEF	0.597703	2.90905	2.64511	0.01157	0.0748492
LSR	0.686133	4.78505	2.64405	0.0116006	0.074921
IMP3	0.601772	5.07419	2.64367	0.0116119	0.074921
RP11-110G21.1	0.805841	2.27107	2.63627	0.0118295	0.0757798
COL9A2	-1.0646	2.33989	-2.6362	0.0118314	0.0757798
NUDT8	0.746744	2.42531	2.63549	0.0118526	0.0757798
ABCB9	-0.834445	5.26231	-2.63466	0.0118773	0.0758589
MAPK13	-0.615929	3.56588	-2.63184	0.0119614	0.0761721
ATP5SL	0.617005	2.87622	2.62879	0.0120531	0.0766811
SESN1	-0.632502	2.49812	-2.62705	0.0121057	0.076791
MIDN	-0.814019	3.34839	-2.62479	0.0121744	0.0771517
UBA52	0.620624	9.61534	2.62408	0.012196	0.0771949
CCDC58	0.813298	2.71656	2.618	0.0123827	0.0780299
EVL	-1.18898	2.83276	-2.61793	0.0123847	0.0780299
LINC00893	0.671218	1.94838	2.60765	0.0127065	0.0792911
SNHG21	0.839414	1.91632	2.60702	0.0127267	0.0793409
HIST1H2AE	-1.1647	2.48247	-2.59792	0.0130182	0.0805426
TCEA3	-2.21475	1.04949	-2.59565	0.0130919	0.0807686
TAF10	0.749865	3.04962	2.59296	0.0131798	0.0811569
CLDN14	-1.4686	1.70335	-2.59142	0.0132304	0.0812871
PDZRN4	1.63786	1.66805	2.59109	0.0132411	0.0812871
CDIP1	0.612923	2.88999	2.58505	0.0134413	0.0823785
RPS17	0.652756	10.6099	2.5842	0.0134696	0.0824642
SRRD	0.613448	2.21915	2.5816	0.0135568	0.0826975
H1F0	-1.86289	1.08845	-2.57983	0.0136163	0.0828282
SLC2A4RG	0.642829	2.18563	2.57775	0.0136866	0.0830235
WDR82	0.615906	2.71363	2.57684	0.0137175	0.0830781
TMEM261	0.661819	4.86393	2.57427	0.013805	0.0832346
PSAT1	0.743591	4.19909	2.57377	0.013822	0.0832346
PPP1R14B	0.799675	3.07201	2.57336	0.0138363	0.0832346
KANK1	0.612413	3.49691	2.57293	0.013851	0.0832464
FAM26F	1.73647	1.32254	2.57255	0.0138638	0.0832468
C19orf24	0.636965	5.42737	2.5642	0.0141532	0.0844401
CTSW	-2.12051	4.51703	-2.5609	0.0142688	0.0849301
MXI1	0.591213	2.58063	2.55258	0.0145647	0.0858739
ST3GAL1	-1.0335	2.02976	-2.55024	0.0146487	0.0862134
SNX9	-1.95439	2.13139	-2.5477	0.0147407	0.0865204
TPTEP1	1.85126	1.06394	2.54724	0.0147573	0.08654
TMEM173	1.13705	2.60156	2.54668	0.0147778	0.086582
LIMD2	-0.704481	4.75857	-2.54163	0.0149625	0.0875074
KIAA0513	-0.756045	2.41572	-2.5336	0.0152608	0.0889096
RPLP2	0.613303	11.3533	2.5212	0.0157315	0.0908636
IFI27L2	-0.738412	5.91112	-2.51399	0.0160114	0.0918297
FLJ20021	0.588289	2.83904	2.51297	0.0160511	0.0918959
HSPB1	0.811449	6.72101	2.51176	0.0160987	0.0920873
CERS4	-0.710403	2.09278	-2.50889	0.0162119	0.0924913
GALT	0.600087	2.93822	2.50747	0.0162684	0.0927327
CASP1	0.684962	3.0559	2.50534	0.0163531	0.0931339
HIST1H2AC	1.26312	4.51671	2.50421	0.0163983	0.0931371
RPL7A	0.638579	10.2889	2.50393	0.0164092	0.0931371
TMEM42	0.600205	2.70648	2.5039	0.0164108	0.0931371
KDM5D	-1.93597	1.10257	-2.50167	0.0165001	0.0934522
SLC39A4	-0.629653	3.67481	-2.50109	0.0165232	0.0934522
DPYD	0.625704	2.08942	2.50087	0.0165322	0.0934522
TTC38	-0.617977	2.35721	-2.49961	0.016583	0.0935799
SCYL2	1.21983	3.28914	2.49781	0.0166558	0.0936171
SORBS2	1.0255	1.91644	2.49591	0.0167332	0.0939044
FUNDC2	0.586834	5.18149	2.49087	0.0169397	0.0946564
LINC00528	-0.713709	2.31382	-2.48546	0.017164	0.0956583
SH3BP5	-0.650673	4.18891	-2.48498	0.0171837	0.0956583
RP11-158I9.8	1.33372	1.88291	2.48477	0.0171924	0.0956583
SEPP1	1.07539	3.55855	2.48108	0.0173471	0.0963137
FBLN2	3.1045	-0.587005	2.47261	0.017707	0.0975748
BBC3	0.849107	3.06412	2.4703	0.0178064	0.0979118
GADD45A	0.892735	4.87245	2.47006	0.017817	0.0979118
ANKRD20A4	1.2932	1.5335	2.46992	0.0178226	0.0979118
OSBPL10-AS1	-0.969851	1.85211	-2.46502	0.0180351	0.0987902
BISPR	0.683506	2.77257	2.46393	0.0180828	0.0988974
KIAA1524	1.19481	2.42621	2.46243	0.0181487	0.0989528
EXOSC5	0.779385	3.31775	2.46014	0.0182494	0.0990896
NCBP2-AS2	0.609959	4.02603	2.45978	0.0182649	0.0990896
RGCC	-1.0647	3.51677	-2.45875	0.0183106	0.0992549
CEP128	-0.974026	2.21548	-2.45803	0.0183427	0.099346
MGST2	0.911157	1.86702	2.45751	0.0183655	0.0993816
TRMT13	0.598733	2.49976	2.45588	0.0184377	0.0996125
TNFAIP3	-1.08926	4.08006	-2.4551	0.0184727	0.0997192
