# Supplementary material for: Single cell characterization of myeloma and its precursor conditions reveals transcriptional signatures of early tumorigenesis
Source: Nat Commun. 2022 Nov 17;13:7040. doi: 10.1038/s41467-022-33944-z (PMC9672303; doi:10.1038/s41467-022-33944-z)
Supplement: Supplementary file 10 — Supplementary Data 7 [file 41467_2022_33944_MOESM10_ESM.xlsx]

## Sheet: Supp Table 7
gene	log2FC	pval	pval_adj (FDR)	negative_log_padj	person	disease_stage
CST6	4.25479	1.78e-48	3.93e-44	43.4055	MGUS-3	MGUS
MT-ND3	-2.24958	5.45e-47	6.02e-43	42.2206	MGUS-3	MGUS
RP11-598F7.3	3.92981	2.05e-46	1.27e-42	41.8969	MGUS-3	MGUS
HIST1H1C	3.3742	2.3e-46	1.27e-42	41.8969	MGUS-3	MGUS
TMSB4X	-3.66353	1.33e-43	5.87e-40	39.2311	MGUS-3	MGUS
RPL36A	1.79007	2.82e-43	9.25e-40	39.0337	MGUS-3	MGUS
RPL35	1.19869	2.93e-43	9.25e-40	39.0337	MGUS-3	MGUS
CD48	2.31146	8.21e-42	2.27e-38	37.6449	MGUS-3	MGUS
TXN	2.20803	2.2e-39	5.39e-36	35.2686	MGUS-3	MGUS
B2M	1.10489	3.3e-37	7.28e-34	33.1379	MGUS-3	MGUS
SOCS3	3.74715	2.18e-35	4.37e-32	31.3595	MGUS-3	MGUS
NFKBIA	2.29213	2.65e-35	4.87e-32	31.3128	MGUS-3	MGUS
RPL39	1.23415	3.14e-35	5.32e-32	31.2737	MGUS-3	MGUS
RPL32	1.27363	9.48e-35	1.5e-31	30.8254	MGUS-3	MGUS
CD27	-2.62577	4.02e-34	5.92e-31	30.2277	MGUS-3	MGUS
RPLP1	0.967928	1.37e-32	1.89e-29	28.724	MGUS-3	MGUS
FRZB	3.47844	6.58e-32	8.55e-29	28.0682	MGUS-3	MGUS
TMA7	1.33713	4.26e-31	5.22e-28	27.2824	MGUS-3	MGUS
KLF2	2.02016	8.13e-31	9.44e-28	27.025	MGUS-3	MGUS
RPS21	-1.07417	4.1e-29	4.52e-26	25.3444	MGUS-3	MGUS
CD79A	-2.58876	1.13e-28	1.19e-25	24.9235	MGUS-3	MGUS
MAL	3.4806	2.45e-28	2.46e-25	24.6086	MGUS-3	MGUS
FKBP11	-1.40583	1.79e-27	1.72e-24	23.7643	MGUS-3	MGUS
TUBB4B	2.40851	2.15e-27	1.98e-24	23.7041	MGUS-3	MGUS
TSC22D3	2.05805	2.57e-27	2.27e-24	23.6433	MGUS-3	MGUS
AREG	3.02068	5.05e-27	4.28e-24	23.3681	MGUS-3	MGUS
TPT1	-1.20823	5.73e-27	4.68e-24	23.3294	MGUS-3	MGUS
MT-CO2	-1.01037	1.24e-26	9.79e-24	23.0093	MGUS-3	MGUS
CFLAR	1.6062	1.44e-26	1.09e-23	22.9608	MGUS-3	MGUS
HIST1H2AC	2.51881	4.39e-26	3.23e-23	22.491	MGUS-3	MGUS
RPL29	0.956535	8.33e-26	5.93e-23	22.2266	MGUS-3	MGUS
MDK	2.33162	1.13e-25	7.79e-23	22.1084	MGUS-3	MGUS
SNRPN	1.85563	2.7e-25	1.81e-22	21.7434	MGUS-3	MGUS
MT-ND1	-0.999512	8.13e-25	5.28e-22	21.2777	MGUS-3	MGUS
DDIT4	2.3277	1e-24	6.3e-22	21.2004	MGUS-3	MGUS
COX17	1.78875	1.76e-24	1.08e-21	20.9679	MGUS-3	MGUS
SOD1	1.807	2.51e-24	1.5e-21	20.8253	MGUS-3	MGUS
UCHL1	2.99996	7.56e-24	4.39e-21	20.3572	MGUS-3	MGUS
RPL14	1.00438	1.09e-23	6.17e-21	20.2097	MGUS-3	MGUS
HSPB1	2.30332	1.68e-23	9.28e-21	20.0326	MGUS-3	MGUS
RPL35A	1.02388	2.09e-23	1.12e-20	19.9496	MGUS-3	MGUS
ARPC5L	2.13706	4.28e-23	2.25e-20	19.6483	MGUS-3	MGUS
MT-CO3	-0.948431	5.59e-23	2.87e-20	19.5424	MGUS-3	MGUS
MTDH	1.34216	1.3e-22	6.53e-20	19.1851	MGUS-3	MGUS
MZB1	-1.07129	1.39e-22	6.8e-20	19.1677	MGUS-3	MGUS
BEX2	2.54862	1.51e-22	7.25e-20	19.1397	MGUS-3	MGUS
NEDD8	1.50732	3.95e-22	1.86e-19	18.7316	MGUS-3	MGUS
CALM2	1.61478	6.32e-22	2.91e-19	18.5367	MGUS-3	MGUS
H1FX	2.08579	1.11e-21	5.02e-19	18.2996	MGUS-3	MGUS
CH17-373J23.1	-2.80205	2.48e-21	1.1e-18	17.9604	MGUS-3	MGUS
PTMA	0.922301	7.91e-21	3.42e-18	17.4655	MGUS-3	MGUS
FHL1	2.76947	1.77e-20	7.49e-18	17.1253	MGUS-3	MGUS
TSTD1	1.50582	2.23e-20	9.28e-18	17.0326	MGUS-3	MGUS
IDS	1.85879	3.12e-20	1.27e-17	16.8946	MGUS-3	MGUS
PTP4A3	2.98512	5.85e-20	2.35e-17	16.6296	MGUS-3	MGUS
JUNB	1.44244	1.09e-19	4.3e-17	16.3665	MGUS-3	MGUS
SSR4	0.759591	1.37e-19	5.31e-17	16.2752	MGUS-3	MGUS
PERP	2.04034	3.02e-19	1.15e-16	15.9396	MGUS-3	MGUS
RABAC1	-1.26743	7.05e-19	2.64e-16	15.5785	MGUS-3	MGUS
SELM	1.67085	8.7e-19	3.2e-16	15.4948	MGUS-3	MGUS
ZFP36	1.6236	1.12e-18	4.05e-16	15.3922	MGUS-3	MGUS
EEF2	-0.929935	1.98e-18	7.03e-16	15.1528	MGUS-3	MGUS
CTSH	-3.18752	6.82e-18	2.39e-15	14.622	MGUS-3	MGUS
HMGB1	-1.13136	8.46e-18	2.92e-15	14.5348	MGUS-3	MGUS
RP11-160E2.6	-2.05649	1.32e-17	4.48e-15	14.3489	MGUS-3	MGUS
C1orf132	2.01087	1.48e-17	4.94e-15	14.3061	MGUS-3	MGUS
SEL1L3	-1.86596	3.18e-17	1.03e-14	13.9864	MGUS-3	MGUS
MT-CYB	-0.80799	3.96e-17	1.27e-14	13.897	MGUS-3	MGUS
LSR	1.88076	6.02e-17	1.9e-14	13.7216	MGUS-3	MGUS
MCL1	1.41565	6.62e-17	2.06e-14	13.6866	MGUS-3	MGUS
MLLT3	2.49151	7.49e-17	2.3e-14	13.639	MGUS-3	MGUS
HSPA5	1.56374	1.05e-16	3.14e-14	13.5028	MGUS-3	MGUS
TMEM50B	1.74293	1.35e-16	3.98e-14	13.4003	MGUS-3	MGUS
EAF2	-1.47323	1.53e-16	4.44e-14	13.3529	MGUS-3	MGUS
RPS17	0.754868	1.77e-16	5.07e-14	13.295	MGUS-3	MGUS
SQSTM1	1.51689	1.8e-16	5.09e-14	13.2935	MGUS-3	MGUS
CCNL1	1.33563	1.83e-16	5.13e-14	13.2902	MGUS-3	MGUS
SSR2	-1.20472	2.65e-16	7.32e-14	13.1354	MGUS-3	MGUS
MAPK1IP1L	1.61514	2.76e-16	7.53e-14	13.1233	MGUS-3	MGUS
DDX5	0.934361	3.2e-16	8.6e-14	13.0655	MGUS-3	MGUS
CD99	-3.02188	4.52e-16	1.2e-13	12.9205	MGUS-3	MGUS
MRPL41	1.49935	1.13e-15	2.96e-13	12.5292	MGUS-3	MGUS
BIRC3	1.81678	1.18e-15	3.05e-13	12.5155	MGUS-3	MGUS
MYDGF	-1.10413	2.17e-15	5.58e-13	12.2537	MGUS-3	MGUS
RP11-386I14.4	-2.48825	2.77e-15	7.03e-13	12.1533	MGUS-3	MGUS
CD38	-1.4457	4.59e-15	1.15e-12	11.9386	MGUS-3	MGUS
MYL12A	1.36889	4.92e-15	1.22e-12	11.9133	MGUS-3	MGUS
CD59	1.23965	7.02e-15	1.72e-12	11.7639	MGUS-3	MGUS
DNAJB11	1.14713	1.26e-14	3.03e-12	11.5188	MGUS-3	MGUS
MT-ATP6	-0.808295	1.4e-14	3.32e-12	11.4788	MGUS-3	MGUS
HM13	-1.38906	1.61e-14	3.78e-12	11.4223	MGUS-3	MGUS
ERLEC1	-1.18184	1.97e-14	4.58e-12	11.3396	MGUS-3	MGUS
HAGH	1.75992	2.12e-14	4.88e-12	11.3113	MGUS-3	MGUS
LMNA	1.63163	2.26e-14	5.13e-12	11.2895	MGUS-3	MGUS
TNFRSF13B	1.29948	2.47e-14	5.56e-12	11.2546	MGUS-3	MGUS
RP5-1171I10.5	1.99104	3.14e-14	7.01e-12	11.1543	MGUS-3	MGUS
NDUFAF3	1.33783	4.13e-14	9.12e-12	11.0398	MGUS-3	MGUS
MIF	1.01806	5.63e-14	1.23e-11	10.9097	MGUS-3	MGUS
BCL2	1.59808	7.36e-14	1.59e-11	10.7978	MGUS-3	MGUS
PNRC1	1.42411	9.09e-14	1.95e-11	10.7105	MGUS-3	MGUS
DPP7	1.27264	1.1e-13	2.33e-11	10.6331	MGUS-3	MGUS
MT-ND2	-0.644158	1.19e-13	2.5e-11	10.6021	MGUS-3	MGUS
IFI27L2	-2.48114	1.33e-13	2.74e-11	10.5625	MGUS-3	MGUS
HGF	2.38792	1.33e-13	2.74e-11	10.5625	MGUS-3	MGUS
COX20	1.77824	2.49e-13	5.08e-11	10.294	MGUS-3	MGUS
TMEM258	-0.697219	2.74e-13	5.55e-11	10.2555	MGUS-3	MGUS
IL6R	1.9695	3.88e-13	7.78e-11	10.109	MGUS-3	MGUS
SON	1.2399	3.96e-13	7.88e-11	10.1036	MGUS-3	MGUS
ITM2C	0.612995	4.37e-13	8.6e-11	10.0653	MGUS-3	MGUS
HLA-C	0.704001	4.99e-13	9.74e-11	10.0115	MGUS-3	MGUS
ARID4B	1.69281	5.9e-13	1.14e-10	9.94234	MGUS-3	MGUS
RPS27L	1.05686	7.23e-13	1.39e-10	9.85788	MGUS-3	MGUS
SVIP	1.37466	7.96e-13	1.51e-10	9.81995	MGUS-3	MGUS
PSMD4	1.50422	8.39e-13	1.58e-10	9.80055	MGUS-3	MGUS
TCEA3	2.51978	9.91e-13	1.85e-10	9.73193	MGUS-3	MGUS
PHACTR1	2.14725	1.41e-12	2.61e-10	9.58304	MGUS-3	MGUS
SRGN	0.827305	1.42e-12	2.61e-10	9.58304	MGUS-3	MGUS
ARL4C	1.86764	1.78e-12	3.24e-10	9.48919	MGUS-3	MGUS
HCST	-2.86117	1.81e-12	3.28e-10	9.48365	MGUS-3	MGUS
NDUFA1	0.778489	1.84e-12	3.3e-10	9.48112	MGUS-3	MGUS
UBL5	0.906875	2.25e-12	4e-10	9.39824	MGUS-3	MGUS
SDF2L1	0.950102	2.63e-12	4.6e-10	9.33721	MGUS-3	MGUS
N4BP2L2	-1.63278	3.17e-12	5.5e-10	9.25975	MGUS-3	MGUS
ATP6V1G1	1.01892	5.57e-12	9.53e-10	9.02103	MGUS-3	MGUS
RPS6	0.618522	6.19e-12	1.05e-09	8.97836	MGUS-3	MGUS
H3F3A	0.834312	6.25e-12	1.05e-09	8.97724	MGUS-3	MGUS
RPS27	0.797686	6.45e-12	1.08e-09	8.9672	MGUS-3	MGUS
RPL24	0.878875	6.52e-12	1.08e-09	8.96603	MGUS-3	MGUS
CTHRC1	1.81583	6.67e-12	1.09e-09	8.96067	MGUS-3	MGUS
RPS3A	0.750386	6.7e-12	1.09e-09	8.96067	MGUS-3	MGUS
JTB	1.03065	6.9e-12	1.12e-09	8.95055	MGUS-3	MGUS
UFM1	-1.49161	7.83e-12	1.26e-09	8.89904	MGUS-3	MGUS
MT-CO1	-0.711062	1.11e-11	1.78e-09	8.74923	MGUS-3	MGUS
PPP1R15A	1.27345	1.55e-11	2.45e-09	8.61087	MGUS-3	MGUS
RPS10	0.775542	1.81e-11	2.81e-09	8.55163	MGUS-3	MGUS
PSMB4	1.36511	1.91e-11	2.94e-09	8.53148	MGUS-3	MGUS
CXCR4	1.36092	2.98e-11	4.57e-09	8.33974	MGUS-3	MGUS
CD46	1.57998	4e-11	6.09e-09	8.21535	MGUS-3	MGUS
KTN1	1.221	5.44e-11	8.23e-09	8.08465	MGUS-3	MGUS
CD74	-0.634838	5.92e-11	8.9e-09	8.0508	MGUS-3	MGUS
CNIH1	1.65582	6.2e-11	9.25e-09	8.03404	MGUS-3	MGUS
ARFGAP3	-1.82604	6.24e-11	9.25e-09	8.03404	MGUS-3	MGUS
PRR15	2.32564	6.41e-11	9.43e-09	8.02564	MGUS-3	MGUS
B4GALT3	1.11344	7.58e-11	1.11e-08	7.95522	MGUS-3	MGUS
LMAN1	-1.18423	1.03e-10	1.5e-08	7.82486	MGUS-3	MGUS
LAPTM5	-2.27885	1.09e-10	1.57e-08	7.80536	MGUS-3	MGUS
PPP1R2	1.13128	1.18e-10	1.69e-08	7.77193	MGUS-3	MGUS
DUT	1.37652	1.23e-10	1.76e-08	7.75525	MGUS-3	MGUS
LGALS3	1.34246	1.29e-10	1.82e-08	7.73995	MGUS-3	MGUS
TMED10	-1.07579	1.35e-10	1.9e-08	7.72049	MGUS-3	MGUS
BCAP31	1.23118	1.36e-10	1.9e-08	7.72047	MGUS-3	MGUS
TMSB10	0.698019	1.46e-10	2.03e-08	7.69268	MGUS-3	MGUS
PSMA4	1.30752	1.56e-10	2.16e-08	7.66631	MGUS-3	MGUS
SMDT1	-1.20273	1.67e-10	2.29e-08	7.63996	MGUS-3	MGUS
HLA-DPA1	-2.25182	1.69e-10	2.3e-08	7.6385	MGUS-3	MGUS
SYNGR2	1.31581	1.85e-10	2.49e-08	7.60379	MGUS-3	MGUS
SCAMP5	1.77113	1.85e-10	2.49e-08	7.60379	MGUS-3	MGUS
HSP90AB1	1.05902	1.94e-10	2.6e-08	7.58576	MGUS-3	MGUS
ATP5O	1.08135	2.27e-10	3.02e-08	7.51963	MGUS-3	MGUS
TUBB	1.39515	2.53e-10	3.34e-08	7.47563	MGUS-3	MGUS
CRIP1	-2.86595	2.6e-10	3.41e-08	7.46727	MGUS-3	MGUS
NDUFA4	0.814902	2.63e-10	3.43e-08	7.46437	MGUS-3	MGUS
PSMD2	1.5743	2.84e-10	3.69e-08	7.43277	MGUS-3	MGUS
RHOH	1.20015	2.98e-10	3.85e-08	7.41484	MGUS-3	MGUS
PDIA3	0.917921	3.53e-10	4.53e-08	7.34387	MGUS-3	MGUS
TMCO1	1.07967	3.6e-10	4.59e-08	7.33824	MGUS-3	MGUS
HSP90B1	0.765267	3.72e-10	4.72e-08	7.32581	MGUS-3	MGUS
SNHG9	1.16306	3.75e-10	4.73e-08	7.32559	MGUS-3	MGUS
GADD45B	1.18925	4.59e-10	5.75e-08	7.2401	MGUS-3	MGUS
SELT	0.848866	4.93e-10	6.14e-08	7.21153	MGUS-3	MGUS
NOP10	1.05629	5.37e-10	6.63e-08	7.17871	MGUS-3	MGUS
BTG2	1.10837	6.82e-10	8.36e-08	7.07787	MGUS-3	MGUS
PARP9	1.85253	7.03e-10	8.53e-08	7.06931	MGUS-3	MGUS
HMGN1	0.986947	7.03e-10	8.53e-08	7.06931	MGUS-3	MGUS
FUNDC2	1.38636	7.25e-10	8.74e-08	7.05833	MGUS-3	MGUS
SEC61G	-0.693873	9.61e-10	1.15e-07	6.93829	MGUS-3	MGUS
STK4	-1.689	9.82e-10	1.17e-07	6.93136	MGUS-3	MGUS
MGST3	1.21664	1.01e-09	1.19e-07	6.9231	MGUS-3	MGUS
C14orf2	-0.91984	1.06e-09	1.25e-07	6.90161	MGUS-3	MGUS
CHPF	-1.49955	1.12e-09	1.32e-07	6.88013	MGUS-3	MGUS
GUK1	0.770239	1.22e-09	1.42e-07	6.84681	MGUS-3	MGUS
P4HB	-0.790716	1.38e-09	1.6e-07	6.79515	MGUS-3	MGUS
TXNDC11	-1.08466	1.64e-09	1.9e-07	6.72139	MGUS-3	MGUS
RPL10	0.596806	1.71e-09	1.97e-07	6.70535	MGUS-3	MGUS
RAD23A	1.07179	1.88e-09	2.13e-07	6.67163	MGUS-3	MGUS
DDX21	1.34214	1.88e-09	2.13e-07	6.67163	MGUS-3	MGUS
MIR4435-2HG	1.40654	2.06e-09	2.31e-07	6.63569	MGUS-3	MGUS
GADD45A	1.59872	2.14e-09	2.39e-07	6.62229	MGUS-3	MGUS
SNAP47	1.64448	2.17e-09	2.4e-07	6.61929	MGUS-3	MGUS
ATP5J	0.779816	2.19e-09	2.42e-07	6.61627	MGUS-3	MGUS
CD63	0.898852	2.21e-09	2.42e-07	6.61584	MGUS-3	MGUS
REEP5	-1.06703	2.26e-09	2.47e-07	6.60761	MGUS-3	MGUS
RAB30	-1.90867	2.33e-09	2.53e-07	6.59678	MGUS-3	MGUS
CCDC107	1.35879	2.72e-09	2.94e-07	6.53164	MGUS-3	MGUS
NR4A2	1.53158	3.32e-09	3.56e-07	6.4483	MGUS-3	MGUS
RUNX1	1.81165	3.39e-09	3.62e-07	6.44142	MGUS-3	MGUS
TIPARP	1.78367	4.02e-09	4.26e-07	6.3705	MGUS-3	MGUS
LINC00152	1.04011	4.86e-09	5.11e-07	6.2918	MGUS-3	MGUS
C19orf24	1.08477	5.87e-09	6.15e-07	6.21143	MGUS-3	MGUS
ST3GAL6	1.69941	7.1e-09	7.35e-07	6.13351	MGUS-3	MGUS
JUN	-1.36897	7.45e-09	7.69e-07	6.11417	MGUS-3	MGUS
EIF4A2	0.853447	8.46e-09	8.69e-07	6.06099	MGUS-3	MGUS
MRPL52	-1.20675	8.81e-09	9.01e-07	6.04549	MGUS-3	MGUS
PFDN2	1.29653	1.03e-08	1.04e-06	5.98209	MGUS-3	MGUS
HSH2D	-1.39195	1.06e-08	1.07e-06	5.97162	MGUS-3	MGUS
PIM2	0.806706	1.15e-08	1.16e-06	5.93631	MGUS-3	MGUS
MYC	1.60874	1.33e-08	1.33e-06	5.87633	MGUS-3	MGUS
CLIC2	1.88537	1.44e-08	1.43e-06	5.84371	MGUS-3	MGUS
ARID5A	1.37802	1.49e-08	1.48e-06	5.83087	MGUS-3	MGUS
FOS	1.22426	1.57e-08	1.55e-06	5.81064	MGUS-3	MGUS
SF3B5	-1.08942	1.64e-08	1.61e-06	5.79413	MGUS-3	MGUS
PDK1	-1.44345	1.75e-08	1.71e-06	5.76781	MGUS-3	MGUS
SNRPE	1.10455	1.93e-08	1.88e-06	5.72685	MGUS-3	MGUS
SLC25A5	0.999452	2.1e-08	2.02e-06	5.694	MGUS-3	MGUS
C4orf3	0.878001	2.14e-08	2.05e-06	5.6881	MGUS-3	MGUS
MRPL55	1.03416	2.15e-08	2.05e-06	5.6881	MGUS-3	MGUS
HNRNPU	1.07453	2.16e-08	2.05e-06	5.6881	MGUS-3	MGUS
C9orf16	0.994806	2.32e-08	2.18e-06	5.66073	MGUS-3	MGUS
SPN	1.41932	2.42e-08	2.27e-06	5.64313	MGUS-3	MGUS
RNASE6	-2.38409	2.63e-08	2.46e-06	5.60856	MGUS-3	MGUS
DUSP1	1.35289	2.78e-08	2.58e-06	5.588	MGUS-3	MGUS
ANP32E	1.52049	2.87e-08	2.65e-06	5.57651	MGUS-3	MGUS
HLA-DOB	1.34339	3.06e-08	2.81e-06	5.55054	MGUS-3	MGUS
PLD3	-1.46782	3.15e-08	2.88e-06	5.54028	MGUS-3	MGUS
POLR2L	0.711782	3.44e-08	3.14e-06	5.50355	MGUS-3	MGUS
C14orf166	1.00162	3.64e-08	3.31e-06	5.48011	MGUS-3	MGUS
TOMM5	1.3732	3.87e-08	3.5e-06	5.4555	MGUS-3	MGUS
ISG20	-0.680365	3.91e-08	3.52e-06	5.45368	MGUS-3	MGUS
STAG2	1.40681	3.95e-08	3.54e-06	5.45066	MGUS-3	MGUS
COMMD6	-1.13812	4.46e-08	3.97e-06	5.40158	MGUS-3	MGUS
SELK	0.777143	4.51e-08	3.99e-06	5.39855	MGUS-3	MGUS
RBMX	0.99307	5.62e-08	4.97e-06	5.304	MGUS-3	MGUS
SNU13	-0.822708	5.7e-08	5.01e-06	5.29981	MGUS-3	MGUS
LGALS1	-1.22225	5.91e-08	5.17e-06	5.28615	MGUS-3	MGUS
BRK1	0.964407	5.94e-08	5.18e-06	5.28551	MGUS-3	MGUS
ZFP36L1	1.34751	6.05e-08	5.26e-06	5.27895	MGUS-3	MGUS
IFI6	-1.54556	6.43e-08	5.56e-06	5.25467	MGUS-3	MGUS
RALY	-1.11568	6.64e-08	5.73e-06	5.24222	MGUS-3	MGUS
DNAJA1	1.23081	7.16e-08	6.15e-06	5.21095	MGUS-3	MGUS
PSMB6	0.993994	7.24e-08	6.18e-06	5.20894	MGUS-3	MGUS
TJP1	1.8547	7.28e-08	6.18e-06	5.20894	MGUS-3	MGUS
CST3	1.1934	7.46e-08	6.3e-06	5.20052	MGUS-3	MGUS
TMEM123	-1.84125	7.48e-08	6.3e-06	5.20052	MGUS-3	MGUS
CCDC85B	1.16047	7.71e-08	6.47e-06	5.18926	MGUS-3	MGUS
CBX3	1.02476	8.07e-08	6.75e-06	5.17098	MGUS-3	MGUS
SMIM4	1.57883	8.61e-08	7.17e-06	5.14454	MGUS-3	MGUS
CCNDBP1	1.16656	9.23e-08	7.66e-06	5.11581	MGUS-3	MGUS
PSMC6	1.24924	9.82e-08	8.12e-06	5.09064	MGUS-3	MGUS
HLA-DRB1	-2.40298	9.95e-08	8.2e-06	5.08645	MGUS-3	MGUS
RHOB	1.11853	1.04e-07	8.57e-06	5.06713	MGUS-3	MGUS
EIF1AX	0.967348	1.13e-07	9.27e-06	5.03278	MGUS-3	MGUS
DDX3X	1.02073	1.23e-07	1e-05	4.99966	MGUS-3	MGUS
CD52	-1.99591	1.37e-07	1.11e-05	4.95396	MGUS-3	MGUS
EIF5A	0.863439	1.39e-07	1.13e-05	4.94865	MGUS-3	MGUS
RPL9	0.630504	1.46e-07	1.18e-05	4.92838	MGUS-3	MGUS
PRDX4	-0.721244	1.47e-07	1.18e-05	4.92767	MGUS-3	MGUS
TMED9	-0.828326	1.54e-07	1.23e-05	4.91087	MGUS-3	MGUS
P2RX1	1.49029	1.59e-07	1.27e-05	4.89639	MGUS-3	MGUS
S100A6	0.844382	1.77e-07	1.41e-05	4.8522	MGUS-3	MGUS
EIF1B	1.18145	1.83e-07	1.45e-05	4.84006	MGUS-3	MGUS
SRP14	0.623244	1.88e-07	1.48e-05	4.82907	MGUS-3	MGUS
RPL4	0.618671	1.94e-07	1.52e-05	4.81735	MGUS-3	MGUS
SOWAHC	1.84132	1.95e-07	1.52e-05	4.81735	MGUS-3	MGUS
TXNIP	-1.00305	1.96e-07	1.53e-05	4.81548	MGUS-3	MGUS
RP11-532F12.5	1.64893	2e-07	1.55e-05	4.80943	MGUS-3	MGUS
OXA1L	-1.39753	2.15e-07	1.66e-05	4.77915	MGUS-3	MGUS
SHFM1	0.876801	2.18e-07	1.68e-05	4.77499	MGUS-3	MGUS
HLA-F	1.08741	2.32e-07	1.78e-05	4.74932	MGUS-3	MGUS
BBX	1.20724	2.43e-07	1.86e-05	4.7316	MGUS-3	MGUS
NUCKS1	1.16528	2.44e-07	1.86e-05	4.73084	MGUS-3	MGUS
HSPA8	1.00595	2.57e-07	1.95e-05	4.71089	MGUS-3	MGUS
QPCT	1.08441	2.63e-07	1.98e-05	4.70259	MGUS-3	MGUS
TMEM107	-1.3669	2.63e-07	1.98e-05	4.70259	MGUS-3	MGUS
FTL	0.768703	2.91e-07	2.19e-05	4.6602	MGUS-3	MGUS
REXO2	1.15564	3.11e-07	2.33e-05	4.63286	MGUS-3	MGUS
EID1	0.875066	3.12e-07	2.33e-05	4.63286	MGUS-3	MGUS
SSNA1	1.02995	3.35e-07	2.48e-05	4.60558	MGUS-3	MGUS
DAD1	-0.660709	3.4e-07	2.51e-05	4.60033	MGUS-3	MGUS
SEL1L	-1.14675	3.91e-07	2.87e-05	4.54161	MGUS-3	MGUS
IFI27L1	-1.90453	4.24e-07	3.11e-05	4.50754	MGUS-3	MGUS
RALGPS2	1.18212	4.55e-07	3.33e-05	4.47798	MGUS-3	MGUS
CFL2	1.48463	4.65e-07	3.38e-05	4.47057	MGUS-3	MGUS
TUBA4A	1.16956	4.67e-07	3.39e-05	4.4698	MGUS-3	MGUS
IFT57	1.12836	4.79e-07	3.45e-05	4.4616	MGUS-3	MGUS
HYOU1	1.05095	4.79e-07	3.45e-05	4.4616	MGUS-3	MGUS
CCDC144A	1.5173	5.04e-07	3.62e-05	4.44097	MGUS-3	MGUS
THOC7	1.09709	5.26e-07	3.77e-05	4.42367	MGUS-3	MGUS
NCOA3	-1.36794	5.46e-07	3.9e-05	4.40859	MGUS-3	MGUS
DERL3	0.699022	5.78e-07	4.11e-05	4.38585	MGUS-3	MGUS
EVI2A	1.09776	6.17e-07	4.38e-05	4.35878	MGUS-3	MGUS
ST13	0.956255	6.31e-07	4.46e-05	4.35063	MGUS-3	MGUS
MTRNR2L8	1.44066	6.32e-07	4.46e-05	4.35063	MGUS-3	MGUS
TOR3A	1.03887	6.47e-07	4.55e-05	4.34219	MGUS-3	MGUS
DPM3	0.876299	6.72e-07	4.71e-05	4.3272	MGUS-3	MGUS
PYURF	0.931606	7.1e-07	4.96e-05	4.30462	MGUS-3	MGUS
MORF4L1	0.777445	7.67e-07	5.34e-05	4.27231	MGUS-3	MGUS
SNHG8	0.860205	8.73e-07	6.06e-05	4.21739	MGUS-3	MGUS
TMEM261	1.20791	8.89e-07	6.15e-05	4.2112	MGUS-3	MGUS
SFT2D1	-1.12738	9.41e-07	6.49e-05	4.18777	MGUS-3	MGUS
KDELR2	-0.774608	1e-06	6.9e-05	4.16116	MGUS-3	MGUS
APEX1	1.23356	1.09e-06	7.46e-05	4.12711	MGUS-3	MGUS
TOMM20	0.869058	1.16e-06	7.91e-05	4.10199	MGUS-3	MGUS
NDUFC1	0.925978	1.18e-06	8.02e-05	4.09585	MGUS-3	MGUS
S100A4	0.993088	1.25e-06	8.41e-05	4.07505	MGUS-3	MGUS
CD47	0.869883	1.31e-06	8.83e-05	4.05403	MGUS-3	MGUS
BACH1	1.27816	1.33e-06	8.89e-05	4.05109	MGUS-3	MGUS
CHCHD10	0.946086	1.34e-06	8.97e-05	4.0471	MGUS-3	MGUS
CAST	1.00392	1.38e-06	9.16e-05	4.03804	MGUS-3	MGUS
TMEM14B	0.899504	1.38e-06	9.16e-05	4.03804	MGUS-3	MGUS
LDHA	0.879704	1.49e-06	9.9e-05	4.00438	MGUS-3	MGUS
BANF1	0.915827	1.55e-06	0.00010237	3.98982	MGUS-3	MGUS
MARCKSL1	1.36738	1.58e-06	0.00010382	3.98372	MGUS-3	MGUS
FAM162A	1.05084	1.67e-06	0.00010972	3.9597	MGUS-3	MGUS
RIC3	1.18229	1.77e-06	0.00011595	3.93573	MGUS-3	MGUS
SLAMF1	1.29596	1.78e-06	0.00011617	3.93492	MGUS-3	MGUS
SEMA4A	0.998274	1.87e-06	0.0001215	3.91543	MGUS-3	MGUS
PRKD2	1.07712	1.87e-06	0.0001215	3.91543	MGUS-3	MGUS
MFF	-1.11846	1.89e-06	0.00012202	3.91356	MGUS-3	MGUS
C9orf142	1.13268	1.89e-06	0.00012225	3.91274	MGUS-3	MGUS
PREB	-1.23555	1.95e-06	0.00012518	3.90248	MGUS-3	MGUS
S100A11	1.03207	2.01e-06	0.0001291	3.88909	MGUS-3	MGUS
CNBP	0.806431	2.04e-06	0.00013059	3.88408	MGUS-3	MGUS
SUMO3	1.15822	2.14e-06	0.0001363	3.86549	MGUS-3	MGUS
RPL12	0.585594	2.19e-06	0.00013922	3.85631	MGUS-3	MGUS
ZSCAN16-AS1	1.37703	2.39e-06	0.00015132	3.8201	MGUS-3	MGUS
PSME2	0.821426	2.56e-06	0.0001621	3.79022	MGUS-3	MGUS
RAP2C	1.34713	2.59e-06	0.0001635	3.78649	MGUS-3	MGUS
TMEM141	1.2414	2.6e-06	0.0001635	3.78649	MGUS-3	MGUS
RB1	-1.52615	2.73e-06	0.00017099	3.76704	MGUS-3	MGUS
HSPE1	0.914545	2.92e-06	0.00018266	3.73835	MGUS-3	MGUS
TMEM243	0.826331	2.94e-06	0.00018301	3.73752	MGUS-3	MGUS
CMB9-22P13.1	-1.8877	2.95e-06	0.00018337	3.73668	MGUS-3	MGUS
SYCE1L	1.41994	3.06e-06	0.00018992	3.72144	MGUS-3	MGUS
GTF2A2	0.961082	3.08e-06	0.00019074	3.71957	MGUS-3	MGUS
NR3C1	1.01005	3.15e-06	0.0001943	3.71153	MGUS-3	MGUS
SERPINB1	1.3704	3.26e-06	0.00020028	3.69837	MGUS-3	MGUS
TBCA	0.758309	3.28e-06	0.00020114	3.6965	MGUS-3	MGUS
KDELR1	-0.898363	3.6e-06	0.00021989	3.65779	MGUS-3	MGUS
CD55	0.90405	3.76e-06	0.0002293	3.63959	MGUS-3	MGUS
ETV3	1.79461	3.9e-06	0.00023686	3.6255	MGUS-3	MGUS
PSMB3	0.822122	3.97e-06	0.00024059	3.61873	MGUS-3	MGUS
RASGRP1	1.55787	4.01e-06	0.00024162	3.61687	MGUS-3	MGUS
UAP1	0.936333	4.13e-06	0.00024831	3.605	MGUS-3	MGUS
BEX5	1.10623	4.14e-06	0.00024831	3.605	MGUS-3	MGUS
SPINT2	0.890242	4.28e-06	0.00025588	3.59197	MGUS-3	MGUS
HLA-DMA	-1.69058	4.67e-06	0.00027882	3.55467	MGUS-3	MGUS
TOMM7	0.703649	4.84e-06	0.00028794	3.54069	MGUS-3	MGUS
HSPA9	1.18593	4.91e-06	0.00029109	3.53597	MGUS-3	MGUS
FXYD5	-0.738904	4.92e-06	0.00029109	3.53597	MGUS-3	MGUS
AC074289.1	1.0199	5e-06	0.00029507	3.53007	MGUS-3	MGUS
PARP1	0.854181	5.12e-06	0.00030119	3.52116	MGUS-3	MGUS
OSTC	-0.615264	5.36e-06	0.00031463	3.5022	MGUS-3	MGUS
RGS2	1.00938	5.99e-06	0.00035056	3.45524	MGUS-3	MGUS
NFKBIZ	0.98842	6.36e-06	0.00037117	3.43042	MGUS-3	MGUS
CTC-444N24.11	1.52734	6.55e-06	0.00038141	3.41861	MGUS-3	MGUS
VBP1	1.26117	6.79e-06	0.00039461	3.40383	MGUS-3	MGUS
VCP	0.905399	6.84e-06	0.00039616	3.40213	MGUS-3	MGUS
ARID5B	0.868024	6.86e-06	0.00039616	3.40213	MGUS-3	MGUS
VAMP5	-1.57098	7.14e-06	0.00041173	3.38539	MGUS-3	MGUS
SS18L2	0.998764	7.28e-06	0.00041823	3.37858	MGUS-3	MGUS
VPS37B	0.862575	7.33e-06	0.00042001	3.37674	MGUS-3	MGUS
PSMB5	0.955693	7.79e-06	0.00044552	3.35114	MGUS-3	MGUS
GDI1	1.31966	7.86e-06	0.00044727	3.34943	MGUS-3	MGUS
ATP6AP1	0.982205	7.86e-06	0.00044727	3.34943	MGUS-3	MGUS
RBM3	-0.877286	8.32e-06	0.00047207	3.326	MGUS-3	MGUS
DNPH1	-1.09746	8.38e-06	0.000473	3.32514	MGUS-3	MGUS
TUBA1B	0.849018	8.51e-06	0.00047935	3.31935	MGUS-3	MGUS
MIR4458HG	1.57815	9.05e-06	0.00050827	3.2939	MGUS-3	MGUS
PDLIM1	-1.74828	9.13e-06	0.00051159	3.29108	MGUS-3	MGUS
CLIC1	0.658439	9.64e-06	0.00053871	3.26865	MGUS-3	MGUS
DNAAF2	1.26607	9.82e-06	0.00054712	3.26191	MGUS-3	MGUS
LIMD2	-1.12278	1e-05	0.00055692	3.25421	MGUS-3	MGUS
FUCA2	-1.49282	1.03e-05	0.00056944	3.24455	MGUS-3	MGUS
C12orf75	-1.85127	1.03e-05	0.00057057	3.24369	MGUS-3	MGUS
GPRC5D	1.34258	1.04e-05	0.00057558	3.23989	MGUS-3	MGUS
CD79B	-1.13094	1.1e-05	0.00060441	3.21867	MGUS-3	MGUS
CALR	0.623091	1.1e-05	0.00060441	3.21867	MGUS-3	MGUS
ASAH1	-1.32177	1.11e-05	0.00060834	3.21585	MGUS-3	MGUS
CACYBP	0.895746	1.13e-05	0.00061766	3.20925	MGUS-3	MGUS
RAB11FIP1	0.973064	1.14e-05	0.00061891	3.20837	MGUS-3	MGUS
BMI1	1.11229	1.14e-05	0.00062016	3.2075	MGUS-3	MGUS
CCND2	1.45926	1.16e-05	0.000627	3.20274	MGUS-3	MGUS
SURF1	0.839482	1.19e-05	0.0006439	3.19118	MGUS-3	MGUS
FKBP1A	-1.18056	1.21e-05	0.00065245	3.18545	MGUS-3	MGUS
ARPC3	-0.711473	1.22e-05	0.0006567	3.18264	MGUS-3	MGUS
NFE2L2	1.02614	1.23e-05	0.00066085	3.1799	MGUS-3	MGUS
TBXAS1	1.22998	1.24e-05	0.00066085	3.1799	MGUS-3	MGUS
CD9	-1.96448	1.26e-05	0.00066962	3.17417	MGUS-3	MGUS
RAB31	1.70215	1.3e-05	0.00069056	3.1608	MGUS-3	MGUS
TRABD	-0.99339	1.32e-05	0.00070127	3.15411	MGUS-3	MGUS
EIF3M	-1.00808	1.36e-05	0.00071849	3.14358	MGUS-3	MGUS
SLC17A9	-1.69314	1.38e-05	0.00072962	3.1369	MGUS-3	MGUS
C19orf53	0.711511	1.39e-05	0.00073112	3.13601	MGUS-3	MGUS
MAN1A1	-1.23837	1.42e-05	0.00074408	3.12838	MGUS-3	MGUS
RHOA	0.692932	1.48e-05	0.00077237	3.11217	MGUS-3	MGUS
ACTB	0.598056	1.55e-05	0.00080892	3.09209	MGUS-3	MGUS
GPX4	0.693552	1.57e-05	0.00081597	3.08833	MGUS-3	MGUS
GMPPB	-0.903228	1.62e-05	0.00083944	3.07601	MGUS-3	MGUS
CRTAP	1.19027	1.62e-05	0.00083944	3.07601	MGUS-3	MGUS
DUSP5	0.830558	1.69e-05	0.00087322	3.05888	MGUS-3	MGUS
RPP21	1.53494	1.77e-05	0.00091229	3.03987	MGUS-3	MGUS
BRD2	0.822608	1.78e-05	0.00091416	3.03898	MGUS-3	MGUS
DRAP1	-0.890664	1.8e-05	0.000924	3.03433	MGUS-3	MGUS
DAP3	1.04712	1.81e-05	0.000924	3.03433	MGUS-3	MGUS
NCF1	-0.937462	1.82e-05	0.00092998	3.03153	MGUS-3	MGUS
C9orf78	0.974562	1.86e-05	0.00094629	3.02397	MGUS-3	MGUS
CSRNP1	1.09926	1.87e-05	0.00094826	3.02307	MGUS-3	MGUS
COX8A	0.713036	1.9e-05	0.00096258	3.01656	MGUS-3	MGUS
PFN1	0.588649	1.91e-05	0.00096258	3.01656	MGUS-3	MGUS
TCEAL4	1.31244	1.91e-05	0.00096258	3.01656	MGUS-3	MGUS
RP5-887A10.1	-1.62183	1.94e-05	0.00097518	3.01091	MGUS-3	MGUS
HIST1H2BK	1.40066	2.04e-05	0.00102301	2.99012	MGUS-3	MGUS
GPR160	0.927409	2.05e-05	0.00102738	2.98827	MGUS-3	MGUS
FNBP1	0.858444	2.11e-05	0.00105447	2.97696	MGUS-3	MGUS
RAB7A	0.888651	2.24e-05	0.00111805	2.95154	MGUS-3	MGUS
TPTEP1	1.64063	2.28e-05	0.00113504	2.94499	MGUS-3	MGUS
SERBP1	0.783868	2.58e-05	0.00127513	2.89444	MGUS-3	MGUS
EMD	1.04173	2.63e-05	0.00129718	2.887	MGUS-3	MGUS
EAPP	0.88809	2.76e-05	0.00135695	2.86744	MGUS-3	MGUS
PNN	0.852582	2.83e-05	0.00138924	2.85722	MGUS-3	MGUS
APOBEC3G	-1.15881	2.84e-05	0.00139211	2.85633	MGUS-3	MGUS
NMRK1	0.873111	2.88e-05	0.00140701	2.8517	MGUS-3	MGUS
PA2G4	0.926773	2.97e-05	0.0014466	2.83965	MGUS-3	MGUS
DAPK1	1.35453	3.09e-05	0.00150002	2.8239	MGUS-3	MGUS
ZBTB20	1.0588	3.15e-05	0.00152574	2.81652	MGUS-3	MGUS
ENTPD1	-1.59161	3.16e-05	0.0015289	2.81562	MGUS-3	MGUS
RPL10A	0.663396	3.2e-05	0.00154519	2.81102	MGUS-3	MGUS
ARF6	0.74829	3.21e-05	0.0015484	2.81012	MGUS-3	MGUS
TNFAIP3	1.03765	3.27e-05	0.00157492	2.80274	MGUS-3	MGUS
C14orf119	1.12793	3.39e-05	0.00162589	2.78891	MGUS-3	MGUS
EIF3F	-0.708065	3.45e-05	0.00165016	2.78247	MGUS-3	MGUS
IRF1	0.774481	3.51e-05	0.00167478	2.77604	MGUS-3	MGUS
CDK2AP2	0.730459	3.54e-05	0.0016854	2.7733	MGUS-3	MGUS
NAAA	1.07896	3.55e-05	0.00168891	2.77239	MGUS-3	MGUS
PARP14	1.03294	3.6e-05	0.00171047	2.76689	MGUS-3	MGUS
NME4	0.98811	3.75e-05	0.00177301	2.75129	MGUS-3	MGUS
ALG2	1.01971	3.77e-05	0.00177672	2.75038	MGUS-3	MGUS
NUCB2	-0.643162	3.86e-05	0.00181457	2.74123	MGUS-3	MGUS
RPN1	0.604244	3.9e-05	0.00182606	2.73848	MGUS-3	MGUS
TINF2	1.13409	3.96e-05	0.00184928	2.733	MGUS-3	MGUS
SF1	0.879415	4.05e-05	0.00188467	2.72476	MGUS-3	MGUS
LINC00657	0.924546	4.21e-05	0.00195739	2.70832	MGUS-3	MGUS
MTRNR2L12	1.10033	4.38e-05	0.00203277	2.69191	MGUS-3	MGUS
TNFRSF18	0.952348	4.4e-05	0.00203703	2.691	MGUS-3	MGUS
SRSF7	0.781971	4.7e-05	0.00216904	2.66373	MGUS-3	MGUS
SLCO3A1	1.4617	4.89e-05	0.00225209	2.64741	MGUS-3	MGUS
RBM8A	0.841766	5.05e-05	0.00232358	2.63384	MGUS-3	MGUS
SELL	1.32744	5.21e-05	0.00239224	2.6212	MGUS-3	MGUS
LSP1	-0.831291	5.3e-05	0.00242729	2.61488	MGUS-3	MGUS
PYCARD	-1.08918	5.37e-05	0.00245262	2.61037	MGUS-3	MGUS
NDUFA12	0.859278	5.43e-05	0.00247821	2.60586	MGUS-3	MGUS
RSL24D1	0.747221	5.45e-05	0.00247823	2.60586	MGUS-3	MGUS
ST6GAL1	0.779216	5.5e-05	0.0024989	2.60225	MGUS-3	MGUS
ALG5	-0.882325	5.52e-05	0.00250412	2.60134	MGUS-3	MGUS
CD19	-1.48519	5.65e-05	0.00255657	2.59234	MGUS-3	MGUS
ISOC2	-1.23373	5.68e-05	0.00256192	2.59143	MGUS-3	MGUS
GSTO1	0.986839	5.69e-05	0.00256199	2.59142	MGUS-3	MGUS
ADTRP	1.07078	5.82e-05	0.00261559	2.58243	MGUS-3	MGUS
UBALD2	0.871416	6.11e-05	0.00273725	2.56269	MGUS-3	MGUS
TADA3	1.11449	6.22e-05	0.00277149	2.55729	MGUS-3	MGUS
UBE2E2	1.197	6.22e-05	0.00277149	2.55729	MGUS-3	MGUS
TPM3	0.790301	6.23e-05	0.0027716	2.55727	MGUS-3	MGUS
HLA-DRB5	-1.83022	6.38e-05	0.00283517	2.54742	MGUS-3	MGUS
RBBP4	-0.885148	6.44e-05	0.00285284	2.54472	MGUS-3	MGUS
ANXA11	0.836024	6.69e-05	0.00296038	2.52865	MGUS-3	MGUS
TUSC2	1.03188	6.83e-05	0.00301565	2.52062	MGUS-3	MGUS
POLR2F	0.823764	7.09e-05	0.00311636	2.50635	MGUS-3	MGUS
CERS2	1.07313	7.09e-05	0.00311636	2.50635	MGUS-3	MGUS
TRMT112	0.60153	7.34e-05	0.00322006	2.49214	MGUS-3	MGUS
TXNDC15	-0.807239	7.54e-05	0.00330001	2.48148	MGUS-3	MGUS
CMTM7	1.12608	7.63e-05	0.00333398	2.47704	MGUS-3	MGUS
TMEM208	-0.779977	7.85e-05	0.00342356	2.46552	MGUS-3	MGUS
HEXB	0.829276	8.01e-05	0.00348695	2.45755	MGUS-3	MGUS
SNHG15	1.26591	8.11e-05	0.00352274	2.45312	MGUS-3	MGUS
ST6GALNAC4	-0.927979	8.6e-05	0.00372864	2.42845	MGUS-3	MGUS
CD4	1.43418	9.01e-05	0.00389836	2.40912	MGUS-3	MGUS
TPST2	-1.25478	9.04e-05	0.00390646	2.40822	MGUS-3	MGUS
PPP1R10	1.0074	9.19e-05	0.00395452	2.40291	MGUS-3	MGUS
NDUFA5	0.875579	9.19e-05	0.00395452	2.40291	MGUS-3	MGUS
CAV1	-1.42639	9.43e-05	0.00404428	2.39316	MGUS-3	MGUS
PRSS21	1.05489	9.47e-05	0.00404428	2.39316	MGUS-3	MGUS
C19orf60	0.600611	9.47e-05	0.00404428	2.39316	MGUS-3	MGUS
CSF2RB	1.00549	9.47e-05	0.00404428	2.39316	MGUS-3	MGUS
APH1A	0.783542	9.63e-05	0.00410196	2.38701	MGUS-3	MGUS
YWHAB	-0.825337	9.92e-05	0.0042193	2.37476	MGUS-3	MGUS
PKHD1L1	-1.25176	9.94e-05	0.00421965	2.37472	MGUS-3	MGUS
SRSF2	0.643004	0.00010389	0.00440143	2.35641	MGUS-3	MGUS
ZC3H11A	1.03656	0.00010452	0.00441946	2.35463	MGUS-3	MGUS
TOPORS-AS1	1.15334	0.00010472	0.00441984	2.35459	MGUS-3	MGUS
SET	0.74551	0.00010493	0.00442025	2.35455	MGUS-3	MGUS
SPATS2	-0.779054	0.00010663	0.00448298	2.34843	MGUS-3	MGUS
BCL2L11	0.783014	0.00010987	0.00461055	2.33625	MGUS-3	MGUS
TMEM59	0.620321	0.00011253	0.00470581	2.32737	MGUS-3	MGUS
TCF25	-0.716698	0.00011276	0.00470581	2.32737	MGUS-3	MGUS
PSMB7	0.726865	0.00011298	0.00470581	2.32737	MGUS-3	MGUS
SETX	1.00268	0.00011321	0.00470581	2.32737	MGUS-3	MGUS
NDUFA8	0.878964	0.00011321	0.00470581	2.32737	MGUS-3	MGUS
RP11-455F5.5	1.34715	0.00011411	0.00473453	2.32472	MGUS-3	MGUS
RHEB	0.738466	0.00011687	0.00483986	2.31517	MGUS-3	MGUS
ALDOA	0.632799	0.00011851	0.0048985	2.30994	MGUS-3	MGUS
TMEM230	-0.775311	0.00012064	0.00497752	2.30299	MGUS-3	MGUS
DIRAS3	1.53944	0.00012209	0.00502775	2.29863	MGUS-3	MGUS
SCN9A	1.58004	0.00012453	0.00511888	2.29083	MGUS-3	MGUS
ARHGAP4	0.996851	0.00012577	0.00516022	2.28733	MGUS-3	MGUS
SLC25A36	0.945996	0.00012652	0.00518133	2.28556	MGUS-3	MGUS
CDK4	0.883931	0.00012905	0.00527509	2.27777	MGUS-3	MGUS
ADI1	0.736043	0.00013137	0.00535984	2.27085	MGUS-3	MGUS
MPC1	-1.0814	0.00013452	0.0054782	2.26136	MGUS-3	MGUS
NELFE	0.912367	0.00013693	0.00556601	2.25446	MGUS-3	MGUS
MRPS31	-0.90181	0.00013828	0.00561078	2.25098	MGUS-3	MGUS
DDT	0.67414	0.00014186	0.00574563	2.24066	MGUS-3	MGUS
IER2	0.734799	0.00014298	0.00578039	2.23804	MGUS-3	MGUS
IQGAP1	0.732843	0.00014383	0.00580394	2.23628	MGUS-3	MGUS
HLA-DQA1	-1.93805	0.0001493	0.0060135	2.22087	MGUS-3	MGUS
DUSP4	1.37969	0.00014988	0.00602613	2.21996	MGUS-3	MGUS
CLK3	1.1757	0.00015077	0.00605065	2.2182	MGUS-3	MGUS
MYL12B	0.765868	0.00015345	0.00614708	2.21133	MGUS-3	MGUS
SLC38A5	-1.15807	0.00015375	0.00614797	2.21127	MGUS-3	MGUS
AKR1B1	-1.35069	0.00015465	0.00617299	2.2095	MGUS-3	MGUS
ZFAND6	0.720537	0.00015496	0.00617391	2.20944	MGUS-3	MGUS
UGP2	0.793035	0.00015648	0.00622336	2.20598	MGUS-3	MGUS
ARGLU1	-0.926988	0.00016113	0.00638543	2.19481	MGUS-3	MGUS
PLPP5	-0.620301	0.00016208	0.00641142	2.19305	MGUS-3	MGUS
STAT3	0.965058	0.00016852	0.00665436	2.17689	MGUS-3	MGUS
ID2	1.26138	0.00017017	0.00670744	2.17344	MGUS-3	MGUS
ALOX5AP	-1.74802	0.00017083	0.00672158	2.17253	MGUS-3	MGUS
ORMDL1	-0.897588	0.0001715	0.00673578	2.17161	MGUS-3	MGUS
ACP5	-1.25727	0.00017657	0.00691041	2.1605	MGUS-3	MGUS
DCPS	-1.17571	0.00018143	0.00708809	2.14947	MGUS-3	MGUS
MAGT1	0.810656	0.0001857	0.00724196	2.14014	MGUS-3	MGUS
C11orf80	-1.14485	0.00018787	0.0073136	2.13587	MGUS-3	MGUS
VIM	0.616427	0.0001964	0.00763241	2.11734	MGUS-3	MGUS
ECI2	1.00947	0.00019716	0.00764844	2.11643	MGUS-3	MGUS
CDC42SE2	-0.840526	0.00019754	0.00764977	2.11635	MGUS-3	MGUS
LRRC16A	1.11948	0.00019984	0.00772521	2.11209	MGUS-3	MGUS
RAB11A	1.02208	0.00020139	0.00777136	2.1095	MGUS-3	MGUS
TMEM214	-1.06476	0.0002053	0.00790859	2.1019	MGUS-3	MGUS
NCBP2	0.969404	0.00021253	0.00817272	2.08763	MGUS-3	MGUS
TMEM147	0.618706	0.00021458	0.00823718	2.08422	MGUS-3	MGUS
GSTK1	-0.793546	0.00021706	0.00831806	2.07998	MGUS-3	MGUS
RBMS1	1.33792	0.00021748	0.00831958	2.0799	MGUS-3	MGUS
ANAPC16	0.598308	0.00022211	0.00848208	2.0715	MGUS-3	MGUS
MPST	-1.0782	0.00022254	0.00848366	2.07142	MGUS-3	MGUS
POU2F2	0.845623	0.00022597	0.00859968	2.06552	MGUS-3	MGUS
ATP6V0E1	0.587572	0.00022858	0.00868394	2.06128	MGUS-3	MGUS
PSMA1	0.7289	0.00023033	0.00873553	2.05871	MGUS-3	MGUS
OCIAD2	0.763208	0.00023793	0.00897734	2.04685	MGUS-3	MGUS
ZBP1	-0.749689	0.00024158	0.00909971	2.04097	MGUS-3	MGUS
ATP6V0B	-0.700421	0.00024389	0.00917111	2.03758	MGUS-3	MGUS
CALM1	-0.74048	0.00024482	0.00919044	2.03666	MGUS-3	MGUS
LGMN	-1.34261	0.00024763	0.00928017	2.03244	MGUS-3	MGUS
PLPP2	1.26746	0.00024858	0.00929975	2.03153	MGUS-3	MGUS
NAP1L1	0.64492	0.00026215	0.00979085	2.00918	MGUS-3	MGUS
TOR1AIP2	1.17802	0.00026314	0.00981143	2.00827	MGUS-3	MGUS
PRCC	1.06053	0.00026817	0.00998213	2.00078	MGUS-3	MGUS
LY9	0.898579	0.00027124	0.0100791	1.99658	MGUS-3	MGUS
SLC38A10	-0.847919	0.0002733	0.0101385	1.99402	MGUS-3	MGUS
STT3B	0.760884	0.00028168	0.010432	1.98163	MGUS-3	MGUS
ABHD14B	0.863418	0.00028596	0.0105729	1.97581	MGUS-3	MGUS
CASC4	0.933364	0.0002914	0.0107559	1.96835	MGUS-3	MGUS
NDUFB4	0.589073	0.00029693	0.0109419	1.96091	MGUS-3	MGUS
LINC00582	1.13338	0.00029805	0.0109648	1.96	MGUS-3	MGUS
NDRG1	1.18614	0.0003003	0.0110292	1.95746	MGUS-3	MGUS
PARP15	1.5413	0.00030542	0.01118	1.95156	MGUS-3	MGUS
PMAIP1	-1.78246	0.0003083	0.0112667	1.9482	MGUS-3	MGUS
CCT4	0.842285	0.00031062	0.0113328	1.94566	MGUS-3	MGUS
LY6E	-0.963318	0.00031296	0.0113992	1.94312	MGUS-3	MGUS
CYTH4	-1.20666	0.00031828	0.0115549	1.93723	MGUS-3	MGUS
IGF1	0.912854	0.00031888	0.0115575	1.93713	MGUS-3	MGUS
FAM127B	1.33129	0.00032127	0.0116253	1.9346	MGUS-3	MGUS
TRMT10C	1.0952	0.00032187	0.011628	1.93449	MGUS-3	MGUS
ZNF275	1.10434	0.0003249	0.0117181	1.93114	MGUS-3	MGUS
SLTM	0.888622	0.00032856	0.0118116	1.92769	MGUS-3	MGUS
LRPAP1	-0.64433	0.00034618	0.0124247	1.90572	MGUS-3	MGUS
RRAGD	1.20284	0.00035465	0.0126671	1.89732	MGUS-3	MGUS
GTF3A	-0.636582	0.00035597	0.0126937	1.89641	MGUS-3	MGUS
GUSB	-0.898183	0.0003593	0.0127915	1.89308	MGUS-3	MGUS
SSB	0.799826	0.00036265	0.0128901	1.88975	MGUS-3	MGUS
ERH	-0.699872	0.00036467	0.0129412	1.88803	MGUS-3	MGUS
C1QBP	0.701065	0.00037012	0.0131136	1.88228	MGUS-3	MGUS
RCN2	0.846309	0.0003715	0.0131202	1.88206	MGUS-3	MGUS
ADSS	1.16114	0.0003715	0.0131202	1.88206	MGUS-3	MGUS
NDUFB5	0.785747	0.00037635	0.0132702	1.87712	MGUS-3	MGUS
PSMD11	0.850229	0.00037845	0.0133228	1.8754	MGUS-3	MGUS
COX14	0.798489	0.00038055	0.0133757	1.87368	MGUS-3	MGUS
NDUFA6	-0.805093	0.00038766	0.0136037	1.86634	MGUS-3	MGUS
LAMTOR5	0.711623	0.00038837	0.0136073	1.86623	MGUS-3	MGUS
GRN	-0.987099	0.00039198	0.0136901	1.86359	MGUS-3	MGUS
PSMD14	1.01135	0.00040298	0.0140521	1.85226	MGUS-3	MGUS
ATP8B2	1.06897	0.00042586	0.0147797	1.83033	MGUS-3	MGUS
DNAJC1	0.630241	0.00043057	0.01492	1.82623	MGUS-3	MGUS
HNRNPAB	1.0029	0.00043136	0.014924	1.82612	MGUS-3	MGUS
SDC1	0.65708	0.00044258	0.0152642	1.81632	MGUS-3	MGUS
PSME1	0.625777	0.00044911	0.0154654	1.81064	MGUS-3	MGUS
TAF7	0.647414	0.0004549	0.0156403	1.80575	MGUS-3	MGUS
RMDN3	1.12724	0.00045657	0.0156732	1.80484	MGUS-3	MGUS
RNU12	-1.02124	0.00046584	0.0159666	1.79679	MGUS-3	MGUS
NANS	0.709493	0.00047356	0.0162059	1.79033	MGUS-3	MGUS
HNRNPH2	1.02302	0.00047877	0.0163588	1.78625	MGUS-3	MGUS
APOBEC3C	-0.915549	0.00048227	0.016453	1.78376	MGUS-3	MGUS
PLA2G16	0.816258	0.00050014	0.0170364	1.76862	MGUS-3	MGUS
TSPAN3	0.765265	0.00050746	0.0172592	1.76298	MGUS-3	MGUS
IFRD1	0.716338	0.00051488	0.0174846	1.75734	MGUS-3	MGUS
POP5	0.949247	0.00052051	0.0176487	1.75329	MGUS-3	MGUS
DESI1	-1.20719	0.0005262	0.0178142	1.74923	MGUS-3	MGUS
CD40	-1.38452	0.00053003	0.0179163	1.74675	MGUS-3	MGUS
FUS	0.654715	0.00053099	0.0179213	1.74663	MGUS-3	MGUS
DNAJC15	-0.839176	0.00053581	0.0180565	1.74337	MGUS-3	MGUS
ANP32B	0.691866	0.00053678	0.0180616	1.74324	MGUS-3	MGUS
ADAR	0.700453	0.00056056	0.018833	1.72508	MGUS-3	MGUS
RNASEH2B	-1.0207	0.0005687	0.0190775	1.71948	MGUS-3	MGUS
SMIM10L1	0.954192	0.00057282	0.0191572	1.71767	MGUS-3	MGUS
AHNAK	0.653084	0.0005906	0.0197221	1.70505	MGUS-3	MGUS
TRAPPC1	-0.744645	0.00060563	0.0201936	1.69479	MGUS-3	MGUS
MEI1	-0.690944	0.00064249	0.0213578	1.67044	MGUS-3	MGUS
PSMG4	1.08231	0.00065757	0.0218263	1.66102	MGUS-3	MGUS
EBNA1BP2	0.874755	0.00066701	0.0220734	1.65613	MGUS-3	MGUS
PSMA2	0.58775	0.00066701	0.0220734	1.65613	MGUS-3	MGUS
FLOT1	0.79152	0.00067298	0.0222375	1.65291	MGUS-3	MGUS
2022-09-01	-1.06838	0.00068628	0.0226093	1.64571	MGUS-3	MGUS
LINC01088	1.53783	0.00068872	0.022656	1.64482	MGUS-3	MGUS
ANP32A	0.784375	0.00070857	0.0232397	1.63377	MGUS-3	MGUS
PGRMC2	0.728399	0.00071362	0.0233705	1.63133	MGUS-3	MGUS
TMEM14C	0.661434	0.00071742	0.0234603	1.62967	MGUS-3	MGUS
ZFP36L2	0.817507	0.00076055	0.0248337	1.60496	MGUS-3	MGUS
PPP1R15B	0.823627	0.00076324	0.0248847	1.60407	MGUS-3	MGUS
RNH1	0.67759	0.00078369	0.0255138	1.59322	MGUS-3	MGUS
SYTL1	-1.07955	0.00080183	0.0260275	1.58457	MGUS-3	MGUS
ISCA1	1.05523	0.00080183	0.0260275	1.58457	MGUS-3	MGUS
ANKRD28	0.664866	0.00081604	0.0264501	1.57757	MGUS-3	MGUS
HLA-DPB1	-1.49649	0.00082179	0.0265974	1.57516	MGUS-3	MGUS
CTSZ	-0.910338	0.00082613	0.0266987	1.57351	MGUS-3	MGUS
DHRS7	-0.826847	0.00083487	0.0269417	1.56958	MGUS-3	MGUS
EZR	-0.645877	0.00083634	0.0269496	1.56945	MGUS-3	MGUS
ANXA7	0.659916	0.00085261	0.027394	1.56235	MGUS-3	MGUS
UBQLN1	0.74936	0.0008571	0.0274982	1.5607	MGUS-3	MGUS
SIRT2	-1.21807	0.00087222	0.0279022	1.55436	MGUS-3	MGUS
ARL6IP5	0.785334	0.00087222	0.0279022	1.55436	MGUS-3	MGUS
CADPS2	1.02779	0.00087375	0.0279106	1.55423	MGUS-3	MGUS
SLC39A7	-1.13259	0.0008845	0.0281809	1.55004	MGUS-3	MGUS
EIF2AK4	0.754305	0.00088604	0.0281809	1.55004	MGUS-3	MGUS
RPP25L	0.925764	0.00089069	0.0282475	1.54902	MGUS-3	MGUS
NDUFB9	0.605824	0.00089537	0.028355	1.54737	MGUS-3	MGUS
DNAJC10	0.597851	0.00090164	0.0285126	1.54496	MGUS-3	MGUS
ANKRD12	-0.715485	0.00090321	0.0285215	1.54483	MGUS-3	MGUS
NDUFB6	0.639165	0.00090478	0.0285304	1.54469	MGUS-3	MGUS
BAG1	0.673531	0.00091111	0.028689	1.54228	MGUS-3	MGUS
CH17-189H20.1	0.91561	0.00092229	0.0289995	1.53761	MGUS-3	MGUS
SURF2	1.13953	0.00092389	0.0290087	1.53747	MGUS-3	MGUS
LMTK3	1.11235	0.0009255	0.029018	1.53733	MGUS-3	MGUS
FXR1	0.833855	0.00095824	0.0299592	1.52347	MGUS-3	MGUS
THOC2	0.862178	0.00098179	0.0306088	1.51415	MGUS-3	MGUS
TCEAL8	0.739221	0.00101636	0.031642	1.49974	MGUS-3	MGUS
EML4	0.939433	0.00102695	0.0319267	1.49585	MGUS-3	MGUS
ARL6IP1	-1.11608	0.00105206	0.0325696	1.48719	MGUS-3	MGUS
PRELID3B	-1.04667	0.00105934	0.032749	1.4848	MGUS-3	MGUS
SAP18	-0.639842	0.00109079	0.0336741	1.4727	MGUS-3	MGUS
MYCBP2	-1.04154	0.00111351	0.0343274	1.46436	MGUS-3	MGUS
NR1H2	0.778757	0.00111542	0.0343384	1.46422	MGUS-3	MGUS
EDEM2	-0.727289	0.00114448	0.035135	1.45426	MGUS-3	MGUS
ABT1	0.869251	0.00115432	0.0353879	1.45115	MGUS-3	MGUS
NAA10	0.680164	0.00115828	0.03546	1.45026	MGUS-3	MGUS
PAPOLA	-0.63016	0.00116623	0.035654	1.44789	MGUS-3	MGUS
BTG3	0.805108	0.00119651	0.0364787	1.43796	MGUS-3	MGUS
KLF3	0.667951	0.00120471	0.0366779	1.4356	MGUS-3	MGUS
RNF11	0.97405	0.00123801	0.0375882	1.42495	MGUS-3	MGUS
NTHL1	0.953388	0.00124012	0.0376006	1.42481	MGUS-3	MGUS
CSTB	0.594219	0.00125072	0.0378699	1.42171	MGUS-3	MGUS
PRPF4B	0.768738	0.00125285	0.0378824	1.42156	MGUS-3	MGUS
DHX9	0.902102	0.00128738	0.0388733	1.41035	MGUS-3	MGUS
GLRX	-0.815239	0.00129615	0.0390846	1.40799	MGUS-3	MGUS
DNM2	-1.07225	0.00129835	0.0390976	1.40785	MGUS-3	MGUS
ITGA4	-0.871984	0.00130056	0.0391106	1.40771	MGUS-3	MGUS
TMED3	-0.911252	0.00130941	0.0393232	1.40535	MGUS-3	MGUS
GLIPR1	-1.38256	0.00133178	0.0398866	1.39917	MGUS-3	MGUS
PNP	1.16288	0.00133856	0.0400353	1.39756	MGUS-3	MGUS
PNOC	-0.852668	0.0013637	0.0406769	1.39065	MGUS-3	MGUS
KRTCAP3	1.12397	0.00138693	0.0413139	1.3839	MGUS-3	MGUS
MAF1	-0.968109	0.00140104	0.0416219	1.38068	MGUS-3	MGUS
KLF4	1.36138	0.00140104	0.0416219	1.38068	MGUS-3	MGUS
ZDHHC3	1.08363	0.00140577	0.0416504	1.38038	MGUS-3	MGUS
BZW1	0.742724	0.00141767	0.0419466	1.3773	MGUS-3	MGUS
FYTTD1	0.8755	0.00142006	0.041961	1.37715	MGUS-3	MGUS
SUMO1	0.597674	0.00142485	0.0420464	1.37627	MGUS-3	MGUS
MPHOSPH8	-0.802414	0.00142725	0.042061	1.37612	MGUS-3	MGUS
ATP5G3	0.59436	0.00143207	0.0421466	1.37524	MGUS-3	MGUS
PPP4R2	0.898076	0.00143448	0.0421614	1.37508	MGUS-3	MGUS
SRM	-1.02206	0.00145392	0.0426759	1.36982	MGUS-3	MGUS
RAD23B	0.805644	0.0015548	0.0455161	1.34183	MGUS-3	MGUS
PSMC5	0.728617	0.00156001	0.0456081	1.34096	MGUS-3	MGUS
THUMPD3-AS1	0.622535	0.00156786	0.0457769	1.33935	MGUS-3	MGUS
FOSB	0.598751	0.00159161	0.046409	1.3334	MGUS-3	MGUS
ERP44	0.630982	0.00167598	0.0487404	1.31211	MGUS-3	MGUS
EIF3J	0.644248	0.00168716	0.049001	1.3098	MGUS-3	MGUS
FDX1	-0.735083	0.00168997	0.049018	1.30964	MGUS-3	MGUS
PLGRKT	1.00903	0.00169559	0.0490522	1.30934	MGUS-3	MGUS
ZFAND5	0.913669	0.00169559	0.0490522	1.30934	MGUS-3	MGUS
LMF2	-1.07232	0.00170124	0.049151	1.30847	MGUS-3	MGUS
PCOLCE2	1.34343	0.00171542	0.0494959	1.30543	MGUS-3	MGUS
ADGRE5	0.810268	0.001747	0.0503414	1.29807	MGUS-3	MGUS
MX1	0.747182	0.0017528	0.0504426	1.2972	MGUS-3	MGUS
SMCHD1	-0.921583	0.00176445	0.0507119	1.29489	MGUS-3	MGUS
U2SURP	0.658782	0.00177617	0.0509824	1.29258	MGUS-3	MGUS
PTPRC	-1.26389	0.00177912	0.0510005	1.29243	MGUS-3	MGUS
ALG3	0.758121	0.00181477	0.0518207	1.2855	MGUS-3	MGUS
PDCD5	0.594192	0.00182378	0.0520108	1.28391	MGUS-3	MGUS
SCPEP1	-1.11495	0.00182982	0.0521156	1.28303	MGUS-3	MGUS
TOMM22	0.69747	0.00183587	0.0521533	1.28272	MGUS-3	MGUS
NFATC3	1.05691	0.00183587	0.0521533	1.28272	MGUS-3	MGUS
G3BP1	0.74369	0.00184498	0.0523448	1.28113	MGUS-3	MGUS
CLTA	0.729956	0.00184803	0.0523639	1.28097	MGUS-3	MGUS
GLUL	0.990367	0.00186026	0.052643	1.27866	MGUS-3	MGUS
LYRM5	0.872645	0.0018664	0.0527492	1.27778	MGUS-3	MGUS
RPP25	1.19529	0.00190994	0.0539105	1.26833	MGUS-3	MGUS
PRPS1	1.22372	0.00191623	0.0540191	1.26745	MGUS-3	MGUS
LY96	-0.898093	0.00192571	0.054217	1.26586	MGUS-3	MGUS
IRF9	0.786359	0.00192888	0.054237	1.2657	MGUS-3	MGUS
PIM3	1.16557	0.00194799	0.0546353	1.26253	MGUS-3	MGUS
PCNP	0.713671	0.00197374	0.0552873	1.25737	MGUS-3	MGUS
NOL7	0.615277	0.00198348	0.0554897	1.25579	MGUS-3	MGUS
MORF4L2	0.62735	0.00198674	0.0555104	1.25563	MGUS-3	MGUS
BEX4	0.904032	0.00200967	0.0560093	1.25174	MGUS-3	MGUS
TGOLN2	0.817351	0.00201957	0.0562142	1.25015	MGUS-3	MGUS
HEXIM1	1.03237	0.00205962	0.0572569	1.24217	MGUS-3	MGUS
FBXO33	1.13777	0.00206636	0.0573721	1.2413	MGUS-3	MGUS
SQRDL	0.848431	0.00207992	0.0576759	1.23901	MGUS-3	MGUS
KCNK6	-1.09198	0.00208332	0.0576977	1.23884	MGUS-3	MGUS
GTF3C6	0.712167	0.0021004	0.0580978	1.23584	MGUS-3	MGUS
SYNGR1	-1.4615	0.00211416	0.0584052	1.23355	MGUS-3	MGUS
FAM60A	0.858661	0.00211761	0.0584274	1.23338	MGUS-3	MGUS
ITGB1	-0.89932	0.00212106	0.0584498	1.23322	MGUS-3	MGUS
ARHGDIB	-0.683038	0.00213843	0.0588548	1.23022	MGUS-3	MGUS
LACTB	1.03884	0.00214192	0.0588774	1.23005	MGUS-3	MGUS
TOP1	-0.753217	0.00222	0.060872	1.21558	MGUS-3	MGUS
IFNGR2	0.720918	0.00224538	0.0614154	1.21172	MGUS-3	MGUS
RNF7	0.646798	0.00227841	0.0621647	1.20646	MGUS-3	MGUS
C19orf70	0.593901	0.00227841	0.0621647	1.20646	MGUS-3	MGUS
S100A10	0.644847	0.0022821	0.0621888	1.20629	MGUS-3	MGUS
AP5M1	0.884162	0.00229323	0.0624149	1.20471	MGUS-3	MGUS
ARHGAP15	-1.04341	0.00238788	0.064911	1.18768	MGUS-3	MGUS
C10orf10	1.38313	0.00241892	0.0656738	1.18261	MGUS-3	MGUS
TNFRSF14	-0.789393	0.00243457	0.0660176	1.18034	MGUS-3	MGUS
NHLRC3	-1.06683	0.00245428	0.0663075	1.17844	MGUS-3	MGUS
HIST1H2BG	-1.09323	0.00245428	0.0663075	1.17844	MGUS-3	MGUS
RP4-555D20.2	1.31533	0.00245428	0.0663075	1.17844	MGUS-3	MGUS
PSMF1	-0.90289	0.00246617	0.066466	1.1774	MGUS-3	MGUS
MGAT2	0.638669	0.00259215	0.0696914	1.15682	MGUS-3	MGUS
ITGB2	-1.35066	0.00264248	0.0709581	1.149	MGUS-3	MGUS
MECP2	0.845792	0.00268082	0.0718127	1.1438	MGUS-3	MGUS
MPC2	0.699456	0.002724	0.0727049	1.13844	MGUS-3	MGUS
NCBP2-AS2	0.875409	0.002724	0.0727049	1.13844	MGUS-3	MGUS
RNF114	-0.932766	0.00273708	0.0729657	1.13688	MGUS-3	MGUS
FAM46A	1.13119	0.00276341	0.0735788	1.13325	MGUS-3	MGUS
BSDC1	0.887795	0.0027811	0.0739604	1.131	MGUS-3	MGUS
CALM3	-0.747081	0.00281229	0.0746999	1.12668	MGUS-3	MGUS
ACAP1	-1.07345	0.00282126	0.0748481	1.12582	MGUS-3	MGUS
CALCOCO1	-1.08087	0.0028438	0.0753556	1.12288	MGUS-3	MGUS
CTSA	-1.09395	0.00285286	0.0754147	1.12254	MGUS-3	MGUS
WBP5	1.22899	0.00291704	0.076927	1.11392	MGUS-3	MGUS
BHLHE40	1.1267	0.00295431	0.0777239	1.10945	MGUS-3	MGUS
HINT2	0.613045	0.00295431	0.0777239	1.10945	MGUS-3	MGUS
SAR1B	-0.748387	0.0030015	0.0787776	1.1036	MGUS-3	MGUS
HLA-DRA	-1.08829	0.00306387	0.0802239	1.0957	MGUS-3	MGUS
CLEC2D	-1.23868	0.0030833	0.080637	1.09347	MGUS-3	MGUS
CTNNB1	0.773836	0.00317713	0.0829925	1.08096	MGUS-3	MGUS
ODC1	0.799475	0.00319721	0.0834184	1.07874	MGUS-3	MGUS
SNRPF	0.61839	0.00320729	0.0835827	1.07788	MGUS-3	MGUS
HTATSF1	0.847003	0.00324792	0.0845416	1.07293	MGUS-3	MGUS
HNRNPF	0.651178	0.00327355	0.0850083	1.07054	MGUS-3	MGUS
PSMC3	0.592465	0.00332536	0.0861511	1.06474	MGUS-3	MGUS
TICAM1	0.90875	0.00335155	0.0865248	1.06286	MGUS-3	MGUS
C17orf89	0.604404	0.00335681	0.0865594	1.06269	MGUS-3	MGUS
ATP1B3	-1.02277	0.00341516	0.0879613	1.05571	MGUS-3	MGUS
CDC42SE1	0.958855	0.00343661	0.0881025	1.05501	MGUS-3	MGUS
S1PR4	-0.956209	0.00343661	0.0881025	1.05501	MGUS-3	MGUS
HIST1H2BD	0.833283	0.00347444	0.0888659	1.05126	MGUS-3	MGUS
AC093818.1	-1.05124	0.00351264	0.0897391	1.04702	MGUS-3	MGUS
MRPL3	0.649542	0.00351813	0.0897754	1.04684	MGUS-3	MGUS
TM2D3	0.821286	0.00352363	0.0898119	1.04667	MGUS-3	MGUS
MTG1	-0.963911	0.00352914	0.0898484	1.04649	MGUS-3	MGUS
ADPGK	0.779133	0.00353465	0.0898851	1.04631	MGUS-3	MGUS
LRRC59	-0.686242	0.00354017	0.0899219	1.04613	MGUS-3	MGUS
RGS1	0.958296	0.00362392	0.0916276	1.03797	MGUS-3	MGUS
CNTN1	1.36311	0.00362392	0.0916276	1.03797	MGUS-3	MGUS
RTFDC1	-0.900313	0.00362957	0.0916653	1.03779	MGUS-3	MGUS
CASP4	-0.851071	0.00367504	0.0926017	1.03338	MGUS-3	MGUS
ACBD3	0.949594	0.00383234	0.0964551	1.01567	MGUS-3	MGUS
EIF4G1	0.649689	0.00384423	0.0966442	1.01482	MGUS-3	MGUS
METTL9	0.59374	0.00385019	0.0966839	1.01465	MGUS-3	MGUS
MRPL40	0.589333	0.00391628	0.0981205	1.00824	MGUS-3	MGUS
MRPL50	0.76345	0.00392234	0.0981609	1.00806	MGUS-3	MGUS
NCKAP1L	-1.03307	0.00392841	0.0982014	1.00788	MGUS-3	MGUS
NIPA2	0.753304	0.00395277	0.0986985	1.00569	MGUS-3	MGUS
TXNRD1	1.09167	0.00398957	0.0995047	1.00216	MGUS-3	MGUS
ITM2C	-2.13994	9.12e-08	0.00144599	2.83983	MGUS-6	MGUS
CCND1	3.85989	1.31e-07	0.00144599	2.83983	MGUS-6	MGUS
KLF6	2.51673	7.75e-07	0.00570163	2.244	MGUS-6	MGUS
SUB1	-1.53784	2.1e-06	0.0115814	1.93624	MGUS-6	MGUS
RP5-887A10.1	3.32194	2.74e-06	0.0120784	1.91799	MGUS-6	MGUS
TSC22D3	2.62459	5.32e-06	0.0195701	1.70841	MGUS-6	MGUS
MSLN	3.70675	1.76e-05	0.0553604	1.2568	MGUS-6	MGUS
RPS19	1.16028	1.26e-72	2.79e-68	67.5543	SMM-2	SMM
RPS28	1.01845	2.45e-71	2.7e-67	66.568	SMM-2	SMM
RPS14	0.986096	5.92e-70	4.35e-66	65.361	SMM-2	SMM
RPLP1	0.944343	3.5e-69	1.66e-65	64.781	SMM-2	SMM
RPLP2	1.09103	3.75e-69	1.66e-65	64.781	SMM-2	SMM
RPS23	1.10913	4.64e-68	1.71e-64	63.7675	SMM-2	SMM
RPS17	1.19046	5.89e-68	1.86e-64	63.731	SMM-2	SMM
SSR4	-1.26057	1.24e-66	3.41e-63	62.4668	SMM-2	SMM
RPL14	1.14769	1.83e-61	4.48e-58	57.3491	SMM-2	SMM
RPL32	0.841268	2.28e-59	5.03e-56	55.2983	SMM-2	SMM
RPL36	0.965947	4.27e-58	8.57e-55	54.0671	SMM-2	SMM
RPS11	0.912557	4.1e-57	7.53e-54	53.123	SMM-2	SMM
RPL18	0.908928	5.19e-54	8.81e-51	50.0548	SMM-2	SMM
RPL13A	0.666922	5.5e-53	8.67e-50	49.0619	SMM-2	SMM
RPS3	0.881978	6.5e-53	9.57e-50	49.0191	SMM-2	SMM
RPS15	0.766382	1.14e-50	1.57e-47	46.8043	SMM-2	SMM
RPL35	0.931496	8.2e-50	1.07e-46	45.9725	SMM-2	SMM
FTL	-1.07849	2.21e-49	2.71e-46	45.5671	SMM-2	SMM
UBA52	1.21319	2.82e-48	3.28e-45	44.4842	SMM-2	SMM
RPL37	0.817162	2.05e-46	2.26e-43	42.6455	SMM-2	SMM
RPL24	1.02484	3.16e-46	3.32e-43	42.4787	SMM-2	SMM
RPS16	0.794154	3.78e-46	3.79e-43	42.4213	SMM-2	SMM
GNB2L1	1.2299	5.83e-45	5.59e-42	41.2523	SMM-2	SMM
RPL4	1.08628	1.75e-44	1.61e-41	40.7927	SMM-2	SMM
RPL7A	0.839248	4.38e-42	3.86e-39	38.4129	SMM-2	SMM
CADM1	3.14214	3.5e-41	2.97e-38	37.5275	SMM-2	SMM
RPL29	0.830641	4.19e-41	3.43e-38	37.4649	SMM-2	SMM
MT-ND3	-1.00965	4.1e-39	3.24e-36	35.4901	SMM-2	SMM
RPL28	0.757149	2.57e-38	1.95e-35	34.7093	SMM-2	SMM
RPS13	0.89419	1.9e-37	1.4e-34	33.8538	SMM-2	SMM
RPL15	0.726629	9.24e-36	6.58e-33	32.1817	SMM-2	SMM
RPL35A	0.717367	1.03e-35	7.11e-33	32.148	SMM-2	SMM
RPL27A	0.59754	1.39e-34	9.31e-32	31.031	SMM-2	SMM
RPSA	1.01008	2.84e-34	1.85e-31	30.7339	SMM-2	SMM
EIF3K	1.79623	1.08e-30	6.65e-28	27.1772	SMM-2	SMM
FAU	0.622837	1.26e-30	7.53e-28	27.1234	SMM-2	SMM
MALAT1	-0.834621	6.06e-30	3.52e-27	26.4534	SMM-2	SMM
MZB1	-0.839988	3e-29	1.69e-26	25.7732	SMM-2	SMM
RPS6	0.588853	3.12e-29	1.69e-26	25.7732	SMM-2	SMM
SEC11C	-1.03492	3.13e-29	1.69e-26	25.7732	SMM-2	SMM
BTF3	1.33645	1.1e-27	5.77e-25	24.2385	SMM-2	SMM
HSP90B1	-0.965711	1.68e-27	8.6e-25	24.0654	SMM-2	SMM
PRR15	2.74281	5.02e-27	2.52e-24	23.5989	SMM-2	SMM
ATP5L	1.00214	8.38e-27	4.11e-24	23.3864	SMM-2	SMM
SCYL2	2.49302	9.05e-27	4.34e-24	23.3624	SMM-2	SMM
GLTSCR2	1.26847	1.93e-26	9.06e-24	23.0427	SMM-2	SMM
FXYD5	1.27614	2.18e-26	1e-23	22.9981	SMM-2	SMM
RPS9	0.635149	2.63e-26	1.19e-23	22.9259	SMM-2	SMM
RPS21	0.756978	2.44e-25	1.08e-22	21.9681	SMM-2	SMM
RP5-887A10.1	2.01459	3.28e-25	1.42e-22	21.8474	SMM-2	SMM
HERPUD1	-0.983003	1.75e-24	7.42e-22	21.1296	SMM-2	SMM
MT-ATP6	-0.75519	4.8e-24	1.96e-21	20.7071	SMM-2	SMM
RPL30	0.66546	1.11e-23	4.44e-21	20.353	SMM-2	SMM
RSL24D1	1.84244	1.22e-23	4.81e-21	20.3177	SMM-2	SMM
NPM1	1.48123	5.3e-23	2.05e-20	19.6879	SMM-2	SMM
NUCB2	-1.78457	8.7e-23	3.31e-20	19.4801	SMM-2	SMM
MT-ND2	-0.663902	1.14e-22	4.26e-20	19.3702	SMM-2	SMM
C6orf48	1.90748	3.33e-22	1.2e-19	18.9191	SMM-2	SMM
JCHAIN	-3.87113	3.93e-21	1.38e-18	17.8608	SMM-2	SMM
SEC62	-0.795879	1.4e-20	4.82e-18	17.3169	SMM-2	SMM
HIGD2A	1.6452	1.54e-20	5.21e-18	17.2829	SMM-2	SMM
RPL36A	0.834353	1.6e-20	5.35e-18	17.2719	SMM-2	SMM
MT-CO3	-0.624653	9.58e-20	3.16e-17	16.5008	SMM-2	SMM
RPS2	0.595085	9.79e-20	3.18e-17	16.498	SMM-2	SMM
PDIA6	-1.11126	3.38e-19	1.08e-16	15.9654	SMM-2	SMM
RPL23	0.858114	5.75e-19	1.79e-16	15.7474	SMM-2	SMM
COX5A	1.27038	9.21e-19	2.78e-16	15.5554	SMM-2	SMM
FKBP11	-0.772697	8.5e-18	2.5e-15	14.6017	SMM-2	SMM
VIM	-1.33278	9e-18	2.61e-15	14.5827	SMM-2	SMM
PRDX4	-1.00926	1.32e-17	3.79e-15	14.4215	SMM-2	SMM
MT-ND1	-0.598468	1.44e-17	4.07e-15	14.3903	SMM-2	SMM
HINT1	1.06927	1.63e-17	4.56e-15	14.341	SMM-2	SMM
XBP1	-0.843482	1.93e-17	5.33e-15	14.2733	SMM-2	SMM
SDF2L1	-0.997617	2.71e-17	7.4e-15	14.1309	SMM-2	SMM
RP11-598F7.3	2.11883	7.52e-17	2.02e-14	13.694	SMM-2	SMM
NSA2	1.60456	1.39e-16	3.71e-14	13.4308	SMM-2	SMM
ICAM3	1.34775	3.11e-16	8.08e-14	13.0923	SMM-2	SMM
TMED2	-1.33058	5.91e-16	1.5e-13	12.8239	SMM-2	SMM
MT-CO1	-0.596537	6.74e-16	1.68e-13	12.7749	SMM-2	SMM
CCDC85B	1.66246	6.77e-16	1.68e-13	12.7749	SMM-2	SMM
GAPDH	1.2056	7.55e-16	1.85e-13	12.7322	SMM-2	SMM
PPIA	1.09353	1.72e-15	4.17e-13	12.3803	SMM-2	SMM
FBL	1.57729	2.86e-15	6.87e-13	12.1629	SMM-2	SMM
KLF13	1.52777	4.24e-15	1.01e-12	11.9974	SMM-2	SMM
S100A6	-1.4428	6.29e-15	1.48e-12	11.8307	SMM-2	SMM
MANF	-1.14319	6.87e-15	1.6e-12	11.7967	SMM-2	SMM
GNG11	1.74095	7.74e-15	1.76e-12	11.7541	SMM-2	SMM
RP11-532F12.5	1.89796	9.86e-15	2.22e-12	11.6534	SMM-2	SMM
PSAP	-0.862665	2.18e-14	4.82e-12	11.3174	SMM-2	SMM
C19orf43	1.20921	2.27e-14	4.97e-12	11.304	SMM-2	SMM
EIF4A2	1.26897	2.77e-14	6e-12	11.2217	SMM-2	SMM
NDUFB1	1.35398	3.42e-14	7.32e-12	11.1354	SMM-2	SMM
KDELR2	-1.19387	3.92e-14	8.32e-12	11.0799	SMM-2	SMM
UBC	-0.813763	7.88e-14	1.66e-11	10.7806	SMM-2	SMM
RHOB	1.45318	8.84e-14	1.84e-11	10.7349	SMM-2	SMM
SCAMP5	1.73638	9.61e-14	1.98e-11	10.7026	SMM-2	SMM
H3F3B	-0.898669	1.23e-13	2.52e-11	10.5992	SMM-2	SMM
UQCRH	1.23422	1.6e-13	3.25e-11	10.4886	SMM-2	SMM
EMC7	1.42811	1.73e-13	3.46e-11	10.4604	SMM-2	SMM
EID1	1.34638	2.14e-13	4.26e-11	10.3709	SMM-2	SMM
TIMP1	-2.94189	2.78e-13	5.48e-11	10.261	SMM-2	SMM
CD27	-1.56103	3.1e-13	6.05e-11	10.2185	SMM-2	SMM
TOMM7	0.851654	4.36e-13	8.43e-11	10.0739	SMM-2	SMM
PDIA4	-1.21092	5.27e-13	1.01e-10	9.99486	SMM-2	SMM
ERLEC1	-0.98971	6.21e-13	1.18e-10	9.92765	SMM-2	SMM
VPS51	1.42299	6.6e-13	1.24e-10	9.90495	SMM-2	SMM
EIF3F	1.22965	9.85e-13	1.84e-10	9.73446	SMM-2	SMM
ELL2	1.35217	1.6e-12	2.96e-10	9.52856	SMM-2	SMM
ZFAS1	1.42357	2.02e-12	3.72e-10	9.42903	SMM-2	SMM
ATP5D	1.51708	4.69e-12	8.49e-10	9.07091	SMM-2	SMM
SRGN	-0.981283	6.71e-12	1.2e-09	8.91955	SMM-2	SMM
GABPB1-AS1	1.39344	7.46e-12	1.33e-09	8.87663	SMM-2	SMM
CCDC144A	1.65213	7.89e-12	1.39e-09	8.85593	SMM-2	SMM
JSRP1	-2.80054	9.89e-12	1.73e-09	8.76115	SMM-2	SMM
SLC25A6	0.720629	1.06e-11	1.83e-09	8.73693	SMM-2	SMM
RPL5	0.701081	1.48e-11	2.54e-09	8.59514	SMM-2	SMM
UBXN1	1.32271	1.79e-11	3.02e-09	8.52019	SMM-2	SMM
IGF1	1.37606	2.92e-11	4.85e-09	8.31392	SMM-2	SMM
TBXAS1	1.42893	3.45e-11	5.69e-09	8.245	SMM-2	SMM
AIP	1.3869	3.72e-11	6.04e-09	8.21898	SMM-2	SMM
GLCCI1	1.33496	4.31e-11	6.9e-09	8.16105	SMM-2	SMM
CRELD2	-1.24779	4.86e-11	7.72e-09	8.11248	SMM-2	SMM
PLA2G16	1.42541	5.15e-11	8.12e-09	8.09039	SMM-2	SMM
CLTA	1.37332	6.52e-11	1.02e-08	7.99133	SMM-2	SMM
COX7C	0.764692	7.76e-11	1.21e-08	7.91866	SMM-2	SMM
TXNIP	-0.991938	1.08e-10	1.65e-08	7.78129	SMM-2	SMM
HNRNPA1	0.91704	1.21e-10	1.83e-08	7.73648	SMM-2	SMM
UQCRB	0.975715	1.37e-10	2.07e-08	7.68323	SMM-2	SMM
2022-09-10	1.49617	1.79e-10	2.69e-08	7.56975	SMM-2	SMM
SULF2	1.31368	1.9e-10	2.84e-08	7.54705	SMM-2	SMM
LGALS1	-1.31707	2.43e-10	3.6e-08	7.44375	SMM-2	SMM
USE1	1.3156	2.54e-10	3.71e-08	7.43037	SMM-2	SMM
NAP1L1	1.18007	2.54e-10	3.71e-08	7.43037	SMM-2	SMM
NEDD9	1.31827	3.36e-10	4.88e-08	7.31124	SMM-2	SMM
LAMP5	2.00199	3.95e-10	5.7e-08	7.24392	SMM-2	SMM
EIF2A	1.22006	5.08e-10	7.29e-08	7.1375	SMM-2	SMM
EMP3	-1.49935	5.54e-10	7.89e-08	7.10313	SMM-2	SMM
CCND1	1.6264	7.57e-10	1.07e-07	6.97001	SMM-2	SMM
MESDC2	1.18451	1e-09	1.41e-07	6.85101	SMM-2	SMM
SELK	-0.67033	1.05e-09	1.47e-07	6.83321	SMM-2	SMM
HIPK2	1.35185	1.14e-09	1.59e-07	6.79965	SMM-2	SMM
VIMP	-0.724512	1.27e-09	1.75e-07	6.75626	SMM-2	SMM
CDV3	1.23449	1.31e-09	1.79e-07	6.74751	SMM-2	SMM
REXO2	1.14204	1.72e-09	2.33e-07	6.63252	SMM-2	SMM
CAMLG	1.22268	1.86e-09	2.5e-07	6.60243	SMM-2	SMM
CALR	-0.657187	2.15e-09	2.87e-07	6.542	SMM-2	SMM
GADD45GIP1	1.12222	2.27e-09	3.02e-07	6.51982	SMM-2	SMM
SNHG8	1.15462	2.29e-09	3.03e-07	6.51822	SMM-2	SMM
NDUFA4	1.03174	2.33e-09	3.06e-07	6.51484	SMM-2	SMM
LSR	1.25201	2.44e-09	3.17e-07	6.4992	SMM-2	SMM
TRAM1	-0.756741	2.44e-09	3.17e-07	6.4992	SMM-2	SMM
LDHB	1.11738	2.55e-09	3.29e-07	6.48342	SMM-2	SMM
QPCT	1.18608	2.85e-09	3.65e-07	6.43725	SMM-2	SMM
EDNRB	1.83952	2.94e-09	3.75e-07	6.42592	SMM-2	SMM
ATF4	1.03393	3.84e-09	4.84e-07	6.3148	SMM-2	SMM
P2RX1	1.24665	4.07e-09	5.1e-07	6.2924	SMM-2	SMM
CCNDBP1	1.33386	4.45e-09	5.55e-07	6.25589	SMM-2	SMM
EIF3G	1.06994	5.92e-09	7.34e-07	6.13422	SMM-2	SMM
PLPP5	-0.834847	6.18e-09	7.62e-07	6.11789	SMM-2	SMM
P4HB	-0.645545	6.28e-09	7.7e-07	6.11363	SMM-2	SMM
S100A4	-2.55994	7.65e-09	9.33e-07	6.03031	SMM-2	SMM
PELI1	1.28681	7.92e-09	9.57e-07	6.01924	SMM-2	SMM
EPB41L4A-AS1	1.2852	7.93e-09	9.57e-07	6.01924	SMM-2	SMM
A1BG	-2.53399	9.37e-09	1.12e-06	5.94899	SMM-2	SMM
AC074289.1	1.27543	1.25e-08	1.49e-06	5.82744	SMM-2	SMM
PDIA3	-0.866804	1.74e-08	2.06e-06	5.68674	SMM-2	SMM
MRPL54	1.06419	1.94e-08	2.28e-06	5.64286	SMM-2	SMM
ITM2C	0.887317	2.15e-08	2.5e-06	5.60287	SMM-2	SMM
COX4I1	0.809906	2.28e-08	2.63e-06	5.58018	SMM-2	SMM
ARPC1A	1.09648	2.29e-08	2.63e-06	5.58018	SMM-2	SMM
HMGB1	-0.588303	2.47e-08	2.82e-06	5.54987	SMM-2	SMM
NCOA3	1.13054	2.96e-08	3.36e-06	5.47337	SMM-2	SMM
IL5RA	1.44645	3.07e-08	3.46e-06	5.46134	SMM-2	SMM
UBE2G1	1.17641	3.35e-08	3.73e-06	5.42771	SMM-2	SMM
METTL7A	1.05649	4e-08	4.44e-06	5.35289	SMM-2	SMM
PRDX1	-1.01834	4.06e-08	4.48e-06	5.34915	SMM-2	SMM
EEF1B2	0.673036	4.23e-08	4.65e-06	5.33275	SMM-2	SMM
KLF6	-0.64163	5.57e-08	6.06e-06	5.21745	SMM-2	SMM
MYEOV2	1.01778	6.5e-08	7e-06	5.15494	SMM-2	SMM
EIF3D	1.02015	6.91e-08	7.4e-06	5.13072	SMM-2	SMM
C19orf53	0.967234	7.07e-08	7.54e-06	5.12279	SMM-2	SMM
ZMAT2	1.37477	7.43e-08	7.88e-06	5.10342	SMM-2	SMM
GTF2F2	1.46014	8.11e-08	8.56e-06	5.06728	SMM-2	SMM
CD47	1.00893	8.39e-08	8.82e-06	5.05438	SMM-2	SMM
DUT	1.03058	9.42e-08	9.85e-06	5.00643	SMM-2	SMM
RPL22L1	-0.932135	1.03e-07	1.07e-05	4.96936	SMM-2	SMM
COX7A2L	1.01397	1.11e-07	1.15e-05	4.93773	SMM-2	SMM
PPA1	0.982775	1.2e-07	1.23e-05	4.91097	SMM-2	SMM
CBX3	1.0188	1.24e-07	1.27e-05	4.89543	SMM-2	SMM
HLA-E	0.728143	1.29e-07	1.31e-05	4.88246	SMM-2	SMM
COX8A	0.983821	1.49e-07	1.51e-05	4.82062	SMM-2	SMM
RP11-386I14.4	-1.67831	1.55e-07	1.56e-05	4.80695	SMM-2	SMM
TMEM9B	1.20057	1.67e-07	1.66e-05	4.77864	SMM-2	SMM
PSMA2	1.00101	1.87e-07	1.86e-05	4.7313	SMM-2	SMM
IMPDH2	1.11483	1.91e-07	1.89e-05	4.72373	SMM-2	SMM
TMBIM6	-0.652445	1.99e-07	1.96e-05	4.70683	SMM-2	SMM
CST3	-2.82612	2.09e-07	2.05e-05	4.68821	SMM-2	SMM
TBC1D9	1.11442	2.1e-07	2.06e-05	4.68704	SMM-2	SMM
PERP	1.25584	2.14e-07	2.08e-05	4.68179	SMM-2	SMM
TMED3	0.989449	2.19e-07	2.12e-05	4.6746	SMM-2	SMM
ARPC5L	0.971822	2.2e-07	2.12e-05	4.6736	SMM-2	SMM
AC233755.1	1.10397	2.22e-07	2.13e-05	4.67201	SMM-2	SMM
PMAIP1	1.27603	2.23e-07	2.13e-05	4.67061	SMM-2	SMM
CD37	1.02797	2.42e-07	2.29e-05	4.63941	SMM-2	SMM
ATP5J2	0.984096	2.47e-07	2.33e-05	4.63298	SMM-2	SMM
TOMM20	0.995803	2.57e-07	2.42e-05	4.61674	SMM-2	SMM
HIST1H1C	1.08616	2.61e-07	2.44e-05	4.61242	SMM-2	SMM
ZNF593	1.09518	2.77e-07	2.58e-05	4.5889	SMM-2	SMM
RSL1D1	1.02543	3.68e-07	3.42e-05	4.46659	SMM-2	SMM
MRPS36	0.889779	4.17e-07	3.85e-05	4.41456	SMM-2	SMM
TNFRSF14	0.978211	4.64e-07	4.26e-05	4.37029	SMM-2	SMM
FXR1	1.257	4.81e-07	4.4e-05	4.35627	SMM-2	SMM
CD69	1.53055	5.11e-07	4.66e-05	4.33117	SMM-2	SMM
ECSIT	1.23204	5.3e-07	4.81e-05	4.31757	SMM-2	SMM
S1PR4	0.945976	5.41e-07	4.89e-05	4.31054	SMM-2	SMM
VDAC2	0.947769	5.71e-07	5.13e-05	4.28955	SMM-2	SMM
NR3C1	1.19142	6.36e-07	5.68e-05	4.24556	SMM-2	SMM
SUMF2	1.0885	6.64e-07	5.91e-05	4.22869	SMM-2	SMM
DST	1.17974	6.72e-07	5.96e-05	4.22504	SMM-2	SMM
RRBP1	0.973339	7.16e-07	6.33e-05	4.19891	SMM-2	SMM
MRPL41	0.938855	7.99e-07	7.02e-05	4.15342	SMM-2	SMM
TBCA	0.933631	8.98e-07	7.83e-05	4.10615	SMM-2	SMM
CD59	0.934468	9.08e-07	7.89e-05	4.10307	SMM-2	SMM
ZNF581	1.18212	9.28e-07	8.02e-05	4.09581	SMM-2	SMM
CIRBP	0.589248	9.97e-07	8.56e-05	4.06759	SMM-2	SMM
DNAJB9	-0.646219	1.02e-06	8.73e-05	4.05904	SMM-2	SMM
CHPF	-1.34417	1.04e-06	8.79e-05	4.05596	SMM-2	SMM
ANP32B	0.95262	1.13e-06	9.56e-05	4.01943	SMM-2	SMM
AK3	1.41289	1.15e-06	9.7e-05	4.01324	SMM-2	SMM
EIF3H	0.90803	1.2e-06	0.00010073	3.99686	SMM-2	SMM
CD200	1.45329	1.41e-06	0.00011795	3.92829	SMM-2	SMM
EVI2B	0.850522	1.42e-06	0.00011795	3.92829	SMM-2	SMM
SARAF	-0.63591	1.54e-06	0.00012792	3.89308	SMM-2	SMM
CLNS1A	1.04141	1.56e-06	0.00012898	3.88948	SMM-2	SMM
SNHG25	0.925172	1.57e-06	0.00012925	3.88858	SMM-2	SMM
FAM162A	0.902314	1.61e-06	0.00013229	3.87849	SMM-2	SMM
PMPCB	1.07651	1.66e-06	0.0001354	3.8684	SMM-2	SMM
DHPS	0.999322	1.66e-06	0.0001354	3.8684	SMM-2	SMM
IER2	-1.17222	1.75e-06	0.00014235	3.84665	SMM-2	SMM
ZBTB20	0.96895	1.8e-06	0.00014521	3.83802	SMM-2	SMM
INSR	1.22752	1.81e-06	0.00014551	3.8371	SMM-2	SMM
RHOA	0.888502	1.82e-06	0.00014594	3.83581	SMM-2	SMM
LINC00152	-2.22268	1.89e-06	0.00015079	3.82163	SMM-2	SMM
CD44	0.962243	1.95e-06	0.00015553	3.80819	SMM-2	SMM
SCAPER	1.07484	2.02e-06	0.00016055	3.7944	SMM-2	SMM
FBP1	0.891637	2.15e-06	0.00016999	3.76958	SMM-2	SMM
LDHA	0.860127	2.19e-06	0.00017213	3.76414	SMM-2	SMM
RNF7	0.865795	2.23e-06	0.00017457	3.75804	SMM-2	SMM
GPX4	0.933254	2.33e-06	0.00018138	3.7414	SMM-2	SMM
PSMB8	0.842489	2.43e-06	0.00018739	3.72726	SMM-2	SMM
HEXB	0.930943	2.44e-06	0.00018758	3.72682	SMM-2	SMM
LGALS3BP	1.24315	2.48e-06	0.00018984	3.72161	SMM-2	SMM
TKT	0.933302	2.54e-06	0.00019363	3.71303	SMM-2	SMM
MEI1	0.921063	2.97e-06	0.00022528	3.64728	SMM-2	SMM
EIF3M	0.883832	2.99e-06	0.00022605	3.64579	SMM-2	SMM
RIC3	0.836978	3e-06	0.00022638	3.64516	SMM-2	SMM
SET	0.827843	3.06e-06	0.00023003	3.63822	SMM-2	SMM
NDUFS4	0.904625	3.14e-06	0.00023516	3.62864	SMM-2	SMM
PPP1CC	0.858425	3.24e-06	0.00024137	3.61733	SMM-2	SMM
C9orf16	0.886196	3.92e-06	0.00029071	3.53654	SMM-2	SMM
ATP5G2	0.909624	3.95e-06	0.00029136	3.53557	SMM-2	SMM
CD79A	-0.87834	4.02e-06	0.00029527	3.52978	SMM-2	SMM
ALKBH7	0.923464	4.03e-06	0.00029527	3.52978	SMM-2	SMM
C19orf70	0.859358	4.22e-06	0.00030811	3.51129	SMM-2	SMM
SEC11A	0.823715	4.6e-06	0.00033396	3.4763	SMM-2	SMM
SNHG7	0.96417	4.66e-06	0.00033753	3.47169	SMM-2	SMM
NDUFB5	0.881375	5.1e-06	0.00036824	3.43387	SMM-2	SMM
CLK3	1.15288	5.33e-06	0.00038289	3.41692	SMM-2	SMM
MCC	1.42702	5.8e-06	0.0004154	3.38153	SMM-2	SMM
LAMTOR4	0.821213	5.87e-06	0.00041947	3.3773	SMM-2	SMM
TAPBPL	0.854777	6.11e-06	0.00043504	3.36147	SMM-2	SMM
2022-09-06	-2.205	6.56e-06	0.00046421	3.33329	SMM-2	SMM
NDRG1	1.19437	7.01e-06	0.00049312	3.30704	SMM-2	SMM
BRK1	0.847419	7.76e-06	0.0005435	3.2648	SMM-2	SMM
CHP1	0.958338	8.1e-06	0.00056428	3.2485	SMM-2	SMM
DAD1	-0.7315	8.1e-06	0.00056428	3.2485	SMM-2	SMM
CLPTM1L	0.82444	8.38e-06	0.00058134	3.23557	SMM-2	SMM
GANAB	0.983481	8.46e-06	0.00058515	3.23273	SMM-2	SMM
METAP2	0.864999	1.02e-05	0.00070073	3.15445	SMM-2	SMM
CAST	0.853441	1.03e-05	0.00070176	3.15381	SMM-2	SMM
MRPL23	0.889313	1.03e-05	0.00070176	3.15381	SMM-2	SMM
MRPL32	0.920164	1.06e-05	0.00071479	3.14582	SMM-2	SMM
NCF1	0.807454	1.1e-05	0.00073928	3.13119	SMM-2	SMM
PET100	0.820363	1.17e-05	0.00078798	3.10349	SMM-2	SMM
LPAR6	1.39274	1.2e-05	0.00080621	3.09355	SMM-2	SMM
OSTC	-0.886146	1.25e-05	0.00083464	3.0785	SMM-2	SMM
PECAM1	0.765538	1.25e-05	0.00083464	3.0785	SMM-2	SMM
APP	1.53662	1.26e-05	0.00083625	3.07766	SMM-2	SMM
MLLT3	1.13438	1.29e-05	0.00085365	3.06872	SMM-2	SMM
NDUFB7	0.844621	1.31e-05	0.00086543	3.06277	SMM-2	SMM
MGAT4C	1.65991	1.37e-05	0.00089891	3.04628	SMM-2	SMM
MCTP2	1.05167	1.41e-05	0.00092385	3.0344	SMM-2	SMM
SLC8A1-AS1	1.52485	1.41e-05	0.00092385	3.0344	SMM-2	SMM
TMEM243	0.819019	1.42e-05	0.00092706	3.03289	SMM-2	SMM
CASP4	0.8833	1.47e-05	0.00095521	3.0199	SMM-2	SMM
LCN8	0.972943	1.52e-05	0.00098381	3.00709	SMM-2	SMM
EIF1B	0.861526	1.55e-05	0.0009977	3.001	SMM-2	SMM
C11orf1	0.756936	1.56e-05	0.00100533	2.99769	SMM-2	SMM
SMIM4	1.0169	1.62e-05	0.00103897	2.9834	SMM-2	SMM
NDUFS7	0.773215	1.73e-05	0.00110183	2.95789	SMM-2	SMM
ABHD14B	0.781199	1.76e-05	0.00111482	2.95279	SMM-2	SMM
MRPS2	0.81719	1.76e-05	0.00111538	2.95258	SMM-2	SMM
MIR4435-2HG	-2.23245	1.79e-05	0.00112727	2.94797	SMM-2	SMM
POU2F2	0.809039	1.83e-05	0.00115213	2.9385	SMM-2	SMM
MTHFD2	1.19418	1.89e-05	0.00118368	2.92676	SMM-2	SMM
EDF1	0.633665	1.92e-05	0.00119852	2.92136	SMM-2	SMM
CD320	0.80771	1.94e-05	0.00120812	2.91789	SMM-2	SMM
SLTM	0.966687	1.95e-05	0.00121101	2.91685	SMM-2	SMM
ST13	0.787576	2.09e-05	0.00129142	2.88893	SMM-2	SMM
RHOQ	0.907051	2.09e-05	0.00129142	2.88893	SMM-2	SMM
C1orf43	0.822597	2.2e-05	0.00134964	2.86978	SMM-2	SMM
C2orf88	0.799299	2.24e-05	0.00137053	2.86311	SMM-2	SMM
NBEAL1	0.755732	2.25e-05	0.00137282	2.86239	SMM-2	SMM
QARS	0.932289	2.31e-05	0.00140415	2.85259	SMM-2	SMM
LAPTM5	0.890383	2.33e-05	0.00141381	2.84961	SMM-2	SMM
AES	0.852677	2.48e-05	0.00150224	2.82326	SMM-2	SMM
SSPN	1.03073	2.55e-05	0.00153891	2.81279	SMM-2	SMM
NDUFS6	0.778417	2.62e-05	0.00157355	2.80312	SMM-2	SMM
ZNF791	0.831848	2.64e-05	0.00158142	2.80095	SMM-2	SMM
UFM1	-0.826277	2.7e-05	0.0016146	2.79194	SMM-2	SMM
COX17	0.750492	2.75e-05	0.00164242	2.78452	SMM-2	SMM
P4HTM	1.07075	2.93e-05	0.00174051	2.75932	SMM-2	SMM
HSPA8	0.789148	2.99e-05	0.00177491	2.75082	SMM-2	SMM
LINC00582	0.84694	3.02e-05	0.00178507	2.74835	SMM-2	SMM
GPR160	0.788309	3.09e-05	0.00182274	2.73927	SMM-2	SMM
LTA4H	0.822735	3.1e-05	0.00182274	2.73927	SMM-2	SMM
CHID1	0.799456	3.38e-05	0.00198715	2.70177	SMM-2	SMM
ACTG1	0.655159	3.54e-05	0.00207215	2.68358	SMM-2	SMM
PIAS1	0.860018	3.62e-05	0.00211504	2.67468	SMM-2	SMM
RASA2	1.19427	3.8e-05	0.00220076	2.65743	SMM-2	SMM
SPG21	0.96802	3.8e-05	0.00220076	2.65743	SMM-2	SMM
SND1	0.741445	3.95e-05	0.00228122	2.64183	SMM-2	SMM
CNIH1	1.03477	4.02e-05	0.00231404	2.63563	SMM-2	SMM
ST3GAL6	0.851194	4.32e-05	0.00248148	2.60529	SMM-2	SMM
AIG1	0.72831	4.66e-05	0.00266984	2.57351	SMM-2	SMM
HMGN1	-0.948416	4.73e-05	0.00270407	2.56798	SMM-2	SMM
PRDM1	0.780203	4.93e-05	0.0028118	2.55102	SMM-2	SMM
NDUFV2	0.689744	5.02e-05	0.00285586	2.54426	SMM-2	SMM
IL6ST	0.731441	5.11e-05	0.00289498	2.53835	SMM-2	SMM
CCPG1	0.771605	5.12e-05	0.00289498	2.53835	SMM-2	SMM
GMFG	0.726827	5.13e-05	0.00289498	2.53835	SMM-2	SMM
2022-09-15	-1.0941	5.2e-05	0.00292886	2.5333	SMM-2	SMM
PSMB7	0.724109	5.24e-05	0.00294429	2.53102	SMM-2	SMM
MRPS33	0.702884	5.68e-05	0.00317207	2.49866	SMM-2	SMM
LINC00467	0.837849	5.73e-05	0.00318969	2.49625	SMM-2	SMM
RNU12	-1.57771	5.74e-05	0.00318969	2.49625	SMM-2	SMM
GTF2A2	0.75097	5.8e-05	0.00321438	2.4929	SMM-2	SMM
DNAJC7	0.763898	6.08e-05	0.00335523	2.47428	SMM-2	SMM
BAD	1.06867	6.23e-05	0.00343023	2.46468	SMM-2	SMM
HINT2	0.731725	6.29e-05	0.00345309	2.46179	SMM-2	SMM
GUSB	0.793435	6.32e-05	0.00346027	2.46089	SMM-2	SMM
KIF19	0.789011	6.34e-05	0.00346506	2.46029	SMM-2	SMM
LINC01480	0.887322	6.49e-05	0.00353621	2.45146	SMM-2	SMM
BSG	0.781976	6.67e-05	0.00362774	2.44036	SMM-2	SMM
BBC3	1.2452	6.82e-05	0.00369946	2.43186	SMM-2	SMM
MRPL34	0.702184	6.9e-05	0.00373189	2.42807	SMM-2	SMM
SNRPE	0.726639	7.1e-05	0.00382287	2.41761	SMM-2	SMM
C7orf50	0.720294	7.46e-05	0.00400416	2.39749	SMM-2	SMM
ATP5H	0.729702	7.49e-05	0.00401394	2.39643	SMM-2	SMM
PSMB4	0.687641	7.51e-05	0.00401399	2.39642	SMM-2	SMM
POLR2L	0.67939	7.57e-05	0.00402531	2.3952	SMM-2	SMM
PTRHD1	1.08942	7.57e-05	0.00402531	2.3952	SMM-2	SMM
CXXC5	0.744445	7.69e-05	0.00408175	2.38915	SMM-2	SMM
SLC25A5	0.78627	8.48e-05	0.00448824	2.34792	SMM-2	SMM
MYC	0.94398	9.22e-05	0.00485537	2.31378	SMM-2	SMM
GMPPB	-1.22449	9.48e-05	0.00498394	2.30243	SMM-2	SMM
RTN4	0.734557	9.63e-05	0.00503925	2.29763	SMM-2	SMM
TEX264	0.871845	9.77e-05	0.00509676	2.29271	SMM-2	SMM
PDK1	-0.974504	0.0001	0.00520457	2.28362	SMM-2	SMM
LMAN1	-0.710909	0.00010083	0.00523694	2.28092	SMM-2	SMM
FAM214A	0.829051	0.00010292	0.00533295	2.27303	SMM-2	SMM
IFNGR1	1.28008	0.00010398	0.00537527	2.2696	SMM-2	SMM
ATG3	0.689919	0.0001061	0.00547182	2.26187	SMM-2	SMM
HNRNPDL	0.724058	0.00010635	0.00547212	2.26184	SMM-2	SMM
KLF3	1.0616	0.00010833	0.00556084	2.25486	SMM-2	SMM
PAM	1.02285	0.00011034	0.00565092	2.24788	SMM-2	SMM
EMC10	0.828827	0.00011623	0.00591746	2.22786	SMM-2	SMM
AJAP1	1.36046	0.00011635	0.00591746	2.22786	SMM-2	SMM
TOPORS-AS1	0.750895	0.00011718	0.0059405	2.22618	SMM-2	SMM
GAS6	1.01186	0.00011734	0.0059405	2.22618	SMM-2	SMM
CRBN	0.838793	0.00011894	0.00600785	2.22128	SMM-2	SMM
TSPAN3	0.680712	0.00012126	0.00611101	2.21389	SMM-2	SMM
C14orf2	0.659377	0.000124	0.00623479	2.20518	SMM-2	SMM
UBE2D2	0.708328	0.00012667	0.00635448	2.19692	SMM-2	SMM
GSTO1	0.735291	0.00012727	0.00637012	2.19585	SMM-2	SMM
RAB13	1.04041	0.00013093	0.00653841	2.18453	SMM-2	SMM
AIMP1	0.751407	0.00014014	0.00698243	2.15599	SMM-2	SMM
ATP5F1	0.707209	0.00014658	0.0072869	2.13746	SMM-2	SMM
GABPB1	0.872981	0.00014925	0.00740314	2.13058	SMM-2	SMM
UBE2E3	0.821232	0.00015386	0.00761467	2.11835	SMM-2	SMM
FUNDC2	0.830836	0.00015463	0.00763579	2.11715	SMM-2	SMM
ZFAND1	0.723746	0.00015666	0.00771855	2.11246	SMM-2	SMM
EMC4	0.743437	0.00016062	0.00789634	2.10257	SMM-2	SMM
GARS	0.87023	0.00016436	0.00802886	2.09535	SMM-2	SMM
UQCRFS1	0.723326	0.00016441	0.00802886	2.09535	SMM-2	SMM
C15orf57	0.618901	0.00016496	0.00803783	2.09486	SMM-2	SMM
ELOF1	0.700121	0.00016935	0.00823347	2.08442	SMM-2	SMM
COPS2	0.941964	0.00017792	0.0086268	2.06415	SMM-2	SMM
KRT10	-0.728819	0.00017822	0.0086268	2.06415	SMM-2	SMM
TAX1BP1	0.628417	0.00018113	0.00872954	2.05901	SMM-2	SMM
ZBP1	0.659621	0.00018282	0.00879154	2.05594	SMM-2	SMM
ABHD14A	0.689817	0.00018439	0.00884812	2.05315	SMM-2	SMM
BUD31	0.680145	0.00018734	0.00897	2.04721	SMM-2	SMM
ZNF106	1.02405	0.00018846	0.00900391	2.04557	SMM-2	SMM
LSM7	0.655511	0.00019115	0.00911279	2.04035	SMM-2	SMM
VDAC1	0.78515	0.00019977	0.00950331	2.02213	SMM-2	SMM
UXT	0.715089	0.00020255	0.00961468	2.01707	SMM-2	SMM
FOSB	-0.662733	0.0002061	0.00976247	2.01044	SMM-2	SMM
PSMB5	0.708069	0.00020753	0.00980081	2.00874	SMM-2	SMM
POLR2J	0.718023	0.0002078	0.00980081	2.00874	SMM-2	SMM
HSPD1	0.691943	0.00020944	0.00985719	2.00625	SMM-2	SMM
FLI1	0.84154	0.00021437	0.0100677	1.99707	SMM-2	SMM
LSM5	0.674784	0.00021515	0.0100826	1.99643	SMM-2	SMM
NDUFA6	0.668487	0.00021713	0.0101538	1.99337	SMM-2	SMM
PCBD1	0.665986	0.00021984	0.0102591	1.98889	SMM-2	SMM
TARSL2	0.897063	0.00022353	0.0103875	1.98349	SMM-2	SMM
SSBP1	0.658656	0.00022353	0.0103875	1.98349	SMM-2	SMM
ZNF280D	0.912026	0.00024416	0.0113221	1.94607	SMM-2	SMM
HMGA1	0.94193	0.00024487	0.0113315	1.94571	SMM-2	SMM
PDCD5	0.688217	0.00024735	0.0114221	1.94225	SMM-2	SMM
DNAJC1	0.671107	0.00026009	0.0119433	1.92288	SMM-2	SMM
CTHRC1	-1.78622	0.00026026	0.0119433	1.92288	SMM-2	SMM
HIST1H2AC	1.09564	0.00026691	0.0122228	1.91283	SMM-2	SMM
UBL7	0.669191	0.00026777	0.012237	1.91233	SMM-2	SMM
P2RX5	0.738101	0.00026837	0.0122393	1.91224	SMM-2	SMM
MFAP3L	1.41935	0.00027283	0.0124168	1.90599	SMM-2	SMM
CLPP	0.758725	0.00027878	0.0126617	1.89751	SMM-2	SMM
ZC3HAV1	0.906459	0.00028578	0.0129528	1.88764	SMM-2	SMM
HTATIP2	1.02923	0.00028744	0.0130013	1.88601	SMM-2	SMM
EIF3E	0.719279	0.00028911	0.01305	1.88439	SMM-2	SMM
FAM133B	0.597447	0.00029464	0.0132725	1.87705	SMM-2	SMM
PCGF5	0.68772	0.00029711	0.0133565	1.87431	SMM-2	SMM
TSG101	0.734482	0.00030142	0.013523	1.86893	SMM-2	SMM
MRPS25	0.885234	0.0003057	0.0136872	1.86369	SMM-2	SMM
RHEB	0.592493	0.00031243	0.01396	1.85511	SMM-2	SMM
TMEM179B	0.621127	0.00031685	0.0141291	1.84988	SMM-2	SMM
IFITM1	0.809653	0.00032062	0.0142683	1.84563	SMM-2	SMM
RTF1	0.641082	0.00033462	0.0148611	1.82795	SMM-2	SMM
ZBTB38	0.697675	0.00034335	0.0152184	1.81763	SMM-2	SMM
NIPA2	0.94643	0.00034499	0.0152605	1.81643	SMM-2	SMM
GINM1	0.73832	0.00034852	0.0153856	1.81289	SMM-2	SMM
CNN2	0.737826	0.00035252	0.0155314	1.80879	SMM-2	SMM
PTPRG	1.26484	0.00035499	0.015609	1.80663	SMM-2	SMM
ANKRD37	-1.64395	0.00036227	0.0158972	1.79868	SMM-2	SMM
BAG1	0.649479	0.0003648	0.0159652	1.79683	SMM-2	SMM
CSNK1G3	0.775958	0.00036526	0.0159652	1.79683	SMM-2	SMM
ATP5B	0.705771	0.00036642	0.0159841	1.79631	SMM-2	SMM
IPO7	1.09807	0.00037003	0.0161098	1.79291	SMM-2	SMM
DTWD1	0.97145	0.00040103	0.0174251	1.75882	SMM-2	SMM
SPN	0.817472	0.00041671	0.0180578	1.74333	SMM-2	SMM
HSPA9	0.715304	0.00041723	0.0180578	1.74333	SMM-2	SMM
USP8	0.740553	0.00041972	0.0181303	1.7416	SMM-2	SMM
C15orf61	0.818691	0.00042462	0.018306	1.73741	SMM-2	SMM
SURF1	0.640194	0.00042984	0.018495	1.73295	SMM-2	SMM
CCT7	0.662881	0.00045063	0.0193516	1.71328	SMM-2	SMM
RAB11A	0.734628	0.00045345	0.019435	1.71141	SMM-2	SMM
EIF3J	0.68395	0.00046173	0.0197515	1.7044	SMM-2	SMM
HLA-DPA1	-1.97926	0.00046433	0.0198242	1.7028	SMM-2	SMM
NSD1	0.77893	0.0004684	0.0199593	1.69986	SMM-2	SMM
FAM120A	0.825748	0.00047323	0.0201265	1.69623	SMM-2	SMM
HM13	-0.717606	0.00047574	0.0201944	1.69477	SMM-2	SMM
CAV1	0.713763	0.00049474	0.0209603	1.6786	SMM-2	SMM
LMNA	-1.49404	0.00050216	0.0212339	1.67297	SMM-2	SMM
PSMA4	0.612263	0.00050512	0.0213185	1.67124	SMM-2	SMM
TUBB	0.637581	0.00052537	0.0221307	1.65501	SMM-2	SMM
DCTN3	0.627525	0.00053043	0.0223011	1.65167	SMM-2	SMM
CPNE5	0.615726	0.00055536	0.023261	1.63337	SMM-2	SMM
TRA2A	0.603418	0.00055983	0.0234034	1.63072	SMM-2	SMM
GYG1	0.744346	0.0006017	0.025059	1.60104	SMM-2	SMM
SH3KBP1	0.682657	0.00063089	0.0261269	1.58291	SMM-2	SMM
LYPD6B	0.640973	0.00065559	0.0270988	1.56705	SMM-2	SMM
NDUFA7	0.70686	0.00066847	0.0274594	1.56131	SMM-2	SMM
BIRC3	0.701373	0.00067194	0.0275169	1.5604	SMM-2	SMM
SDHD	0.799267	0.00068741	0.0280985	1.55132	SMM-2	SMM
ABHD2	0.786604	0.00069012	0.0281573	1.55041	SMM-2	SMM
FCGRT	0.613918	0.00069243	0.0281993	1.54976	SMM-2	SMM
HSP90AB1	0.680418	0.00069516	0.0282585	1.54885	SMM-2	SMM
HIST1H4C	-0.777359	0.0007235	0.0293563	1.5323	SMM-2	SMM
RARS	0.81551	0.00072635	0.0294177	1.53139	SMM-2	SMM
RFXANK	0.634824	0.00073274	0.0296222	1.52838	SMM-2	SMM
EGR1	0.691702	0.00073473	0.0296485	1.528	SMM-2	SMM
RAB31	1.33682	0.00075177	0.030207	1.51989	SMM-2	SMM
STOM	0.825543	0.00075268	0.030207	1.51989	SMM-2	SMM
DEFB1	1.24432	0.0007898	0.0314111	1.50292	SMM-2	SMM
FAM60A	0.839416	0.00079265	0.0314678	1.50213	SMM-2	SMM
TP53TG1	0.907428	0.00079694	0.0315815	1.50057	SMM-2	SMM
TXN2	0.685568	0.00079982	0.0316387	1.49978	SMM-2	SMM
IL6R	0.942094	0.00081385	0.0321362	1.49301	SMM-2	SMM
TIMM10	0.733755	0.00081874	0.0322716	1.49118	SMM-2	SMM
BTG1	-0.952186	0.00085172	0.033452	1.47558	SMM-2	SMM
ESRRA	0.899469	0.00087909	0.0343436	1.46415	SMM-2	SMM
TMEM126A	0.643346	0.00088066	0.0343442	1.46415	SMM-2	SMM
MTPN	0.77567	0.00090673	0.0352985	1.45224	SMM-2	SMM
FAM101B	1.23709	0.00092058	0.0357116	1.44719	SMM-2	SMM
PSAT1	0.963101	0.00095734	0.0369428	1.43247	SMM-2	SMM
OAZ2	0.82578	0.00101263	0.0390085	1.40884	SMM-2	SMM
UFD1L	0.60016	0.00102525	0.0394256	1.40422	SMM-2	SMM
RAB27A	0.796646	0.00102706	0.0394267	1.40421	SMM-2	SMM
APRT	0.612959	0.00104475	0.0400257	1.39766	SMM-2	SMM
KLHL6	0.688033	0.00104629	0.0400257	1.39766	SMM-2	SMM
SLU7	0.672532	0.00111119	0.0421432	1.37527	SMM-2	SMM
SHFM1	0.686498	0.0011472	0.043434	1.36217	SMM-2	SMM
RNASEH2B	0.632411	0.00117328	0.0442328	1.35426	SMM-2	SMM
C12orf10	0.640979	0.00122317	0.0457611	1.3395	SMM-2	SMM
ACADVL	-1.1209	0.00124396	0.0464601	1.33292	SMM-2	SMM
BAZ2B	0.739621	0.00125193	0.0466789	1.33088	SMM-2	SMM
HSPB1	0.590137	0.00127391	0.0473	1.32514	SMM-2	SMM
GOLPH3	0.972633	0.0012802	0.0474126	1.32411	SMM-2	SMM
RWDD1	0.593316	0.00131513	0.0485434	1.31387	SMM-2	SMM
CDKN1A	0.765622	0.00132927	0.0488204	1.3114	SMM-2	SMM
XRCC4	0.893301	0.00134705	0.049391	1.30635	SMM-2	SMM
CISD2	-0.902883	0.0013568	0.0496125	1.30441	SMM-2	SMM
AHCY	0.755029	0.00135758	0.0496125	1.30441	SMM-2	SMM
LENG1	0.618017	0.00136662	0.0498601	1.30225	SMM-2	SMM
TGOLN2	0.659118	0.00138885	0.0505041	1.29667	SMM-2	SMM
ZDHHC12	0.665526	0.00145254	0.0527334	1.27791	SMM-2	SMM
NDUFA3	0.632	0.00149863	0.0543173	1.26506	SMM-2	SMM
HCLS1	0.650702	0.00150206	0.0543526	1.26478	SMM-2	SMM
LINC00493	0.630317	0.00153068	0.0552975	1.25729	SMM-2	SMM
PCSK7	0.732295	0.00153594	0.0553967	1.25652	SMM-2	SMM
BRSK1	-1.54596	0.00154474	0.0556232	1.25474	SMM-2	SMM
ADAM19	0.956453	0.00158943	0.0571393	1.24306	SMM-2	SMM
FAM96A	0.615615	0.0016136	0.0579138	1.23722	SMM-2	SMM
THG1L	0.955745	0.00165307	0.0590423	1.22884	SMM-2	SMM
EMC3	0.629956	0.00165965	0.0591817	1.22781	SMM-2	SMM
LIMS1	0.948032	0.00166437	0.0592543	1.22728	SMM-2	SMM
TMEM141	0.598851	0.00172782	0.0611188	1.21383	SMM-2	SMM
UQCR11	0.607008	0.00173125	0.061142	1.21366	SMM-2	SMM
MARCKSL1	0.611477	0.00176785	0.062335	1.20527	SMM-2	SMM
NR4A1	0.757915	0.00177535	0.0624002	1.20481	SMM-2	SMM
LARS	0.635727	0.00177937	0.0624419	1.20452	SMM-2	SMM
ZNF428	0.585703	0.00180975	0.0633067	1.19855	SMM-2	SMM
CHCHD10	0.817041	0.00182872	0.0636676	1.19608	SMM-2	SMM
CHMP3	0.688306	0.00185099	0.0643417	1.19151	SMM-2	SMM
ZNF90	0.885149	0.00188567	0.0653413	1.18481	SMM-2	SMM
RUVBL2	0.81038	0.00196396	0.0676294	1.16986	SMM-2	SMM
LETMD1	0.851481	0.00199554	0.0685608	1.16392	SMM-2	SMM
SNRPD2	0.625568	0.00200281	0.068646	1.16338	SMM-2	SMM
DENND3	0.921305	0.00203497	0.0695323	1.15781	SMM-2	SMM
ACP5	0.70333	0.00203838	0.0695412	1.15776	SMM-2	SMM
HCST	-1.78709	0.002078	0.0706745	1.15074	SMM-2	SMM
SLC25A4	0.716205	0.00213906	0.0726284	1.13889	SMM-2	SMM
TNFRSF13B	0.644444	0.00215757	0.0730431	1.13642	SMM-2	SMM
MRPL3	0.64733	0.00218047	0.0737052	1.1325	SMM-2	SMM
BRD4	0.695604	0.00223311	0.075275	1.12335	SMM-2	SMM
EI24	0.691736	0.00223373	0.075275	1.12335	SMM-2	SMM
S100A11	-1.13265	0.00223993	0.0753688	1.12281	SMM-2	SMM
SPINT1	1.13769	0.00228818	0.0767584	1.11487	SMM-2	SMM
JAGN1	0.600756	0.00229769	0.0768863	1.11415	SMM-2	SMM
LINC00969	0.601806	0.00229896	0.0768863	1.11415	SMM-2	SMM
SLC1A5	0.645591	0.00242132	0.0802491	1.09556	SMM-2	SMM
CITED2	-1.38452	0.00245216	0.0810277	1.09137	SMM-2	SMM
OLA1	0.753718	0.00253291	0.0835707	1.07795	SMM-2	SMM
GLB1	0.751378	0.00254892	0.0839737	1.07586	SMM-2	SMM
TJP1	0.986916	0.00255732	0.0841247	1.07508	SMM-2	SMM
RBM5	1.03558	0.00256223	0.0841608	1.07489	SMM-2	SMM
MSI2	0.637856	0.00259257	0.0848021	1.07159	SMM-2	SMM
PHACTR1	0.791265	0.00266877	0.087013	1.06042	SMM-2	SMM
ERGIC1	0.726304	0.00272095	0.0885013	1.05305	SMM-2	SMM
BST2	0.624318	0.00272244	0.0885013	1.05305	SMM-2	SMM
CCDC167	-1.40627	0.00275526	0.0894365	1.04849	SMM-2	SMM
ARPC4	0.788562	0.00287377	0.0930099	1.03147	SMM-2	SMM
ZNF655	0.705166	0.00288392	0.0932017	1.03058	SMM-2	SMM
TAF1D	0.585492	0.00311815	0.0998836	1.00051	SMM-2	SMM
RPL35	1.15542	3.65e-36	8.06e-32	31.0939	SMM-3	SMM
RPLP2	1.05703	5.8e-35	6.4e-31	30.1935	SMM-3	SMM
RPL24	1.33297	3.59e-34	2.64e-30	29.578	SMM-3	SMM
RPS23	1.26153	6.11e-34	3.37e-30	29.4724	SMM-3	SMM
RPLP1	1.03877	9.08e-34	3.75e-30	29.4258	SMM-3	SMM
RPS14	1.0862	1.02e-33	3.75e-30	29.4258	SMM-3	SMM
RPL7A	1.30614	3.12e-33	8.58e-30	29.0664	SMM-3	SMM
FRZB	3.53183	3.39e-33	8.58e-30	29.0664	SMM-3	SMM
RPS19	1.19538	3.5e-33	8.58e-30	29.0664	SMM-3	SMM
SEC11C	-1.902	6.1e-33	1.35e-29	28.8709	SMM-3	SMM
RPS3	0.997163	7.3e-33	1.46e-29	28.8344	SMM-3	SMM
RPL18	1.13031	1.1e-32	2.02e-29	28.6956	SMM-3	SMM
RPS6	0.979384	1.31e-32	2.22e-29	28.6528	SMM-3	SMM
RPS28	1.00224	3.14e-32	4.95e-29	28.3057	SMM-3	SMM
RPL32	0.93057	8.36e-32	1.23e-28	27.9099	SMM-3	SMM
RPS15	0.88388	2.68e-31	3.7e-28	27.4324	SMM-3	SMM
RPS13	0.915002	2.9e-31	3.76e-28	27.4242	SMM-3	SMM
RPS17	0.991199	5.64e-31	6.65e-28	27.1769	SMM-3	SMM
RPL14	1.17021	5.73e-31	6.65e-28	27.1769	SMM-3	SMM
RPL13A	0.844579	4.98e-30	5.49e-27	26.2601	SMM-3	SMM
SSR4	-1.36892	1.85e-29	1.95e-26	25.7105	SMM-3	SMM
RPL35A	0.901423	2.06e-29	2.07e-26	25.6839	SMM-3	SMM
RPL36	0.896935	3.87e-29	3.71e-26	25.4301	SMM-3	SMM
RP5-887A10.1	3.3243	8.69e-29	7.99e-26	25.0976	SMM-3	SMM
RPS16	0.942906	3.88e-28	3.42e-25	24.4655	SMM-3	SMM
MZB1	-1.44506	4.71e-28	4e-25	24.3978	SMM-3	SMM
UBA52	0.934391	1.75e-27	1.43e-24	23.844	SMM-3	SMM
RPL15	0.839987	2.65e-27	2.09e-24	23.6797	SMM-3	SMM
RPS11	0.83605	5.88e-27	4.39e-24	23.3576	SMM-3	SMM
SDF2L1	-1.66315	5.97e-27	4.39e-24	23.3576	SMM-3	SMM
MANF	-1.86939	6.91e-27	4.92e-24	23.3081	SMM-3	SMM
GLTSCR2	1.36452	1.2e-26	8.31e-24	23.0803	SMM-3	SMM
RPL23A	0.852995	1.45e-25	9.67e-23	22.0148	SMM-3	SMM
PDIA6	-1.27739	2.78e-25	1.81e-22	21.7431	SMM-3	SMM
GNB2L1	0.986363	3.21e-25	2.02e-22	21.6941	SMM-3	SMM
NUCB2	-2.30653	3.7e-25	2.27e-22	21.6448	SMM-3	SMM
TOMM7	0.904273	6.78e-25	4.05e-22	21.3928	SMM-3	SMM
CD27	-3.11829	1.94e-24	1.13e-21	20.9477	SMM-3	SMM
RPL29	0.868454	4.29e-24	2.43e-21	20.6149	SMM-3	SMM
RPL4	0.879046	5.21e-24	2.87e-21	20.5418	SMM-3	SMM
FTL	-0.908784	1.07e-23	5.74e-21	20.2414	SMM-3	SMM
TMED2	-1.56461	2.2e-23	1.16e-20	19.9369	SMM-3	SMM
HERPUD1	-1.50594	3.05e-23	1.57e-20	19.8053	SMM-3	SMM
RPSA	1.08982	4e-23	2.01e-20	19.6974	SMM-3	SMM
HNRNPA1	1.21574	5.25e-23	2.57e-20	19.5896	SMM-3	SMM
MALAT1	-0.867412	6.25e-23	3e-20	19.5229	SMM-3	SMM
RPL28	0.763537	2.84e-22	1.33e-19	18.8751	SMM-3	SMM
EIF3K	1.21837	8.39e-22	3.83e-19	18.417	SMM-3	SMM
RPL37	0.737196	8.5e-22	3.83e-19	18.417	SMM-3	SMM
DAD1	-1.65504	1.01e-21	4.45e-19	18.3517	SMM-3	SMM
CRELD2	-1.86096	1.4e-21	6.05e-19	18.2182	SMM-3	SMM
RPL12	0.90058	3.47e-21	1.47e-18	17.8313	SMM-3	SMM
MT-ND1	-0.927548	4.71e-21	1.96e-18	17.7077	SMM-3	SMM
EEF1A1	0.622051	6.05e-21	2.47e-18	17.6067	SMM-3	SMM
NPM1	1.38295	1.42e-20	5.66e-18	17.2473	SMM-3	SMM
KDELR2	-1.36876	1.44e-20	5.66e-18	17.2473	SMM-3	SMM
PDIA4	-1.63456	1.79e-20	6.95e-18	17.1583	SMM-3	SMM
PRDX4	-1.44464	3e-20	1.14e-17	16.9429	SMM-3	SMM
MT-ND3	-1.0305	1.53e-19	5.74e-17	16.241	SMM-3	SMM
CALR	-1.47882	1.78e-19	6.55e-17	16.1838	SMM-3	SMM
MT-ND2	-0.951822	4.76e-19	1.72e-16	15.7635	SMM-3	SMM
GADD45A	2.45356	6.39e-19	2.27e-16	15.6433	SMM-3	SMM
SELK	-1.0325	7.95e-19	2.79e-16	15.5551	SMM-3	SMM
ERLEC1	-1.332	1.19e-18	4.09e-16	15.3882	SMM-3	SMM
OSTC	-1.3072	2.22e-18	7.54e-16	15.1229	SMM-3	SMM
RP11-598F7.3	2.49314	5.12e-18	1.66e-15	14.7796	SMM-3	SMM
NPC2	-1.27901	5.56e-18	1.78e-15	14.7499	SMM-3	SMM
IL5RA	2.19335	5.73e-18	1.81e-15	14.7432	SMM-3	SMM
FAU	0.60225	8.72e-18	2.7e-15	14.5681	SMM-3	SMM
NUDT12	2.37606	8.82e-18	2.7e-15	14.5681	SMM-3	SMM
RPS9	0.672721	9.35e-18	2.83e-15	14.5484	SMM-3	SMM
COX7C	0.932486	1.12e-17	3.33e-15	14.4777	SMM-3	SMM
SPCS1	-0.872606	1.25e-17	3.67e-15	14.4351	SMM-3	SMM
HSP90B1	-0.984141	1.44e-17	4.2e-15	14.3772	SMM-3	SMM
MTDH	-1.30587	1.51e-17	4.34e-15	14.3625	SMM-3	SMM
BTBD3	2.27753	3.56e-17	1.01e-14	13.9966	SMM-3	SMM
BTF3	0.815154	8.3e-17	2.32e-14	13.6348	SMM-3	SMM
MT-CO3	-0.765462	1.24e-16	3.43e-14	13.4644	SMM-3	SMM
SEC62	-0.868709	1.62e-16	4.43e-14	13.3539	SMM-3	SMM
ATP5I	-1.10848	3.13e-16	8.41e-14	13.0751	SMM-3	SMM
SELM	-0.929037	3.87e-16	1.02e-13	12.993	SMM-3	SMM
TMED9	-0.978478	4.16e-16	1.08e-13	12.9666	SMM-3	SMM
HGF	2.35955	4.68e-16	1.19e-13	12.9257	SMM-3	SMM
JCHAIN	2.69223	4.78e-16	1.2e-13	12.921	SMM-3	SMM
PSAP	-1.09237	6.57e-16	1.63e-13	12.7881	SMM-3	SMM
EEF1B2	0.705171	1.25e-15	3.06e-13	12.5145	SMM-3	SMM
EIF3F	1.41835	3.04e-15	7.37e-13	12.1325	SMM-3	SMM
LMAN1	-1.45657	3.21e-15	7.7e-13	12.1136	SMM-3	SMM
RPL5	0.68091	5.33e-15	1.25e-12	11.9024	SMM-3	SMM
FKBP11	-1.09981	5.45e-15	1.27e-12	11.8977	SMM-3	SMM
PCDH9	2.30436	6.43e-15	1.48e-12	11.8299	SMM-3	SMM
EIF4A2	0.994123	6.61e-15	1.5e-12	11.8228	SMM-3	SMM
SARAF	-0.955875	1.52e-14	3.38e-12	11.4707	SMM-3	SMM
TMED10	-1.04998	1.52e-14	3.38e-12	11.4707	SMM-3	SMM
CISD2	-1.50054	1.76e-14	3.84e-12	11.4151	SMM-3	SMM
ARF4	-1.26726	2.31e-14	5.01e-12	11.3004	SMM-3	SMM
HIGD2A	1.39144	2.79e-14	5.93e-12	11.2268	SMM-3	SMM
HINT1	0.668375	3.67e-14	7.71e-12	11.1129	SMM-3	SMM
MT-ATP6	-0.642308	6.46e-14	1.33e-11	10.8753	SMM-3	SMM
RSL24D1	1.20137	6.63e-14	1.34e-11	10.8722	SMM-3	SMM
GNG11	2.28884	1.13e-13	2.27e-11	10.6439	SMM-3	SMM
DPP7	1.11751	1.18e-13	2.34e-11	10.6301	SMM-3	SMM
CD9	-3.04242	1.42e-13	2.79e-11	10.5541	SMM-3	SMM
TRAT1	2.20979	1.43e-13	2.8e-11	10.5536	SMM-3	SMM
UFM1	-1.25692	1.57e-13	3.04e-11	10.5176	SMM-3	SMM
AREG	2.33626	1.92e-13	3.69e-11	10.4331	SMM-3	SMM
XBP1	-0.988461	1.96e-13	3.73e-11	10.4281	SMM-3	SMM
DNAJC3	-1.29438	2.14e-13	4.03e-11	10.3944	SMM-3	SMM
TNFRSF14	1.63609	2.26e-13	4.23e-11	10.374	SMM-3	SMM
RPL26	0.595361	3.09e-13	5.73e-11	10.2418	SMM-3	SMM
CCND1	1.85331	3.38e-13	6.22e-11	10.2062	SMM-3	SMM
DERL1	-1.48399	3.42e-13	6.23e-11	10.2054	SMM-3	SMM
TMBIM6	-1.26097	3.59e-13	6.5e-11	10.1872	SMM-3	SMM
GAPDH	0.927352	5.1e-13	9.15e-11	10.0388	SMM-3	SMM
MRPL52	-1.63999	5.2e-13	9.25e-11	10.0337	SMM-3	SMM
SEC61G	-0.740343	5.25e-13	9.27e-11	10.0328	SMM-3	SMM
RPS21	0.707442	5.55e-13	9.72e-11	10.0125	SMM-3	SMM
CST3	-3.91478	5.74e-13	9.98e-11	10.0008	SMM-3	SMM
CHPF	-1.76936	6.1e-13	1.05e-10	9.97954	SMM-3	SMM
COX5A	0.981329	6.13e-13	1.05e-10	9.97954	SMM-3	SMM
C6orf48	1.43931	7e-13	1.19e-10	9.92472	SMM-3	SMM
MYDGF	-0.598308	1.31e-12	2.21e-10	9.65636	SMM-3	SMM
TRAM1	-0.848288	1.4e-12	2.33e-10	9.63204	SMM-3	SMM
EIF5A	-1.27172	2.04e-12	3.39e-10	9.47021	SMM-3	SMM
NDUFA1	-0.967126	2.14e-12	3.53e-10	9.45239	SMM-3	SMM
CCDC144A	2.07544	2.47e-12	4.03e-10	9.39459	SMM-3	SMM
PRDX1	-1.14951	3.18e-12	5.13e-10	9.28988	SMM-3	SMM
CUTA	-0.840617	3.54e-12	5.66e-10	9.24708	SMM-3	SMM
2022-09-10	1.81482	4.25e-12	6.7e-10	9.17418	SMM-3	SMM
RALY	-1.15837	4.25e-12	6.7e-10	9.17418	SMM-3	SMM
CAMLG	1.59827	7.04e-12	1.1e-09	8.95796	SMM-3	SMM
PLAC8	-2.34797	7.66e-12	1.19e-09	8.92401	SMM-3	SMM
OAZ1	-0.743915	8.42e-12	1.3e-09	8.88599	SMM-3	SMM
CTSH	-2.85866	1.29e-11	1.97e-09	8.70521	SMM-3	SMM
S100A4	-2.9406	1.89e-11	2.85e-09	8.54511	SMM-3	SMM
RGS2	1.63741	2.12e-11	3.18e-09	8.4977	SMM-3	SMM
COX7A2	-0.688914	3.18e-11	4.74e-09	8.32428	SMM-3	SMM
EIF2A	1.39739	3.33e-11	4.93e-09	8.30726	SMM-3	SMM
KRTCAP2	-0.839284	4e-11	5.88e-09	8.23059	SMM-3	SMM
DNAJB11	-1.0641	5.73e-11	8.32e-09	8.08008	SMM-3	SMM
EDF1	0.652478	6.27e-11	9.05e-09	8.04356	SMM-3	SMM
GMPPB	-1.46662	6.44e-11	9.23e-09	8.03459	SMM-3	SMM
RPL23	0.652508	8.99e-11	1.28e-08	7.89252	SMM-3	SMM
PREB	-1.6224	9.62e-11	1.36e-08	7.86607	SMM-3	SMM
HAX1	-0.979625	1e-10	1.41e-08	7.85213	SMM-3	SMM
MLLT3	1.66912	1.01e-10	1.41e-08	7.85213	SMM-3	SMM
TXNIP	-2.00003	1.02e-10	1.42e-08	7.84709	SMM-3	SMM
DDOST	-0.841184	1.17e-10	1.62e-08	7.79155	SMM-3	SMM
KLF13	1.15364	1.25e-10	1.72e-08	7.76519	SMM-3	SMM
TMEM258	-0.59183	1.35e-10	1.83e-08	7.73692	SMM-3	SMM
CCNI	-1.00345	1.6e-10	2.17e-08	7.66435	SMM-3	SMM
CCDC167	-2.07454	1.72e-10	2.32e-08	7.6343	SMM-3	SMM
LRRC59	-1.60802	2.08e-10	2.78e-08	7.55638	SMM-3	SMM
POLR2K	-1.0681	2.15e-10	2.86e-08	7.54369	SMM-3	SMM
RNF181	-1.20357	2.87e-10	3.75e-08	7.42567	SMM-3	SMM
EVI2B	0.951896	2.87e-10	3.75e-08	7.42567	SMM-3	SMM
TCF25	-1.25025	3.19e-10	4.14e-08	7.3827	SMM-3	SMM
PPIA	1.0177	3.25e-10	4.19e-08	7.37767	SMM-3	SMM
PFN1	-0.667627	3.73e-10	4.79e-08	7.31969	SMM-3	SMM
XRCC4	1.6603	3.97e-10	5.06e-08	7.29579	SMM-3	SMM
FCRL5	-0.747344	5.75e-10	7.3e-08	7.13689	SMM-3	SMM
TMEM230	-0.982017	6.06e-10	7.64e-08	7.11697	SMM-3	SMM
FAM162A	1.42561	6.16e-10	7.73e-08	7.11198	SMM-3	SMM
CNTN5	1.79387	6.27e-10	7.82e-08	7.10698	SMM-3	SMM
JTB	-0.674986	6.4e-10	7.94e-08	7.10011	SMM-3	SMM
HM13	-1.17168	7.25e-10	8.89e-08	7.051	SMM-3	SMM
FBL	1.17463	7.54e-10	9.19e-08	7.03669	SMM-3	SMM
GORASP2	-1.16766	8.03e-10	9.69e-08	7.01364	SMM-3	SMM
HOMER3	1.79079	8.38e-10	1e-07	6.99984	SMM-3	SMM
MYL6	-0.702172	8.6e-10	1.02e-07	6.99107	SMM-3	SMM
SNHG8	1.26256	8.68e-10	1.02e-07	6.9897	SMM-3	SMM
ATP6V0B	-0.973692	8.82e-10	1.04e-07	6.98462	SMM-3	SMM
P4HB	-0.74246	9.57e-10	1.12e-07	6.95183	SMM-3	SMM
TBCA	1.00788	1.31e-09	1.53e-07	6.81627	SMM-3	SMM
RPS19BP1	-1.35955	1.33e-09	1.53e-07	6.81489	SMM-3	SMM
EEF2	0.657324	1.52e-09	1.73e-07	6.76094	SMM-3	SMM
2022-09-15	-1.30372	1.56e-09	1.78e-07	6.75042	SMM-3	SMM
H3F3B	-1.09111	1.64e-09	1.85e-07	6.73262	SMM-3	SMM
SSR1	-1.12257	1.82e-09	2.05e-07	6.68757	SMM-3	SMM
SAP18	-0.982893	2.07e-09	2.32e-07	6.6354	SMM-3	SMM
EID1	1.05845	2.14e-09	2.38e-07	6.62313	SMM-3	SMM
C19orf43	0.832424	2.15e-09	2.39e-07	6.6217	SMM-3	SMM
ITM2B	-0.953228	2.27e-09	2.51e-07	6.60076	SMM-3	SMM
AF127936.3	1.67421	2.28e-09	2.51e-07	6.60076	SMM-3	SMM
ALKBH7	1.01295	2.46e-09	2.69e-07	6.57045	SMM-3	SMM
ITGB7	1.32737	2.48e-09	2.7e-07	6.569	SMM-3	SMM
DNPH1	-1.45078	2.64e-09	2.86e-07	6.54413	SMM-3	SMM
DERL2	-1.39463	3.1e-09	3.34e-07	6.47628	SMM-3	SMM
ITM2C	0.655287	3.14e-09	3.36e-07	6.47302	SMM-3	SMM
ACADVL	-1.17806	3.26e-09	3.48e-07	6.45902	SMM-3	SMM
HSPA5	-1.11256	3.52e-09	3.74e-07	6.42717	SMM-3	SMM
ARF1	-1.08029	5.09e-09	5.33e-07	6.27356	SMM-3	SMM
MRPL41	0.930683	5.15e-09	5.37e-07	6.27031	SMM-3	SMM
SLC25A3	0.950585	5.24e-09	5.43e-07	6.26529	SMM-3	SMM
QARS	1.38706	6.39e-09	6.56e-07	6.18306	SMM-3	SMM
DUSP4	2.00977	6.68e-09	6.83e-07	6.16577	SMM-3	SMM
CLTA	1.18345	8.24e-09	8.34e-07	6.07882	SMM-3	SMM
HSD17B8	-1.56173	9e-09	9.07e-07	6.04249	SMM-3	SMM
PDK1	-1.3059	1.07e-08	1.08e-06	5.96811	SMM-3	SMM
SNU13	-0.823197	1.14e-08	1.14e-06	5.9424	SMM-3	SMM
COPZ1	-1.16261	1.15e-08	1.15e-06	5.94091	SMM-3	SMM
POMP	-1.02028	1.18e-08	1.17e-06	5.9325	SMM-3	SMM
RPS4Y1	0.917544	1.26e-08	1.24e-06	5.90684	SMM-3	SMM
RPL36A	0.732955	1.33e-08	1.3e-06	5.88467	SMM-3	SMM
EIF3L	0.939037	1.49e-08	1.45e-06	5.83849	SMM-3	SMM
SLC35B1	-1.11667	1.82e-08	1.76e-06	5.75338	SMM-3	SMM
ZNF706	-0.665336	1.93e-08	1.86e-06	5.73162	SMM-3	SMM
LMNA	-1.91574	1.93e-08	1.86e-06	5.73162	SMM-3	SMM
FCRL2	-1.90837	1.97e-08	1.88e-06	5.72687	SMM-3	SMM
PRR15	1.75683	2.45e-08	2.3e-06	5.63748	SMM-3	SMM
SPINT2	-1.01657	2.54e-08	2.38e-06	5.62412	SMM-3	SMM
MRPS34	-1.09702	2.79e-08	2.6e-06	5.58549	SMM-3	SMM
AC074289.1	1.29225	2.82e-08	2.62e-06	5.58226	SMM-3	SMM
ALG5	-1.19309	3.12e-08	2.88e-06	5.54051	SMM-3	SMM
UBB	-0.639719	3.13e-08	2.88e-06	5.54051	SMM-3	SMM
EMP3	-0.929397	3.4e-08	3.11e-06	5.50712	SMM-3	SMM
UBXN4	-0.899545	4.41e-08	4.02e-06	5.39552	SMM-3	SMM
MRPL51	-0.933573	5.06e-08	4.58e-06	5.33943	SMM-3	SMM
GUK1	-0.642533	5.1e-08	4.59e-06	5.3379	SMM-3	SMM
TNFRSF18	-2.43058	5.2e-08	4.66e-06	5.3314	SMM-3	SMM
SLC38A10	-1.0677	5.42e-08	4.84e-06	5.31499	SMM-3	SMM
CTSS	-1.07665	6.28e-08	5.57e-06	5.25427	SMM-3	SMM
RBM39	-0.772188	6.4e-08	5.65e-06	5.2478	SMM-3	SMM
TOPORS-AS1	1.25179	6.6e-08	5.8e-06	5.2364	SMM-3	SMM
VPS51	1.14259	6.9e-08	6.05e-06	5.21846	SMM-3	SMM
FKBP1A	-1.42004	7.5e-08	6.54e-06	5.18419	SMM-3	SMM
EPB41L4A-AS1	1.21389	7.67e-08	6.67e-06	5.1761	SMM-3	SMM
RPL22L1	-0.79168	8.21e-08	7.1e-06	5.14845	SMM-3	SMM
MCL1	-1.0259	9.64e-08	8.31e-06	5.08027	SMM-3	SMM
HDLBP	-0.676626	9.75e-08	8.37e-06	5.0771	SMM-3	SMM
SPG20	1.37007	1.02e-07	8.76e-06	5.05774	SMM-3	SMM
SCYL2	1.49023	1.41e-07	1.2e-05	4.92108	SMM-3	SMM
MORF4L2	-1.32153	1.58e-07	1.34e-05	4.8732	SMM-3	SMM
GLCCI1	1.10135	1.83e-07	1.54e-05	4.81281	SMM-3	SMM
PLPP5	-0.65427	1.85e-07	1.56e-05	4.80811	SMM-3	SMM
MPG	-0.985928	1.91e-07	1.6e-05	4.79707	SMM-3	SMM
ACTB	-0.593933	2.02e-07	1.69e-05	4.77338	SMM-3	SMM
ALOX5	1.1675	2.32e-07	1.91e-05	4.71829	SMM-3	SMM
ICAM2	-0.965624	2.43e-07	1.99e-05	4.70102	SMM-3	SMM
RAB2A	-0.985029	2.78e-07	2.26e-05	4.64623	SMM-3	SMM
C9orf16	0.705114	2.84e-07	2.3e-05	4.63843	SMM-3	SMM
CD99	-2.49963	2.86e-07	2.31e-05	4.63689	SMM-3	SMM
ANAPC11	-0.839133	3.01e-07	2.42e-05	4.61661	SMM-3	SMM
KLF6	-1.20067	3.21e-07	2.57e-05	4.59012	SMM-3	SMM
PSMB6	-0.900031	3.45e-07	2.75e-05	4.56058	SMM-3	SMM
NDUFA8	1.05361	3.71e-07	2.94e-05	4.53112	SMM-3	SMM
ARFGAP3	-1.20846	3.75e-07	2.96e-05	4.52803	SMM-3	SMM
ARMCX3	-1.16978	3.87e-07	3.05e-05	4.51565	SMM-3	SMM
EIF3G	0.840136	3.92e-07	3.08e-05	4.51101	SMM-3	SMM
IMPDH2	1.16334	4.17e-07	3.26e-05	4.48629	SMM-3	SMM
CCT8	0.916752	4.23e-07	3.3e-05	4.48165	SMM-3	SMM
MAN1B1	1.14738	4.35e-07	3.38e-05	4.47085	SMM-3	SMM
SLC50A1	-1.84137	4.46e-07	3.45e-05	4.4616	SMM-3	SMM
ZFAS1	1.12586	4.75e-07	3.67e-05	4.43544	SMM-3	SMM
CD38	-0.793008	4.84e-07	3.72e-05	4.42927	SMM-3	SMM
CDKN1A	1.24817	5.63e-07	4.32e-05	4.36495	SMM-3	SMM
PSMA3	-1.08716	6.08e-07	4.63e-05	4.33441	SMM-3	SMM
SRSF5	-0.647111	6.13e-07	4.65e-05	4.33286	SMM-3	SMM
TEX264	1.04669	6.34e-07	4.78e-05	4.32062	SMM-3	SMM
ANP32B	0.979053	6.76e-07	5.06e-05	4.29624	SMM-3	SMM
HLA-DMA	-2.39556	6.95e-07	5.18e-05	4.28558	SMM-3	SMM
RPN2	-0.723127	7.12e-07	5.29e-05	4.27645	SMM-3	SMM
SNRPG	-0.773083	7.24e-07	5.37e-05	4.27034	SMM-3	SMM
NDUFB5	1.01294	7.63e-07	5.63e-05	4.24912	SMM-3	SMM
ABCB9	-1.8849	9.43e-07	6.91e-05	4.16026	SMM-3	SMM
MIA3	-1.53722	9.76e-07	7.13e-05	4.14673	SMM-3	SMM
CD200	1.34585	1.02e-06	7.41e-05	4.13022	SMM-3	SMM
GABPB1-AS1	1.25909	1.06e-06	7.67e-05	4.11516	SMM-3	SMM
AIG1	1.05076	1.12e-06	8.08e-05	4.09274	SMM-3	SMM
ARL1	-1.2775	1.15e-06	8.27e-05	4.08225	SMM-3	SMM
TMEM156	-1.54846	1.35e-06	9.65e-05	4.01546	SMM-3	SMM
SEL1L3	-1.32565	1.46e-06	0.00010368	3.98432	SMM-3	SMM
DDIT4	1.12659	1.47e-06	0.00010405	3.98277	SMM-3	SMM
TBXAS1	1.11921	1.5e-06	0.00010585	3.97532	SMM-3	SMM
AIP	1.11694	1.61e-06	0.00011328	3.94584	SMM-3	SMM
TMEM208	-0.962108	1.68e-06	0.00011764	3.92944	SMM-3	SMM
MEF2C	-0.729109	1.69e-06	0.00011767	3.92935	SMM-3	SMM
TMEM205	-0.869974	1.83e-06	0.00012635	3.89843	SMM-3	SMM
DSTN	-0.7607	1.91e-06	0.00013202	3.87935	SMM-3	SMM
NOL7	-0.914102	1.95e-06	0.00013387	3.87331	SMM-3	SMM
HCST	-2.48867	1.95e-06	0.00013387	3.87331	SMM-3	SMM
TUFM	-0.669162	2.07e-06	0.00014128	3.84991	SMM-3	SMM
ZFAND1	1.0895	2.08e-06	0.00014179	3.84835	SMM-3	SMM
HLA-F	1.06025	2.12e-06	0.00014422	3.84097	SMM-3	SMM
JSRP1	-2.19179	2.37e-06	0.00016052	3.79448	SMM-3	SMM
SFT2D1	-0.836731	2.6e-06	0.0001751	3.75672	SMM-3	SMM
TM2D3	1.14483	2.71e-06	0.00018165	3.74077	SMM-3	SMM
P4HA1	-1.97189	2.82e-06	0.00018843	3.72484	SMM-3	SMM
SQRDL	1.10425	2.89e-06	0.0001929	3.71467	SMM-3	SMM
TIMM17A	-1.23378	3.07e-06	0.00020347	3.6915	SMM-3	SMM
NDUFB1	0.921888	3.09e-06	0.0002042	3.68994	SMM-3	SMM
FLI1	1.13544	3.17e-06	0.00020903	3.6798	SMM-3	SMM
GRB2	-1.04023	3.21e-06	0.00021117	3.67538	SMM-3	SMM
SNRPF	0.958486	3.26e-06	0.0002127	3.67224	SMM-3	SMM
IGF1	0.958957	3.26e-06	0.0002127	3.67224	SMM-3	SMM
LDHB	0.768816	3.57e-06	0.00023247	3.63363	SMM-3	SMM
POU2F2	0.99899	3.63e-06	0.00023561	3.6278	SMM-3	SMM
GRHPR	1.01738	3.71e-06	0.00024036	3.61913	SMM-3	SMM
ZNF280D	1.03085	3.94e-06	0.00025417	3.59487	SMM-3	SMM
CRBN	1.06139	4.02e-06	0.00025768	3.58891	SMM-3	SMM
RTN4	1.05642	4.02e-06	0.00025768	3.58891	SMM-3	SMM
ZNF90	0.86698	4.08e-06	0.00026116	3.5831	SMM-3	SMM
EIF3H	0.895332	4.18e-06	0.0002664	3.57446	SMM-3	SMM
RNASE6	-2.27737	4.26e-06	0.00027087	3.56724	SMM-3	SMM
BTD	1.09921	4.86e-06	0.00030849	3.51076	SMM-3	SMM
HSPA8	0.833463	5.02e-06	0.0003177	3.49798	SMM-3	SMM
PAM	1.12962	5.1e-06	0.00032195	3.49221	SMM-3	SMM
RNF7	0.954942	5.14e-06	0.00032219	3.49189	SMM-3	SMM
CASC4	1.02426	5.14e-06	0.00032219	3.49189	SMM-3	SMM
SNHG7	1.11114	5.41e-06	0.00033827	3.47073	SMM-3	SMM
PMPCB	1.00628	5.5e-06	0.00034279	3.46497	SMM-3	SMM
CDK2AP2	-0.723123	5.55e-06	0.00034514	3.46201	SMM-3	SMM
CIRBP	0.641997	5.79e-06	0.00035784	3.44632	SMM-3	SMM
C11orf1	0.952193	6.47e-06	0.00039914	3.39887	SMM-3	SMM
SYVN1	-1.07053	6.73e-06	0.00041357	3.38345	SMM-3	SMM
ERGIC2	-0.857772	6.99e-06	0.00042849	3.36806	SMM-3	SMM
STOM	1.33923	7.1e-06	0.00043416	3.36235	SMM-3	SMM
TRAPPC1	-1.06376	7.54e-06	0.00045989	3.33734	SMM-3	SMM
IFI27L2	-0.810177	7.57e-06	0.00046008	3.33716	SMM-3	SMM
PARP1	-0.83923	7.59e-06	0.00046028	3.33698	SMM-3	SMM
SF3B5	-0.796819	8.67e-06	0.00052421	3.28049	SMM-3	SMM
CCPG1	0.66381	8.7e-06	0.00052443	3.28031	SMM-3	SMM
CDV3	0.955623	9.5e-06	0.00056807	3.2456	SMM-3	SMM
FKBP8	-0.672378	1.01e-05	0.0006051	3.21818	SMM-3	SMM
STK4	-1.0583	1.02e-05	0.00060726	3.21663	SMM-3	SMM
AF131217.1	1.50936	1.03e-05	0.00060943	3.21508	SMM-3	SMM
CASP4	0.977682	1.08e-05	0.00063896	3.19453	SMM-3	SMM
SULF2	1.02549	1.19e-05	0.00069596	3.15741	SMM-3	SMM
QPCT	-1.6597	1.19e-05	0.00069628	3.15722	SMM-3	SMM
UBC	-0.633795	1.2e-05	0.00070094	3.15432	SMM-3	SMM
TMEM45A	0.978976	1.21e-05	0.00070378	3.15256	SMM-3	SMM
SEL1L	-0.807013	1.36e-05	0.00078512	3.10507	SMM-3	SMM
RP11-255M2.3	1.10395	1.49e-05	0.00085227	3.06942	SMM-3	SMM
GTF2F2	1.04028	1.49e-05	0.00085227	3.06942	SMM-3	SMM
HYOU1	-1.36603	1.5e-05	0.00085531	3.06788	SMM-3	SMM
IER3IP1	-1.06881	1.68e-05	0.00095856	3.01838	SMM-3	SMM
GYG1	0.965565	1.7e-05	0.00096197	3.01684	SMM-3	SMM
PPP1CA	-0.650479	1.77e-05	0.00100448	2.99806	SMM-3	SMM
KANK1	0.970185	1.78e-05	0.00100498	2.99784	SMM-3	SMM
DUT	0.846763	1.79e-05	0.00100855	2.9963	SMM-3	SMM
ISOC2	-1.04699	1.87e-05	0.00104982	2.97888	SMM-3	SMM
ANKRD37	-1.63904	1.92e-05	0.00107024	2.97052	SMM-3	SMM
UBXN1	0.947086	1.92e-05	0.00107024	2.97052	SMM-3	SMM
AGA	-1.31432	2.02e-05	0.00112466	2.94898	SMM-3	SMM
FAM214A	0.934357	2.05e-05	0.00113552	2.9448	SMM-3	SMM
SEC63	-0.906296	2.15e-05	0.00118889	2.92486	SMM-3	SMM
NOP58	-1.1806	2.17e-05	0.00119672	2.92201	SMM-3	SMM
BTLA	1.06754	2.31e-05	0.00126552	2.89773	SMM-3	SMM
VAMP5	0.907614	2.31e-05	0.00126552	2.89773	SMM-3	SMM
PTTG1IP	1.07553	2.36e-05	0.00128928	2.88965	SMM-3	SMM
ATP5O	0.611443	2.4e-05	0.00130559	2.88419	SMM-3	SMM
DIRAS3	1.38968	2.45e-05	0.00133407	2.87482	SMM-3	SMM
APOL3	1.25655	2.5e-05	0.00135499	2.86806	SMM-3	SMM
FXR1	1.00368	2.54e-05	0.00137622	2.86131	SMM-3	SMM
LETMD1	1.18666	2.63e-05	0.0014154	2.84912	SMM-3	SMM
CCDC181	1.52803	2.7e-05	0.0014505	2.83848	SMM-3	SMM
GNG5	-0.815027	2.78e-05	0.00149087	2.82656	SMM-3	SMM
UQCR10	-0.705237	2.85e-05	0.00152319	2.81725	SMM-3	SMM
TECR	-0.761531	3.11e-05	0.00165647	2.78082	SMM-3	SMM
EIF5B	-0.817032	3.23e-05	0.00171746	2.76511	SMM-3	SMM
RBBP4	-1.17152	3.25e-05	0.00172351	2.76359	SMM-3	SMM
KRT10	-1.06406	3.39e-05	0.00179213	2.74663	SMM-3	SMM
VKORC1	-0.791204	3.4e-05	0.00179313	2.74639	SMM-3	SMM
NME1	-0.773256	3.6e-05	0.00189765	2.72178	SMM-3	SMM
VDAC2	0.877112	3.68e-05	0.00192342	2.71593	SMM-3	SMM
TMEM243	0.736768	3.68e-05	0.00192342	2.71593	SMM-3	SMM
TRADD	-1.51685	3.68e-05	0.00192342	2.71593	SMM-3	SMM
JUN	-1.04839	3.7e-05	0.0019302	2.7144	SMM-3	SMM
CERCAM	0.944699	3.83e-05	0.00199013	2.70112	SMM-3	SMM
RP3-460G2.2	1.23754	3.88e-05	0.00200893	2.69704	SMM-3	SMM
AKR1A1	-0.814417	3.93e-05	0.00203386	2.69168	SMM-3	SMM
RPN1	-0.672293	4.08e-05	0.00209686	2.67843	SMM-3	SMM
PTGES3	-0.719261	4.1e-05	0.00210428	2.6769	SMM-3	SMM
DENND3	1.02182	4.11e-05	0.00210555	2.67663	SMM-3	SMM
TMC6	-1.69297	4.67e-05	0.00237749	2.62388	SMM-3	SMM
HSP90AA1	-0.723937	4.67e-05	0.00237749	2.62388	SMM-3	SMM
SIT1	0.948907	4.84e-05	0.0024562	2.60974	SMM-3	SMM
MARCKSL1	0.922293	5.1e-05	0.00258186	2.58807	SMM-3	SMM
ACAA1	0.973347	5.13e-05	0.00259091	2.58655	SMM-3	SMM
ST6GALNAC4	-0.877615	5.23e-05	0.00263788	2.57875	SMM-3	SMM
NAP1L1	0.754557	5.37e-05	0.00270121	2.56844	SMM-3	SMM
OR2A1-AS1	1.26896	5.4e-05	0.00271068	2.56692	SMM-3	SMM
ADAM19	1.22433	5.53e-05	0.00276141	2.55887	SMM-3	SMM
TFG	-0.824591	5.64e-05	0.00281132	2.55109	SMM-3	SMM
ARSA	-0.945574	5.72e-05	0.00284566	2.54582	SMM-3	SMM
EDEM2	-1.00961	5.81e-05	0.00287395	2.54152	SMM-3	SMM
HIST1H1C	1.10894	6.1e-05	0.003011	2.52129	SMM-3	SMM
IFNGR1	1.06117	6.49e-05	0.00319963	2.4949	SMM-3	SMM
SNRPB2	-0.926558	7.16e-05	0.00350968	2.45473	SMM-3	SMM
MRPS25	0.935586	7.2e-05	0.00352187	2.45323	SMM-3	SMM
TPST2	-1.41983	7.32e-05	0.0035745	2.44678	SMM-3	SMM
SAR1B	-0.898774	7.57e-05	0.00369016	2.43296	SMM-3	SMM
TIMP1	-1.52165	7.62e-05	0.00370296	2.43145	SMM-3	SMM
LSM5	0.801168	7.66e-05	0.00371582	2.42994	SMM-3	SMM
CD79B	-0.880029	7.77e-05	0.00376055	2.42475	SMM-3	SMM
BZW1	-1.09551	7.84e-05	0.00378432	2.42201	SMM-3	SMM
CLNS1A	0.846182	7.86e-05	0.00378676	2.42173	SMM-3	SMM
HEXB	0.728315	8.08e-05	0.00388686	2.4104	SMM-3	SMM
LAMTOR5	-0.713637	8.2e-05	0.00391654	2.4071	SMM-3	SMM
MGAT4C	1.24802	8.36e-05	0.00398603	2.39946	SMM-3	SMM
PLA2G16	0.885136	8.48e-05	0.00403389	2.39428	SMM-3	SMM
PSMB8-AS1	0.910042	8.53e-05	0.00404796	2.39276	SMM-3	SMM
CD44	0.964728	8.67e-05	0.00410809	2.38636	SMM-3	SMM
STOML2	0.678021	9.54e-05	0.00450975	2.34585	SMM-3	SMM
RB1	-1.69722	9.65e-05	0.00455077	2.34192	SMM-3	SMM
RPL17	0.672205	9.92e-05	0.0046698	2.3307	SMM-3	SMM
AZIN1	-0.890632	0.00010318	0.00484548	2.31466	SMM-3	SMM
UBE2D3	-0.588699	0.00010491	0.00490628	2.30925	SMM-3	SMM
CCNDBP1	0.861072	0.00010999	0.0051329	2.28964	SMM-3	SMM
CADM1	0.802358	0.0001103	0.00513632	2.28935	SMM-3	SMM
GNL3	-0.977482	0.0001134	0.0052697	2.27821	SMM-3	SMM
HIPK2	0.869448	0.00011723	0.00543633	2.26469	SMM-3	SMM
SMIM4	0.869754	0.00011953	0.00553098	2.2572	SMM-3	SMM
FAM92B	-1.68656	0.0001222	0.00564273	2.24851	SMM-3	SMM
C2orf76	0.923959	0.00012458	0.00574075	2.24103	SMM-3	SMM
UBE2I	-0.955342	0.00012736	0.00585649	2.23236	SMM-3	SMM
EFEMP1	1.29242	0.00012877	0.00590902	2.22848	SMM-3	SMM
MCC	1.26275	0.00013163	0.00602795	2.21983	SMM-3	SMM
TMEM261	0.80976	0.00013309	0.00608195	2.21596	SMM-3	SMM
ALOX5AP	0.984305	0.00013382	0.00610282	2.21447	SMM-3	SMM
FNBP1	-1.39874	0.00013679	0.00622542	2.20583	SMM-3	SMM
ITGA8	0.839289	0.00014214	0.00644226	2.19096	SMM-3	SMM
RER1	-0.622374	0.00015343	0.00693984	2.15865	SMM-3	SMM
MRPL11	0.846063	0.00015385	0.00694454	2.15836	SMM-3	SMM
ANXA5	-0.838455	0.00015511	0.00698721	2.1557	SMM-3	SMM
SUMO1	-0.756151	0.00015681	0.00704931	2.15185	SMM-3	SMM
ABHD14B	0.795385	0.00015852	0.00711194	2.14801	SMM-3	SMM
LDHA	0.801564	0.00017103	0.00762672	2.11766	SMM-3	SMM
DCPS	-1.41534	0.00017383	0.00772034	2.11236	SMM-3	SMM
PPP1CC	0.764248	0.00017572	0.00778861	2.10854	SMM-3	SMM
SEC11A	0.651631	0.00018348	0.00811602	2.09066	SMM-3	SMM
RHOB	0.904595	0.00018849	0.0083043	2.0807	SMM-3	SMM
SEC31A	-0.996208	0.00019155	0.00842261	2.07455	SMM-3	SMM
PARM1	-1.4	0.00019572	0.0085885	2.06608	SMM-3	SMM
NEDD9	0.841099	0.00019996	0.00874011	2.05848	SMM-3	SMM
PNOC	-1.01685	0.00020539	0.00894204	2.04856	SMM-3	SMM
ATP5G1	-0.627079	0.00020872	0.00905107	2.0433	SMM-3	SMM
USF2	0.739421	0.00021783	0.00939093	2.02729	SMM-3	SMM
SLAMF1	0.86785	0.00022017	0.00947314	2.02351	SMM-3	SMM
CD59	0.604106	0.00022134	0.00948679	2.02288	SMM-3	SMM
SNX5	0.776016	0.00022611	0.00967231	2.01447	SMM-3	SMM
STRAP	-0.835796	0.00024292	0.0103712	1.98417	SMM-3	SMM
VDAC3	-1.10585	0.0002501	0.0106571	1.97236	SMM-3	SMM
IQGAP2	1.20308	0.00025544	0.0108639	1.96401	SMM-3	SMM
SRP19	-0.733253	0.00025612	0.0108717	1.9637	SMM-3	SMM
IL2RG	-0.760662	0.00025952	0.010995	1.95881	SMM-3	SMM
PPP1R2	0.768662	0.00026505	0.0112079	1.95047	SMM-3	SMM
KIF19	1.0494	0.00026857	0.0113348	1.94559	SMM-3	SMM
CHMP5	0.772448	0.00027791	0.0117068	1.93156	SMM-3	SMM
AK3	0.651493	0.00028011	0.0117769	1.92897	SMM-3	SMM
UBE3A	0.781103	0.00028907	0.0121075	1.91695	SMM-3	SMM
CAMTA1	-0.853168	0.00029288	0.0122439	1.91208	SMM-3	SMM
NCL	-0.611358	0.00029597	0.0123494	1.90835	SMM-3	SMM
DUSP22	-1.11442	0.00030381	0.0126527	1.89782	SMM-3	SMM
CD37	0.723689	0.00031925	0.0132457	1.87792	SMM-3	SMM
FBP1	-1.19165	0.00031925	0.0132457	1.87792	SMM-3	SMM
OS9	-0.585254	0.00032008	0.0132553	1.87761	SMM-3	SMM
SET	0.800789	0.00032259	0.0133343	1.87503	SMM-3	SMM
EMC7	0.643674	0.00032343	0.013344	1.87471	SMM-3	SMM
RPP25	0.774702	0.00033281	0.0137056	1.8631	SMM-3	SMM
FAM63B	0.835562	0.00033542	0.0137871	1.86053	SMM-3	SMM
NR3C1	0.798121	0.00033716	0.0138331	1.85908	SMM-3	SMM
PSMD8	-0.648624	0.00033892	0.0138792	1.85763	SMM-3	SMM
MAN2A1	0.786948	0.00035144	0.0143389	1.84348	SMM-3	SMM
LSM1	-0.815583	0.00035786	0.014574	1.83642	SMM-3	SMM
CCNC	-1.14471	0.00036818	0.0149664	1.82488	SMM-3	SMM
BET1L	0.858656	0.00037585	0.0151667	1.81911	SMM-3	SMM
HARS	0.822846	0.00037585	0.0151667	1.81911	SMM-3	SMM
ATP10B	1.5124	0.00037585	0.0151667	1.81911	SMM-3	SMM
ARHGDIA	-0.631949	0.00037975	0.015268	1.81622	SMM-3	SMM
GPSM3	-0.711084	0.00037975	0.015268	1.81622	SMM-3	SMM
PPP6C	0.819019	0.00038368	0.015398	1.81253	SMM-3	SMM
SLC3A2	-0.971965	0.00038566	0.0154494	1.81109	SMM-3	SMM
SCAMP5	0.711818	0.00039065	0.015621	1.80629	SMM-3	SMM
HIST1H2AC	1.09355	0.00039876	0.0159166	1.79815	SMM-3	SMM
GCSH	-1.11057	0.00040912	0.0163007	1.78779	SMM-3	SMM
THG1L	0.765887	0.00041228	0.0163674	1.78602	SMM-3	SMM
GPR160	0.735299	0.0004144	0.0164219	1.78458	SMM-3	SMM
PRDM1	0.766156	0.00042297	0.0167016	1.77724	SMM-3	SMM
SRRM2	-0.670148	0.00043614	0.0171908	1.7647	SMM-3	SMM
RANBP1	-0.672976	0.00043949	0.0172613	1.76293	SMM-3	SMM
SCARB2	-0.795413	0.00044061	0.0172746	1.76259	SMM-3	SMM
C2orf88	0.765969	0.00045894	0.0178978	1.7472	SMM-3	SMM
SND1	0.702581	0.00046837	0.0182333	1.73914	SMM-3	SMM
CD320	0.643068	0.00047919	0.0186217	1.72998	SMM-3	SMM
TSG101	0.74401	0.0004853	0.0187931	1.726	SMM-3	SMM
TXN	0.590336	0.00049149	0.0189993	1.72126	SMM-3	SMM
SCFD1	-0.772398	0.00049523	0.0191107	1.71872	SMM-3	SMM
SH3GLB1	-0.635297	0.00051828	0.0199302	1.70049	SMM-3	SMM
TKT	0.740885	0.00052486	0.0200782	1.69728	SMM-3	SMM
SEC13	-0.791342	0.00054096	0.0206227	1.68566	SMM-3	SMM
ZBTB8OS	-0.688197	0.00054232	0.020639	1.68531	SMM-3	SMM
TMEM179B	0.671359	0.00055056	0.0209165	1.67951	SMM-3	SMM
CLEC2B	0.587788	0.00055195	0.0209331	1.67917	SMM-3	SMM
ULK3	1.00593	0.00055612	0.0210553	1.67664	SMM-3	SMM
TBCEL	0.907096	0.00055892	0.0210889	1.67595	SMM-3	SMM
LTA4H	0.681097	0.00059503	0.0224132	1.6495	SMM-3	SMM
GPRC5D	1.03161	0.00059951	0.0225434	1.64698	SMM-3	SMM
TMEM214	-1.02628	0.00061008	0.0229017	1.64013	SMM-3	SMM
RAB30	-1.23839	0.00064925	0.0243309	1.61384	SMM-3	SMM
CALU	-0.688329	0.00066887	0.0250238	1.60165	SMM-3	SMM
ILF3-AS1	0.735034	0.00067554	0.0251877	1.59881	SMM-3	SMM
RARRES3	0.834823	0.00067554	0.0251877	1.59881	SMM-3	SMM
USE1	0.73404	0.00068395	0.0254584	1.59417	SMM-3	SMM
MRPL40	-0.704512	0.00068905	0.0255619	1.59241	SMM-3	SMM
IDNK	0.96527	0.00068905	0.0255619	1.59241	SMM-3	SMM
TCEA1	-0.720992	0.0006959	0.0257706	1.58887	SMM-3	SMM
LGALS3BP	1.06112	0.00069762	0.0257706	1.58887	SMM-3	SMM
CDC37L1	0.872074	0.00069934	0.0257706	1.58887	SMM-3	SMM
ZDHHC12	0.671495	0.00070978	0.0261118	1.58316	SMM-3	SMM
DPM3	-0.639289	0.0007311	0.0268066	1.57176	SMM-3	SMM
ATF5	-1.36084	0.00073834	0.0270271	1.5682	SMM-3	SMM
HERC2	0.786713	0.00078702	0.0287139	1.54191	SMM-3	SMM
LYPLAL1	0.792617	0.00082245	0.029957	1.5235	SMM-3	SMM
H2AFZ	-0.713144	0.00083663	0.0304231	1.5168	SMM-3	SMM
SRP72	-0.633944	0.00084277	0.0305459	1.51505	SMM-3	SMM
SLC22A17	-1.87505	0.00084277	0.0305459	1.51505	SMM-3	SMM
VPS37B	-1.23622	0.00085936	0.0310961	1.50729	SMM-3	SMM
TAGAP	0.608028	0.00086777	0.0313489	1.50378	SMM-3	SMM
FAM13A	0.706327	0.000872	0.031399	1.50308	SMM-3	SMM
ZBTB20	0.774127	0.000872	0.031399	1.50308	SMM-3	SMM
NUDT21	-0.975808	0.00087625	0.0315007	1.50168	SMM-3	SMM
DPM1	-1.02697	0.00088052	0.0316028	1.50027	SMM-3	SMM
VCP	-0.621349	0.00089345	0.0320147	1.49465	SMM-3	SMM
MOB1A	-0.93933	0.00091096	0.0325892	1.48693	SMM-3	SMM
MCTS1	-0.733733	0.00092879	0.0331733	1.47921	SMM-3	SMM
CDH2	1.18382	0.00093782	0.0334419	1.47571	SMM-3	SMM
NSFL1C	-1.14658	0.00094237	0.0335498	1.47431	SMM-3	SMM
RP11-219A15.1	1.03012	0.00094923	0.0337396	1.47186	SMM-3	SMM
BASP1	0.971894	0.00096077	0.0340401	1.46801	SMM-3	SMM
UNK	-1.44949	0.00098423	0.0348155	1.45823	SMM-3	SMM
KLHDC2	-0.945798	0.00099376	0.0350965	1.45474	SMM-3	SMM
HSPD1	-0.684579	0.00100338	0.0353231	1.45194	SMM-3	SMM
TRNT1	0.756818	0.00100338	0.0353231	1.45194	SMM-3	SMM
STK17A	0.97785	0.00103773	0.0364741	1.43801	SMM-3	SMM
DKK1	1.14001	0.00105278	0.0369443	1.43245	SMM-3	SMM
AHSA1	-1.05724	0.00105784	0.037063	1.43106	SMM-3	SMM
AKAP17A	-1.25484	0.00107316	0.0374216	1.42688	SMM-3	SMM
C2	1.26468	0.00108349	0.0376627	1.42409	SMM-3	SMM
TRABD2A	0.915112	0.00109391	0.0379651	1.42062	SMM-3	SMM
CCDC107	0.686142	0.00110706	0.0383613	1.41611	SMM-3	SMM
ZFAND6	0.685859	0.00114741	0.039697	1.40124	SMM-3	SMM
CHCHD7	-0.984482	0.00115564	0.0399192	1.39882	SMM-3	SMM
SEC23B	-1.17777	0.00116392	0.0401426	1.39639	SMM-3	SMM
LINC01480	0.850268	0.00118066	0.0406562	1.39087	SMM-3	SMM
CAST	0.687456	0.0012148	0.0417666	1.37917	SMM-3	SMM
NDUFAF4	0.712637	0.00123221	0.0422993	1.37367	SMM-3	SMM
P4HTM	0.667954	0.001241	0.0425349	1.37125	SMM-3	SMM
CPSF4	0.81664	0.00124984	0.0427056	1.36952	SMM-3	SMM
UBE2L6	0.754245	0.00126173	0.0430452	1.36608	SMM-3	SMM
SNRPB	-0.661743	0.00131034	0.0444971	1.35167	SMM-3	SMM
ARPP19	0.707935	0.00131034	0.0444971	1.35167	SMM-3	SMM
SLC25A26	0.652248	0.00131964	0.0447442	1.34926	SMM-3	SMM
CAPZA2	0.690405	0.00133529	0.0452051	1.34481	SMM-3	SMM
SEC14L1	-0.616085	0.00134159	0.0452797	1.3441	SMM-3	SMM
CCNG1	0.642639	0.00134159	0.0452797	1.3441	SMM-3	SMM
BRK1	0.628369	0.00138	0.0465049	1.3325	SMM-3	SMM
SMOX	0.792934	0.00138324	0.0465432	1.33214	SMM-3	SMM
REXO2	0.677537	0.00139958	0.0469497	1.32837	SMM-3	SMM
POLR1D	0.710642	0.00140616	0.047099	1.32699	SMM-3	SMM
LSM4	0.654582	0.00143951	0.048143	1.31747	SMM-3	SMM
HCFC1R1	-1.25967	0.00144289	0.0481501	1.3174	SMM-3	SMM
HDAC9	0.750839	0.00144627	0.0481501	1.3174	SMM-3	SMM
RHOA	0.626778	0.00144627	0.0481501	1.3174	SMM-3	SMM
S1PR4	0.765869	0.0014805	0.0492154	1.3079	SMM-3	SMM
ACADM	-1.06167	0.00148396	0.0492563	1.30754	SMM-3	SMM
ZBTB38	0.739089	0.00150841	0.0499928	1.30109	SMM-3	SMM
DAPK1	1.00317	0.00152967	0.0505454	1.29632	SMM-3	SMM
LY96	-0.730456	0.00153681	0.0507056	1.29494	SMM-3	SMM
C5orf24	0.92528	0.0015404	0.0507481	1.29458	SMM-3	SMM
ZCCHC7	0.606729	0.00154399	0.0507906	1.29422	SMM-3	SMM
SMARCA2	0.707136	0.00155844	0.0511134	1.29146	SMM-3	SMM
USO1	-0.918634	0.00156571	0.0512757	1.29009	SMM-3	SMM
CH17-189H20.1	0.768996	0.00156935	0.051319	1.28972	SMM-3	SMM
LSM10	-0.851231	0.0015951	0.0520837	1.2833	SMM-3	SMM
IL6ST	0.720633	0.00159881	0.0521277	1.28293	SMM-3	SMM
FAM120A	0.598326	0.00160252	0.0521718	1.28256	SMM-3	SMM
COPA	-0.944049	0.001625	0.0528255	1.27716	SMM-3	SMM
RBM33	0.7346	0.00164394	0.0533629	1.27276	SMM-3	SMM
RAB1A	-0.753106	0.00169416	0.0548317	1.26097	SMM-3	SMM
TOMM5	0.666105	0.00172975	0.0557384	1.25385	SMM-3	SMM
SECISBP2	0.603966	0.00174177	0.0559622	1.25211	SMM-3	SMM
SRSF7	-0.619651	0.00174177	0.0559622	1.25211	SMM-3	SMM
GNL2	0.905296	0.0017701	0.0567899	1.24573	SMM-3	SMM
SF3B1	-0.96945	0.0017906	0.0573641	1.24136	SMM-3	SMM
ST3GAL6	0.647988	0.00179886	0.0575452	1.23999	SMM-3	SMM
TP53TG1	0.725238	0.00181966	0.0581265	1.23563	SMM-3	SMM
TM9SF2	-0.844409	0.00183225	0.058444	1.23326	SMM-3	SMM
TXNL1	-0.664745	0.00184916	0.0588982	1.2299	SMM-3	SMM
ST6GAL1	0.659103	0.00189206	0.0601778	1.22056	SMM-3	SMM
EMC6	-0.689846	0.0019626	0.0622422	1.20592	SMM-3	SMM
SRSF4	-0.838207	0.00198061	0.0626334	1.20319	SMM-3	SMM
PSMG2	0.606607	0.00198061	0.0626334	1.20319	SMM-3	SMM
YIPF5	-1.06442	0.00201709	0.0636046	1.19651	SMM-3	SMM
HLA-DPA1	-1.83593	0.00206355	0.0649768	1.18724	SMM-3	SMM
THYN1	0.679076	0.00206825	0.065032	1.18687	SMM-3	SMM
EXOSC8	-1.31746	0.00210142	0.0658873	1.1812	SMM-3	SMM
SHISA5	0.639801	0.00213508	0.0668478	1.17491	SMM-3	SMM
ALDH2	0.817937	0.00214966	0.0671138	1.17319	SMM-3	SMM
GPAA1	-0.628003	0.00214966	0.0671138	1.17319	SMM-3	SMM
BCAS4	0.876045	0.00220888	0.0688654	1.162	SMM-3	SMM
TERF2IP	-0.711008	0.0022189	0.0690801	1.16065	SMM-3	SMM
C12orf10	0.625144	0.00222392	0.0691389	1.16028	SMM-3	SMM
EEF1G	0.651347	0.00224919	0.0696304	1.1572	SMM-3	SMM
FICD	-1.08701	0.00224919	0.0696304	1.1572	SMM-3	SMM
EIF3M	0.627264	0.0022696	0.0701637	1.15389	SMM-3	SMM
TAF1D	0.668701	0.00229535	0.0708604	1.1496	SMM-3	SMM
TMEM14A	-1.29058	0.00231092	0.0712416	1.14727	SMM-3	SMM
FBXO22	0.694335	0.00233184	0.0716863	1.14456	SMM-3	SMM
ILF2	-0.694274	0.00235823	0.0722584	1.14111	SMM-3	SMM
TMEM80	0.6773	0.00236355	0.0722584	1.14111	SMM-3	SMM
CLK3	0.643115	0.00236355	0.0722584	1.14111	SMM-3	SMM
EIF4B	0.645649	0.00239027	0.0729742	1.13683	SMM-3	SMM
MFF	-1.02696	0.00242814	0.073926	1.1312	SMM-3	SMM
USP3	0.700649	0.00247764	0.0751222	1.12423	SMM-3	SMM
ISL2	0.837675	0.00249994	0.0756942	1.12094	SMM-3	SMM
RRBP1	0.608484	0.00250554	0.0757599	1.12056	SMM-3	SMM
OCIAD1	-0.736834	0.00253372	0.0765074	1.1163	SMM-3	SMM
DEDD2	0.601177	0.00255648	0.0770891	1.11301	SMM-3	SMM
RYBP	0.776714	0.00259676	0.0781967	1.10681	SMM-3	SMM
ARPC5	-0.896488	0.002703	0.0808445	1.09235	SMM-3	SMM
POMC	-1.89508	0.00272714	0.0814562	1.08908	SMM-3	SMM
SCAPER	0.705547	0.00274537	0.0817795	1.08736	SMM-3	SMM
NACA2	0.981313	0.00274537	0.0817795	1.08736	SMM-3	SMM
RABEP2	-1.28248	0.00276986	0.0822868	1.08467	SMM-3	SMM
ARPC1A	0.59218	0.00286348	0.0848396	1.0714	SMM-3	SMM
RP11-195F19.5	0.915183	0.00287617	0.0851015	1.07006	SMM-3	SMM
IMMP2L	0.867102	0.00288892	0.0853644	1.06872	SMM-3	SMM
ZDHHC24	0.69658	0.00295345	0.0869219	1.06087	SMM-3	SMM
MRPS27	0.76961	0.00299939	0.0879224	1.0559	SMM-3	SMM
UGCG	0.671536	0.00299939	0.0879224	1.0559	SMM-3	SMM
CIR1	-0.816655	0.00301928	0.0883881	1.05361	SMM-3	SMM
RP4-555D20.2	1.10731	0.00308645	0.0902348	1.04463	SMM-3	SMM
2022-09-02	-0.70558	0.00310005	0.0905124	1.04329	SMM-3	SMM
[truncated: 1,025 more rows]
