# Supplementary material for: Single cell characterization of myeloma and its precursor conditions reveals transcriptional signatures of early tumorigenesis
Source: Nat Commun. 2022 Nov 17;13:7040. doi: 10.1038/s41467-022-33944-z (PMC9672303; doi:10.1038/s41467-022-33944-z)
Supplement: Supplementary file 11 — Supplementary Data 8 [file 41467_2022_33944_MOESM11_ESM.xlsx]

## Sheet: Supp Table 8
signature	description	type	top_genes
W1	unknown		['JUNB', 'ZFP36', 'NFKBIA', 'IER2']
W2	MM-1	patient specific	['MTDH', 'HLA-A', 'IFI27', 'SNHG25']
W3	t(11;14) associated		['CCND1', 'TSC22D3', 'RP5-887A10.1', 'RGS13']
W4	HLA class II		['HLA-DRA', 'HLA-DRB1', 'HLA-DPA1', 'HLA-DPB1']
W5	histones		['HIST1H1C', 'HIST1H2AC', 'HIST1H2BC', 'KIAA0556']
W6	unknown		['DUSP4', 'GADD45A', 'BTG2', 'LAMP5']
W7	MM-4	patient specific	['IFI6', 'PTP4A3', 'HLA-A', 'LAG3']
W8	t(14;20) associated		['ITGB7', 'AC233755.2', 'SPP1', 'CCND2']
W9	extracellular signaling		['LGALS1', 'VIM', 'ACTB', 'S100A6']
W10	RPL36A	single gene	['RPL36A', 'NBEAL1', 'IFITM1', 'LAMP5']
W11	proliferation		['HIST1H4C', 'STMN1', 'TUBA1B', 'HMGB2']
W12	monocytic ambient contamination	contamination	['SAT1', 'S100A9', 'S100A8', 'CRIP1']
W13	FOS	single gene	['FOS', 'RPPH1', 'ID1', 'CDKL3']
W14	unknown		['KLF6', 'TSC22D3', 'ANKRD28', 'KLF2']
W15	SMM-8	patient specific	['AREG', 'KLF4', 'NEAT1', 'CTA-292E10.6']
W16	normal plasma cell signature		['CD27', 'CD79A', 'TXNIP', 'JSRP1']
W17	MM-5	patient specific	['EIF3L', 'MYC', 'RPL36A', 'JUNB']
W18	JUN	single gene	['JUN', 'FOSB', 'EGR1', 'IER2']
W19	SMM-7	patient specific	['CST3', 'ITM2C', 'MTDH', 'TIMP1']
W20	protein synthesis (ser/thr kinase; elongation factors; pre/mRNA editing)		['HNRNPH1', 'PIM2', 'C16orf54', 'PHKG1']
W21	HSPA5	single gene	['HSPA5', 'CST6', 'EPCAM', 'HYOU1']
W22	TMSB4X	single gene	['TMSB4X', 'PMAIP1', 'LAPTM5', 'FNBP1']
W23	MM-3	patient specific	['FRZB', 'CCL3', 'CCL4', 'DKK1']
W24	interferon inducible		['ISG15', 'MX1', 'TNFSF10', 'LY6E']
W25	UBC	single gene	['UBC', 'C1GALT1C1', 'SLC3A2', 'LMF1']
W26	unknown		['HLA-A', 'ITM2C', 'PRR15', 'ACTB']
W27	nuclear genes (opposite expression pattern to MALAT1)		['NEAT1', 'DDX17', 'ANKRD12', 'FOXO3']
W28	CXCR4 & regulators		['CXCR4', 'RGS1', 'RGS2', 'ICA1L']
