# Supplementary material for: Single cell characterization of myeloma and its precursor conditions reveals transcriptional signatures of early tumorigenesis
Source: Nat Commun. 2022 Nov 17;13:7040. doi: 10.1038/s41467-022-33944-z (PMC9672303; doi:10.1038/s41467-022-33944-z)
Supplement: Supplementary file 12 — Source Data [file 41467_2022_33944_MOESM12_ESM.xlsx]

## Sheet: Fig. 2a
Figure 2a
person	disease_stage	Bayesianmodel_sample_purity	Bayesianmodel_bottom_CI	Bayesianmodel_top_CI	clustering_sample_purity	clustering_bottom_CI	clustering_top_CI	number of cells
NBM-1	NBM	0.23	0.02	0.38	0	3.33e-05	0.00483568	760
NBM-2	NBM	0.04	0.01	0.21	0	2.95e-05	0.00429016	857
NBM-3	NBM	0.01	0.01	0.46	0	0.00048676	0.0684822	51
NBM-4	NBM	0.01	0.01	0.25	0	0.00015724	0.0226518	160
NBM-6	NBM	0.05	0.01	0.22	0	3.72e-05	0.00541013	679
NBM-7	NBM	0.02	0.01	0.2	0	1.61e-05	0.00234685	1569
NBM-8	NBM	0.01	0.01	0.27	0	1.4e-05	0.00203823	1807
NBM-10	NBM	0.14	0.01	0.25	0	9.71e-06	0.00141399	2606
NBM-11	NBM	0.01	0.01	0.26	0	3.01e-05	0.0043767	840
MGUS-1	MGUS	0.3	0.03	0.5	0	0.00018892	0.0271535	133
MGUS-2	MGUS	0.55	0.26	0.7	0.257353	0.19132	0.336982	136
MGUS-3	MGUS	0.71	0.54	0.78	0.552561	0.501646	0.60238	371
MGUS-4	MGUS	0.51	0.13	0.71	0	0.00040179	0.0568724	62
MGUS-5	MGUS	0.33	0.02	0.59	0	0.00046874	0.0660315	53
MGUS-6	MGUS	0.78	0.61	0.86	0.817073	0.719502	0.885609	82
SMM-1	SMM	1	0.98	0.99	1	0.991651	0.999942	439
SMM-2	SMM	0.97	0.95	0.97	0.926764	0.914004	0.937737	1857
SMM-3	SMM	0.82	0.69	0.87	0.810888	0.766444	0.848454	349
SMM-4	SMM	1	0.93	0.99	1	0.973433	0.999815	136
SMM-5	SMM	1	0.77	0.99	1	0.913956	0.999383	40
SMM-6	SMM	1	1	0.99	1	0.996772	0.999978	1140
SMM-7	SMM	1	1	0.99	1	0.998202	0.999988	2049
SMM-8	SMM	0.92	0.86	0.94	0.814346	0.784077	0.841187	711
SMM-9	SMM	0.92	0.87	0.93	0.882682	0.863668	0.899322	1253
SMM-10	SMM	0.49	0.24	0.64	0.58209	0.462267	0.692774	67
SMM-11	SMM	1	0.91	0.99	1	0.966112	0.999763	106
SMM-12	SMM	0.98	0.93	0.98	1	0.98714	0.999911	284
MM-1	MM	1	1	0.99	1	0.998723	0.999991	2887
MM-2	MM	0.99	0.99	0.98	1	0.99892	0.999993	3414
MM-3	MM	0.99	0.98	0.98	0.993684	0.986319	0.997036	950
MM-4	MM	0.98	0.96	0.98	0.98308	0.969155	0.990689	591
MM-5	MM	1	1	0.99	1	0.997483	0.999983	1463
MM-6	MM	0.98	0.96	0.98	0.981971	0.970474	0.988982	832
MM-7	MM	0.97	0.85	0.98	1	0.964135	0.999749	100
MM-8	MM	1	0.99	0.99	1	0.993363	0.999954	553

## Sheet: Figs. 3a-d4 b-c (NMF results)
Figures 3a-d, 4b-c
NMF W matrix		W1	W2	W3	W4	W5	W6	W7	W8	W9	W10	W11	W12	W13	W14	W15	W16	W17	W18	W19	W20	W21	W22	W23	W24	W25	W26	W27	W28
	ISG15	0	0	0	0	0	0	0.00167962	0	0	0	0	0	0	0	0	0	0	0	0	0	0	0	0	0.439309	0	0	0	0
	TNFRSF18	0	0	0.00247086	0	0	0	0	0	0	0	0	0	0	3.55945e-06	0	0.00180089	0	0	0	0	0	0	0	0	0	0.00211208	0	0
	TNFRSF4	0	0	0.00142623	0	0	0.000238153	0	4.44687e-05	0	0	0	0	0	0.000632176	0	0.0015259	0	0	0.000131047	0	0	0	0	0	0	0.00154356	0	0
	B3GALT6	0.000105374	3.8814e-05	0	3.52422e-05	0	0	2.58847e-05	3.64917e-05	9.69411e-05	2.5664e-05	0	0	0	2.48669e-05	0	0	0	0	8.74096e-06	0	0	0	9.64792e-05	0	0	2.68949e-05	5.56688e-05	0
	ACAP3	0.000153315	4.91774e-05	0.000184587	0	0	0	0.000138271	7.50064e-05	3.54412e-05	7.35083e-05	0	0	0	7.02668e-05	4.69338e-05	0.000172724	2.96564e-05	0	0.000162206	0	0	0	0.000115934	0	0	0	0.00024318	0
	TAS1R3	5.90645e-06	0	5.37856e-05	0.000159845	0	0	0.000345807	0.000278456	0	0	0	0	0	0	0.00040003	0.000427166	0.000118349	0	4.3014e-05	0	0	0	0	0	0	6.09974e-05	0	0
	DVL1	2.48809e-06	0	0	0	0	1.15979e-05	5.44613e-05	4.8983e-05	0	1.56856e-05	0	0	0	0	7.71778e-05	7.20588e-05	1.78004e-05	5.02074e-05	2.82187e-05	0	0	0	8.09375e-06	0	0	0	0.000139706	0
	RP5-832C2.5	0	4.23145e-05	4.53212e-05	3.02453e-05	0	0.000128308	0	8.50156e-06	0	0	0	0	0	0.000113588	0.000364176	0.000170056	0	0	9.10978e-06	0	0	0	0	0	0	0	1.81459e-05	0
	RP11-345P4.9	2.25073e-05	0.000117986	0.000149609	4.73651e-05	0	8.28772e-06	3.23353e-05	4.23952e-05	8.1701e-05	0	0	0	0	0	0.000330996	1.92771e-05	0	3.03617e-05	0	0	0	0	3.128e-05	0	0	0	6.80307e-05	0
	MMP23B	2.20525e-06	0	2.69376e-06	0	0	3.9492e-05	1.32537e-06	0	0	4.84423e-06	0	0.00020003	0	0	0	7.12916e-05	2.06902e-05	4.06943e-05	8.35437e-05	0	0	0	0	0	0	0	0	0
	CDK11B	0.000148208	0.000291412	0.000434397	0.000178676	0	0.000447289	1.51831e-05	0.000110804	0.000192549	0.000209342	0	0	0	0	6.55332e-06	0.000257843	0	2.45135e-30	0.000559505	0	0	0	6.75395e-05	0	0	0	0.00099208	0
	RP11-345P4.10	0	7.37398e-05	1.31241e-05	5.9451e-05	0	4.61873e-06	1.01213e-05	4.45477e-06	0	2.50882e-05	0	9.62903e-05	0	1.43731e-05	6.92849e-05	0	0	0	3.09329e-06	0	0	0	9.57408e-06	0	0	2.73425e-05	3.13083e-05	0
	SLC35E2B	6.19668e-12	4.21566e-05	6.28661e-05	0	0	0.000175809	5.47553e-05	0.000276358	1.00826e-38	0.000117102	0	0	0	0	6.69768e-05	0.000157435	0	0.000139015	0.000396647	0	0	0	6.50325e-05	0	0	1.24102e-28	0.000969781	0
	NADK	2.11563e-05	0.000106507	0.000121562	0	0	0.00025252	6.35322e-05	0.000504154	0.000261829	6.19988e-05	0	0	0	0	1.89943e-05	0.000120847	7.99417e-05	9.07643e-31	0.000114793	0	0	0	7.96706e-05	0	0	0	0.000421344	0
	GNB1	0.000193541	0.000174799	7.46977e-05	0	0	0	0.000294936	0.000597494	0.000284894	0.000266984	0	0	0	4.35751e-23	0.000180334	0.000514138	0	0	0.000432883	0	0	0	0.000210505	0	0	0.000502797	0.000870069	0
	TMEM52	0	0	0	0	0	1.30802e-05	0	0.000111383	0	3.32132e-05	0	0	0	0	0	0.000845918	0.000223372	0	3.77551e-05	0	0	0	0	0	0	0.000109796	0	0
	RP3-395M20.12	0.000176941	0.000292145	0.00019986	7.0602e-05	0	0	0.000161342	0.000119271	0	0	0	0	0	0	0.00346373	5.58455e-05	0.000144686	0	0	0	0	0	0	0	0	0.000122037	0	0
	RP11-46F15.2	0	0.000173213	1.79654e-05	3.69289e-06	0	0	0	0	0	0	0	0	0	0	0.000157653	0	0	0	0	0	0	0	0	0	0	0	0	0
	DFFB	2.38008e-05	2.05299e-05	7.06964e-05	2.54497e-05	0	2.11516e-05	0	4.22847e-06	0	9.55277e-06	0	0	0	0	3.60611e-05	4.21349e-05	1.5132e-05	0	2.74542e-05	0	0	2.75489e-38	1.42662e-05	0	0	0	8.60174e-05	0
	RNF207	0	0	9.77098e-06	0	0	0	0	0.000357614	0	0	0	0	0	0.000131968	0	0.000279384	0	4.15948e-05	4.85852e-05	0	0	0	0	0	0	0.000457833	5.22898e-05	0
	NOL9	1.48694e-05	6.10296e-05	1.25638e-06	4.22052e-05	0	2.6886e-05	0	0	3.54511e-05	1.22792e-05	0	0	0	0	2.90702e-05	3.9147e-05	1.08513e-05	0	0.000142675	0	0	0	3.7112e-06	0	0	0	0.000301867	0
	DNAJC11	1.9839e-05	4.51215e-05	5.71241e-05	7.03574e-05	0	6.33626e-05	1.29679e-05	2.89663e-05	0.00029032	4.20261e-05	0	0	0	0	6.9205e-05	3.84305e-05	4.80049e-05	4.72392e-05	2.24954e-05	0	0	0	3.59909e-05	0	0	5.39156e-05	9.85523e-05	0
	RERE	1.05272e-06	0.000462343	0.000330588	0.000454064	0	0	0	0.000102628	0	0.000209855	0	0	0	0.000288082	0.000299348	3.47461e-05	3.53994e-06	0.000165075	0.000210054	0	0	0	8.44408e-05	0	0	0	0.000912976	0
	SLC2A5	0	3.34191e-05	3.78127e-05	0.000215745	0	0.000382769	0.000116842	0.00118042	0	0.00042966	0	0	0	8.50851e-05	0	3.48843e-05	0.000464563	0	0	0	0	0	0.000688526	0	0	9.77334e-05	0	0
	GPR157	0	0	0	0	0	6.13602e-06	0	4.13489e-05	6.32906e-06	3.63775e-06	0	0	0	4.12628e-05	0	5.14708e-06	3.3275e-05	3.25722e-05	2.40771e-05	0.000148089	0	0	1.31208e-05	0	1.43532e-05	5.53701e-05	1.67948e-05	0
	CLSTN1	0	6.3743e-06	8.18012e-05	6.89345e-05	0	0	0.000153696	0.000197925	0	0.000124633	0	0	0	4.56198e-05	3.08864e-05	6.42048e-05	5.0745e-05	0	0.000223725	0	0	0	0.000109587	0	0	0.000216027	0.000435794	0
	CTNNBIP1	0.000257422	3.10859e-05	0.000159006	0	0	6.44764e-05	0.00010892	3.07384e-05	0.000174981	0.000157193	0	0	0	0.000124509	0	0.000207386	0	0	0.000214862	0	0	0	0.000192188	0	0	9.42666e-05	5.5427e-05	0
	KIF1B	3.08847e-05	1.67265e-05	0	3.07535e-06	0	1.85592e-34	0	8.2164e-05	0	6.18028e-06	0	0	0	1e-45	7.11559e-05	6.40805e-05	0	0	5.0209e-05	0	0	0	1.82912e-05	0	0	2.0716e-05	0.000202728	0
	MTOR	2.35023e-05	3.78558e-05	5.60838e-05	5.9692e-06	0	3.52031e-05	0	0	4.94188e-05	2.32296e-05	0	0	0	0	0	4.15834e-05	0	9.00584e-05	0.000156679	0	0	0	1.61285e-05	0	0	0	0.000202049	0
	MTHFR	6.42037e-05	1.60583e-07	3.91378e-05	0.000218298	0	0	0	0.000165671	0	0.000108253	0	0	0	0	0	0.00012095	0.000112008	0	6.05286e-05	0	0	0	2.0653e-05	0	0	0	0.000309291	0
	KIAA2013	9.13268e-05	3.06975e-05	0	0	0	0	0.000149714	0.000135383	0.000230398	0.000124973	0	0	0	0	1.58908e-05	0.00014944	4.40181e-05	0	0.000125022	0	0	0	0.000206237	0	0	0	0.000447635	0
	MFN2	0	3.87119e-05	2.79194e-05	3.47142e-05	0	0	2.88282e-05	8.0995e-05	0	9.11854e-05	0	0	0	9.32748e-06	4.50905e-05	2.4721e-05	0	0	7.48456e-05	0	0	0	2.75728e-05	0	0	2.1535e-05	0.000213037	0
	TNFRSF1B	0	0	0	0.000355618	0	5.03102e-06	4.9263e-06	8.69374e-05	0	0	0	0.000140913	0	5.31458e-06	0	4.87601e-05	0	0	1.99417e-06	0	0	0	0	0	0	1.32299e-05	0	0
	PRDM2	0.000974141	5.25373e-05	0.000240747	0.000394527	0	0	0.000154497	0.000205123	0.000312204	6.59391e-05	0	0	0	0	3.00076e-05	0.000396991	0	0	0.000187508	0	0	0	0	0	0	0	0.00105174	0
	DNAJC16	0	6.36323e-05	8.79403e-06	4.01809e-05	0	3.20344e-05	4.58178e-05	0.000169374	0	7.41549e-05	0	0	0	0	0	3.68918e-05	7.23729e-05	0	0.000127471	0	0	0	5.80646e-06	0	0	1.53241e-05	0.000328055	0
	AGMAT	0	0.000106654	0	6.37084e-05	0	2.43092e-05	0	0.000182824	0.000129525	2.30289e-05	0	0	0	0	1.44679e-05	0.000106534	8.76703e-06	2.75061e-05	2.02048e-05	0	0	0	4.18015e-05	0	0	2.68305e-05	1.13178e-05	0
	DDI2	0	4.30535e-05	0	9.6361e-06	0	6.09321e-05	0	9.02188e-05	1.3383e-05	6.674e-05	0	0	0	0	0	3.90818e-05	0.000182201	0	8.17126e-05	0	0	0	0	0	0	0	0.00024491	0
	PLEKHM2	0.00010746	4.91914e-05	4.15644e-05	3.47379e-05	0	0	3.11328e-05	0.000136002	0	2.36894e-05	0	0	0	2.03458e-05	0	6.9051e-05	0	0	7.33044e-05	0	0	0	1.07693e-05	0	0	0	0.00013435	0
	FBLIM1	3.3502e-05	8.20424e-06	0	4.47928e-05	0	0	0	3.547e-05	0	2.45994e-05	7.11993e-06	0	0	5.19998e-05	1.09311e-05	8.95018e-06	1.68899e-05	2.92668e-05	0	0	0	0	6.29683e-06	0	0	3.00249e-05	2.78319e-05	0
	FLJ37453	6.70726e-06	0.000512119	0.000179163	0.00011695	0	0.000147134	9.448e-05	0	0	0.000309567	0	0	0	5.38057e-23	0.00078469	0.000228772	0.000124915	0	0	0	0	0	0	0	0	0	0.000110117	0
	SPEN	1.19833e-06	0.000148113	0.00012749	0	0	5.19544e-06	2.86032e-05	0.000135719	0	0	0	0	0	0	8.7852e-05	0	0.000148492	0	0.00021872	0	0	0	6.0011e-05	0	0	0	0.000588117	0
	NECAP2	0.000183051	0.000441003	0.000141768	0.00020871	0	4.059e-05	1.87994e-05	0.000481097	0.000887128	8.69373e-05	0	0	0	0	0.000266768	0.000484421	0	0	0.00017583	0	0	0	0.000116145	0	0	0.000206512	0.000262521	0
	RP4-798A10.7	0	0.000103448	0	3.88472e-05	0	0	0	0	0	0	0	0	0	0	0.000561771	7.73281e-06	0	0	2.40348e-05	0	0	0	0	0	0	0	0	0
	RP11-108M9.4	2.23775e-05	0.000499444	1.13381e-05	0.00025081	0	0	0.000262517	4.21581e-05	0	3.40236e-05	0	0	0	0.000358298	0.000582912	4.38248e-05	0	0	0.000238573	0	0	5.35107e-05	2.27463e-05	0	0	4.27248e-05	0	0.000315914
	RP11-108M9.6	0	5.56836e-05	0	0	0	1.46265e-05	2.28356e-06	0	0	0	0	0	0	0	0.000417614	0	1.27112e-05	0	0	0	0	0	0	0	0	0	0	0
	ATP13A2	0	7.21618e-06	1.99699e-05	0	0	0	0	0.000793086	0	0	0	0	0	6.8748e-05	0	8.45829e-06	9.91745e-06	0	6.75167e-05	0	0	0	0.000102352	0	0	0	0.000155605	0
	IFFO2	5.23531e-05	8.21928e-06	7.98826e-05	2.14323e-05	0	2.01742e-05	3.46489e-06	1.92033e-05	1.0344e-05	0	0	0	0	0.000194789	0	1.13309e-05	0	0	2.58843e-05	0	0	0	4.82554e-06	0	0	0	4.99669e-05	0
	UBR4	7.99097e-05	8.17737e-05	5.11341e-05	0	0	0	3.63054e-05	7.91909e-05	7.05902e-05	0.000116168	0	0	0	2.5031e-05	4.19589e-05	0.000114284	0.000105875	0	0.000157291	0	0	0	2.30268e-05	0	0	6.04583e-05	0.000404952	0
	EMC1	0	8.59883e-05	8.32272e-05	9.57056e-05	0	0	3.59124e-05	7.68815e-05	0.000249323	8.57793e-05	0	0	0	8.4418e-06	0.000136171	7.22776e-05	3.13297e-05	0	0.000102019	0	0	0	1.12724e-05	0	0.000563943	0.000159343	0.000172937	0
	PLA2G2D	0	1.487e-05	0	0	0	0	0	0	0	0	0	0	0	0.000709604	0	0.00069926	0	0	0.000320827	0	0	0	0	0	0	0	0	0
	CDA	0	0	0	0	0	0	8.05758e-06	0	0	0	0	0.00232779	0	0	0	0	0	0	3.66594e-05	0	0	0	0	0	0	0	0	0
	PINK1	0.000295016	5.36627e-05	2.9291e-05	3.10951e-05	0	0	0.000221514	0.00021404	0	5.31994e-05	0	0	0	0	4.09405e-06	0.000207506	0	0	0.000314688	0	0	0	3.45203e-06	0	0	4.32268e-05	0.000155245	0
	ECE1	0	0.000301858	0.000133411	0	0	0.000137406	0.000221382	0.000489296	0.00044209	0.000104734	0	0	0	0	9.89216e-05	0.000238868	0.000183252	0	0.000302578	0	0	0	4.22707e-05	0	0	0.000952433	0.000639261	0
	HSPG2	0	0	0	0	0	4.03437e-05	0	0	0	3.99672e-05	0	0	0	4.92755e-05	0	5.91239e-06	0.000140641	2.60651e-05	0	0	0	0	2.16661e-05	0	0	5.33026e-05	0	0
	ZBTB40	0	0	0	3.10072e-32	0	3.87776e-34	9.94536e-05	3.81416e-05	0	0.000451781	0	0	0	3.60585e-14	0	0.000102999	4.4123e-05	0	7.01847e-05	0	0	0	2.26303e-05	0	0	1.48027e-05	0.000205689	0
	C1QA	0	0	0	0	0	0	0.000536025	3.05311e-05	0	0	0	0.00725913	0	0	0	0	0	0	0	0	0	0	0	0	0	0	0	0
	C1QC	2.3789e-05	0	0	0	0	0	0.000208321	0.000302094	0	0	0	0.00100968	0	0	0	0	0	0	0	0	0	0	0	0	0	0	0	0
	C1QB	0	0	0	0	0	0	0.000452312	0.00220155	0	0	0	0.00416664	0	0	0	0	0	0	0	0	0	0	0	0	0	0	0	0
	ZNF436-AS1	0	4.10948e-05	2.41969e-05	1.56648e-05	0	1.06002e-05	1.20423e-05	0	4.2783e-05	3.74395e-05	0	0	0	0	0.000286125	1.15689e-05	0	0	1.19279e-05	0	0	0	0	0	0	0	0	0
	ID3	2.11913e-05	1.0975e-05	1.16356e-05	0.000180522	0	0.000172488	1.00336e-37	0	0.000235481	1.9787e-05	0	0	0	0	0	0	0.000263105	0	2.66469e-05	0	0	0	0	0.000219318	0	0	0	0
	RCAN3	0	5.11319e-05	2.03494e-05	0.00023583	0	6.90891e-05	4.58525e-05	0	0	0	0	0	0	0	0	0.000124921	0	0	9.36501e-05	0	0	0	3.44715e-05	0	0	0	0	0
	CLIC4	0.00050233	0.000169798	0.000463623	0.00031664	0	0.000582122	0.000755536	0.000336545	0.000449447	0.000287644	0	0	0	0	7.99743e-05	0.00131876	0	0	0.000970086	0	0	0	0.000180665	0	0	0.000219495	0.000898642	0
	RUNX3	0.000218157	0.000188086	0.00024603	0.000177484	0	0	0	0	0.000370504	0.000129096	0	0	0	0	3.27679e-06	2.08238e-05	0.000151671	0	8.46319e-05	0	0	0	7.62823e-05	0.000573322	0	0	0.000322282	0
	LDLRAP1	0.000245369	0.000255307	0.000911806	0	0	0.000274391	0.000144319	0.000206217	0.000102347	6.1052e-05	0	0	0	0	2.45346e-05	0.000182221	9.98934e-05	0	0.000548169	0	0	0.000135817	0.000110107	0	0	4.01393e-05	0.000499825	0
	MAN1C1	0	1.34068e-05	9.42294e-05	8.10174e-06	0	6.51989e-05	0	0.000101148	0	5.25478e-05	0	0	0	0	2.47784e-06	0	0	0	2.09153e-05	0	0	0	0	0	0	0.000201491	1.71269e-06	0
	RP1-187B23.1	0	7.28418e-07	0.000119527	0	0	0.000519686	0	6.68108e-05	0	0	0	0	0	0	8.33147e-05	0	0	0.000115353	0	0	0	0	0	0	0	0	4.52914e-05	0
	SEPN1	3.89611e-05	8.60488e-06	4.82178e-05	1.84159e-05	0	0	0	9.8181e-05	0	4.33084e-05	0	0	0	4.52888e-05	0	0	8.45985e-05	0	4.72725e-05	0	0	0	1.1936e-05	0	0	0.00018334	0.000133581	0
	PAQR7	0	0	0	0	0	0	0	4.6715e-05	0	0	0	0	0	0	0	0	0	0	1.82519e-05	0.00147582	0	0	0	0	0	0	0	0
	STMN1	0	0	0	0	0	0	0	0	0	0	0.0604995	0	0	0	0	0	0	0	0	0	0	0	0	0	0	0	0	0
	CD52	0	0.000114479	0	0.00142018	0	0	0.000421824	0.00603339	0.00439793	0	0	0	0	0	0.000464856	0.00125792	0.000433913	0	0.000226054	0	0	0	0	0	0	0.000473013	0	0
	ARID1A	0	0.000268049	8.0526e-05	0.000395871	0	0.000382427	4.88595e-05	0.000132554	7.01654e-39	0.000927652	0	0	0	0	0.000368018	0.000200482	0.000313164	0	0.000447903	0	0	0	0	0	0	0	0.00126383	0
	ZDHHC18	0.000183266	8.25554e-05	0	0	0	0.000117047	2.12813e-05	0.000108343	0	0.000124078	0	0	0	0	0	0.000105592	0	0	5.54368e-05	0	0	0	7.42768e-05	0	0	0.000120696	0.000332806	0
	SLC9A1	2.17963e-05	0	0	2.07762e-05	0	2.93263e-05	8.38814e-06	5.49123e-06	0	1.94358e-05	0	0	0	0	3.77892e-05	2.40896e-05	9.41195e-06	4.24255e-05	3.46059e-05	0	0	0	5.0037e-06	0	0	2.10707e-05	7.88378e-05	0
	WDTC1	0	5.02857e-05	7.94456e-05	7.24709e-05	0	2.32935e-05	1.74808e-05	8.07771e-05	0	3.10431e-05	5.14583e-05	0	0	5.94746e-31	2.05067e-05	0.000125181	5.66551e-05	0	0.000157357	0	0	0	1.22012e-05	0	0	0	0.000230157	0
	FGR	6.12367e-06	0	0	2.54082e-05	0	1.10568e-05	2.16905e-05	0	0	0	0	0.000917813	0	0	0	4.99526e-05	0	0	0	0	0	0	0	0	0	2.41163e-06	0	0
	IFI6	0	0.0138844	0.00266783	0	0	0	0.107278	0	0	0.00675224	0	0	0	0	0	0	0	0	0	0	0	0	0.00265	0	0	0	0	0
	FAM76A	3.15797e-07	4.25793e-05	4.44852e-05	4.19962e-05	0	8.84023e-05	0	0	4.4279e-07	0	0	0	0	0.000103946	8.03728e-06	3.11058e-05	1.22313e-05	0	8.95663e-05	0.00178712	0	0	1.09923e-06	0	0	0	0.00022669	0
	STX12	0.000468372	0.000143116	0.000112113	0	0	0.000330068	0.000291738	0.000336446	0.000659874	0.000114672	0	0	0	0.000172107	0	0.000136992	0.000190644	0.000107897	0.000106535	0	0	0	4.6589e-05	0	0	6.8102e-05	0.000492902	0
	EYA3	0	0	2.48834e-05	6.75799e-05	0	1.70799e-05	7.64882e-05	0.000110144	9.63527e-06	0	0	0	0	0	0	9.25747e-05	0.000130926	0	8.77796e-05	0.00107501	0	0	3.27721e-05	0	0	2.4823e-05	0.000189842	0
	PTAFR	2.31437e-05	0	0	0.000274767	0	2.48529e-06	0	3.81715e-05	0	0	0	0	0	0	1.46877e-05	4.4817e-05	0	0	0	0	0	0.000166853	0	0	0	8.57523e-05	0	0
	PHACTR4	4.60472e-11	0.00019826	2.08047e-05	1.50042e-11	0	5.69923e-05	0.000137857	5.18862e-06	0.000125208	0.0001582	0	0	0	0.000151997	0.000102254	7.42586e-05	6.20384e-05	0	0.000131562	0	0	0	2.66332e-05	0	0	0	0.000632189	0
	RNU11	0.000565658	9.98051e-05	0	0.000107825	0	0.00016052	1.36652e-06	2.94245e-05	0	6.87594e-05	0	0	0	7.73641e-05	0.000135009	0.000133594	0	9.82099e-05	0	0	0	0	4.65758e-05	0	0	0.000121031	6.56567e-05	0
	EPB41	0.000174127	0.000177164	0.000111206	2.46533e-05	0	5.92727e-05	0	8.14159e-05	8.36059e-05	8.9271e-05	0	0	0	2.10592e-05	7.80825e-06	0.000147073	6.83145e-05	0	0.000341434	0	0	0	8.27078e-06	0	0	0.000256598	0.00073904	0
	LAPTM5	0.000165216	0	0.00656255	0.0074089	0	0	0.000870692	0.00221555	0	0.000913238	0	0	0	0	0	0.000377371	0.00291407	0	0	0	0	0.00901455	0.003891	0	0	0.00225166	0	0
	PUM1	0.000128089	7.16499e-05	0.000149602	0.000150206	0	0.000170054	0.000356289	0.000126953	2.81516e-32	0.00155482	0	0	0	0.000365889	0.000153532	0.000249703	0.000182093	0	0.00017441	0	0	0	0.000322887	0	0	0	0.000586896	0
	FAM167B	2.22168e-05	2.88442e-05	0	0	0	0	0	0	0	4.47727e-05	0	0	0	0	0.000522506	1.15487e-05	0	0	0	0	0	0.000111185	2.57717e-06	0	0	0	0	0
	MARCKSL1	0	0	0.000921709	0.00113771	0	0.00280345	0.000526581	0	0	5.54376e-10	0	0	0	0	0.00123868	0.00118704	0.00190539	0	0.000870254	0	0	0	0.00142356	0	0	0.00322297	0	0
	FAM229A	2.12388e-05	0	1.1489e-05	0	0	0	0	7.89304e-07	9.21416e-05	1.00162e-05	0	0	0	0	7.18652e-05	4.82775e-06	0	4.42105e-05	3.32758e-06	0	0	0	0	0	0	0	4.37925e-05	0
	BSDC1	0.000341582	0.000414167	0.000528194	0	0	0.000318024	0.000327117	0.000203788	0.000216394	0.000263219	0	0	0	0.000110995	0.000340659	0.000178406	5.70052e-05	0.000248374	0.000650241	0	0	0	7.47973e-05	0	0	0	0.00105202	0
	ZBTB8A	0	3.52499e-05	0.000138787	1.29224e-05	0	0	4.03638e-05	0.000121433	6.77075e-06	1.42143e-05	0	0	0	1.75588e-05	2.39969e-05	0.000142729	0	8.17808e-05	8.14853e-05	0	0	0	0	0	0	0	0.000106556	0
	SYNC	0	0.000270681	8.26204e-05	3.84513e-05	0	0	6.93095e-05	3.52589e-05	1.93359e-05	0	0	0	0	0	0	0.000198178	0.000100056	0	0.000188189	0.00470551	0	0	5.49917e-06	0	0	0	0.000281581	0
	S100PBP	0	0.000380278	0.000292124	0.000430723	0	3.15661e-06	5.40559e-05	0	0.000113161	5.86692e-05	0	0	0	0	0.000433875	0.000463524	0.000215549	0	0.000277787	0	0	0	0.000111029	0	0	0	0.000406234	0
	PHC2	0	9.24659e-06	0	0	0	0	3.4276e-05	1.03454e-05	0	4.23846e-05	0	0	0	3.03423e-05	1.13679e-05	2.18792e-08	1.76794e-06	0	1.38839e-05	0	0	0	1.17129e-05	0	0	2.05936e-06	8.391e-05	0
	DLGAP3	1.96387e-05	0.000106453	1.54945e-05	0	0	6.74092e-06	3.54625e-06	2.21255e-05	4.80358e-06	2.10282e-05	0	0	0	0	0.000348279	4.09115e-06	2.68157e-05	0	0	0	0	0	8.25928e-05	0	0	0	4.58627e-05	0
	ZMYM6	1.61383e-06	5.30439e-05	5.18139e-05	5.15628e-05	0	8.19636e-05	1.88755e-05	1.03296e-05	0.000187614	0	0	0	0	2.18237e-05	7.91027e-05	9.43637e-05	1.27111e-05	0	0.000114596	0	0	0	4.83426e-05	0	0	0	0.000219498	0
	C1orf216	1.0809e-05	0.000222553	0.000122444	3.90307e-05	0	0.000114222	9.61022e-05	5.02769e-06	8.01714e-06	0	0	0	0	0	4.79304e-05	3.88078e-05	7.08492e-05	0	5.85672e-05	0	0	0	9.78122e-05	0	0	0.000133244	4.76303e-05	0
	CLSPN	0	0	0	1.61771e-05	0	0	0	3.98303e-06	0	0	0.00413274	0	0	0	0	0	0	0	0	0	0	0	0	0	0	0	0	0
	AGO3	0	8.85827e-05	0	9.24849e-06	0	4.4837e-07	2.09233e-05	3.64062e-34	0.000119036	7.32142e-05	0	0	0	0	0	0.000231413	0.000228103	0.000144631	0.000229452	0	0	0	7.696e-06	0	0	0	0.000780914	0
	MAP7D1	0.000316418	3.48685e-05	0.000446557	0	0	0	0.000233345	0.000182775	8.01482e-05	4.44048e-05	0	0	0	0.000702096	0	0.0001357	0	0	0.000143531	0	0	0	5.98266e-05	0	0	0	0.000161462	0
	OSCP1	0	2.93715e-05	3.75854e-06	3.16943e-05	0	1.86612e-05	0	0	0	4.58101e-06	0.000129292	0	0	0	9.87946e-06	3.17372e-05	1.7312e-05	6.83838e-05	2.61066e-05	0	0	0	2.65791e-05	0	0.000388196	2.36442e-05	0	0
	ZC3H12A	0.000484501	6.01715e-05	0.000162164	0	0	0.000750485	0	2.18343e-05	0	2.92911e-05	0	0	0	0.0011864	0	0.000475288	0	0	4.62141e-05	0	0	0	0.000299493	0	0	0.00061632	0	0
	RLF	4.80356e-05	5.61551e-05	8.0564e-05	1.09653e-06	0	0.000108329	0	1.20074e-05	0.000202534	1.10008e-05	0	0	0	0	5.71242e-05	4.94753e-05	1.59771e-05	1.98514e-05	8.70395e-05	0	0	0	0	0	0	0	0.000190803	0
	NFYC-AS1	0	8.10763e-05	1.29951e-05	0	0	1.80444e-05	5.10627e-06	1.07886e-05	0	0	0	0	0	0	0.000132038	1.90279e-05	1e-45	0	1.22397e-05	0	0	0	3.94192e-06	0	0	0	1.7055e-05	0
	CTPS1	0	9.72685e-05	0	0	0	9.73664e-05	0	4.95046e-06	0	4.00698e-05	0.000817018	0	0	0	6.90621e-05	0	0.000202646	0	9.38196e-05	0	0	0	5.05226e-05	0	0	0.000132832	6.46301e-05	0
	CCDC30	0	1.16618e-05	0	1.25839e-05	0	5.78596e-06	1.51571e-05	8.48533e-06	0	0	3.77017e-05	0	0	1.67046e-05	0	1.20947e-36	3.86861e-05	4.04674e-06	2.56405e-05	5.15815e-05	0	0	0	0	0.000668569	0	5.77441e-05	0
	P3H1	0	8.16865e-05	5.35105e-05	0	0	1.92802e-05	0.000111148	0	7.23642e-05	9.31876e-06	0	0	0	0	0	0.000103487	8.53987e-05	0	0.000123699	0	0	0	0.00011265	0	0	0	0.000146984	0
	CDC20	0	0	0	0	0	0	0	0	0	0	0.0036308	0	0	0	0	0	0	0	0	0	0	0	0	0	0	0	0	0
	RP11-7O11.3	0	7.35615e-05	3.21796e-05	0	0	1.0929e-05	1.01283e-05	0	2.29218e-05	0.000127325	0	0	0	2.66193e-05	0.000113512	3.227e-05	5.9989e-05	0	1.58052e-05	0	0	0	6.10534e-05	0	0	3.24051e-05	1.35595e-34	0
	SLC6A9	0	2.39988e-05	0	0	0	0.000361125	0.000122619	8.07564e-05	0.000351639	0.000139517	0	0	0	0	5.91478e-05	0	0.00013838	0	5.2724e-05	0	0	0	0	0	1e-45	4.22936e-05	9.76566e-05	0
	TMEM53	0	1.93253e-05	2.28729e-05	0	0	0.00010478	2.21226e-05	3.61644e-05	0.000135541	8.00785e-05	5.40669e-05	0	0	0	0	1.79123e-05	1.72482e-05	4.49026e-05	7.94883e-05	0	0	0	1.18882e-05	0	0	5.26931e-05	0	0
	PLK3	0.000661951	0	0	0.000108812	0	4.03147e-05	6.53973e-05	0.000337996	2.16163e-21	4.42891e-05	0	0	0	0.000592002	0	3.57348e-05	5.29058e-05	0	0.000169581	0	0	0	4.98965e-05	0	0	0	7.07647e-05	0
	BTBD19	0	0.000130562	0	0	0	0	0	6.18772e-05	0	0	0	0	0	0	8.58492e-05	3.39959e-06	0	0	0	0	0	0	0	0	0	0	0	0
	PTCH2	0.000969383	0.000255552	0	8.00773e-05	0	0.000906706	0	0	0	0.000227776	0	0	0	0	0.00133663	0.00173607	0	0.00181383	0	0	0	0	0.000126286	0	0	0	0.000108676	0
	MMACHC	0	6.33391e-05	4.42488e-05	3.18909e-05	0	5.56111e-05	1.53956e-05	1.69639e-05	0	4.64516e-05	0	0	0	0.00011631	0	6.232e-42	7.25758e-05	4.97618e-06	8.57831e-05	0.000486336	0	0.000103989	1.11586e-05	0	0	8.13339e-05	2.46141e-05	0
	IPP	2.12624e-05	8.89612e-05	6.56989e-05	2.65789e-05	0	2.59979e-05	4.16282e-05	5.28547e-06	0.000122876	5.60194e-06	0	0	0	1.42264e-05	0	8.90374e-05	7.08871e-05	0	7.59198e-05	0	0	0	0	0	0	9.68894e-05	0.000126062	0
	MAST2	5.70481e-06	0	9.31787e-06	0	0	1.34311e-05	1.15337e-05	4.76282e-05	5.79768e-05	8.98998e-06	0	0	0	0	0	1.16e-43	0	0	3.1778e-05	0	0	6.59033e-06	5.52516e-05	0	0	5.35275e-05	8.26495e-05	0
	NSUN4	5.64007e-05	9.38433e-05	0	1.20804e-05	0	0	4.81669e-05	2.38108e-08	3.3642e-05	0.000115109	0	0	0	6.88234e-05	8.0056e-05	7.67219e-05	0.000277123	0	5.60538e-05	0	0	0	5.50597e-05	0	0	0	0.000244614	0
	MKNK1	2.53933e-05	8.2187e-05	0.000157645	0	0	0.000138825	9.1398e-05	5.8382e-05	0.000226359	0.000256763	0	0	0	4e-45	3.9374e-05	0.000179606	2.33006e-05	0	0.000126611	0.00130627	0	0	9.72501e-05	0	0	6.25006e-05	0.000284435	0
	EFCAB14	4.56411e-05	0.000305165	0.000256729	7.0288e-05	0	0.00034547	5.656e-05	0.000234756	0.000162306	1.48167e-05	0	0	0	0.000163787	8.56464e-05	0.000190037	2.80058e-05	0	0.000359644	0	0	0	6.62963e-05	0	0	0.000283204	0.000547508	0
	CDKN2C	0	0	1.59268e-05	0	0	0.000260298	0.000148495	0	0	5.17866e-05	0.00152759	0	0	0	0	0.000394723	0	0	0	0	0	0	0	0	0	8.15973e-05	0	0
	LINC01562	5.2625e-05	0.000130832	0.000198178	0	0	2.11792e-05	3.73969e-05	0	0	2.95266e-05	0	0	0	0	2.87236e-05	1.73637e-05	0	0	0.000165559	0.000458727	0	0	7.56427e-06	0	0	2.93865e-05	2.39648e-05	0
	RP4-657D16.3	0	0	0	0	0	2.60638e-05	0	0	2.42559e-05	6.49734e-06	5.55696e-05	0	0	1.67941e-05	3.80141e-06	1.47699e-05	1.15302e-05	0	1.61803e-06	0	0	0	3.09618e-06	0	0	1.92153e-05	4.50729e-05	0
	RAB3B	0	0.000224692	0.000188978	0	0	6.31346e-05	0.000171442	0.000276324	0	2.57824e-05	0	0	0	7.42322e-05	0	0	0	0	0.000307403	0.00116091	0	0	2.32724e-05	0	0	0.000182446	0.000120136	0
	ZYG11B	0	8.32067e-05	6.85955e-05	0	0	0	4.0254e-05	0.000148707	6.36565e-05	7.60873e-05	0	0	0	0	0	7.06661e-05	0	0	0.000214878	0	0	0	4.7324e-05	0	0	1.83427e-05	0.00037184	0
	RP5-1024G6.7	0	7.74855e-05	3.67419e-06	4.28385e-05	0	4.23408e-05	0	0	0	0	8.24338e-05	0	0	3.56479e-38	0.000360215	2.98718e-05	0	0	1.63529e-05	0	0	0	4.40052e-06	0	0	0	3.53011e-06	0
	LRP8	0	2.70477e-06	0	0	0	6.35041e-05	4.50078e-05	0	5.37632e-05	0	0	0	0	0	0	2.32108e-05	6.76292e-05	0	4.52505e-05	3.23344e-05	0	0	0	0	0	0	2.61492e-05	0
	RP11-117D22.2	0	7.67453e-05	0	1.65978e-05	0	0	0	0	1.9384e-05	3.5476e-05	3.7223e-05	0	0	0	0	7.1061e-06	3.72548e-05	0	1.9063e-05	0	0	0	0	0	0	0	0	0
	SSBP3	0.000129629	4.94938e-05	8.28478e-05	0.000468337	0	0	0.00016134	0.000565026	0.000128398	0.000132093	0	0	0	0.000176429	0	0	4.93661e-05	7.62564e-06	0.000304606	0	0	0	6.34851e-26	0	0	5.12653e-05	0.000366896	0
	DHCR24	1.10995e-05	2.476e-06	0	0.000137566	0	2.83855e-05	1.35633e-05	6.28888e-05	1.04966e-05	0	1.51657e-05	0	0	9.89841e-06	0	1.25313e-05	0	0	2.10597e-05	0	0	1.51525e-05	2.55818e-06	0	0	7.79015e-06	3.41743e-05	0
	USP24	0	0	4.47226e-05	0.000162716	0	0	2.77745e-05	4.4235e-05	0.000111765	6.35924e-05	0	0	0	0	7.6083e-05	3.08617e-05	5.68232e-05	0	8.49856e-05	0	0	0	0	0	0	3.35398e-05	0.000161745	0
	JUN	0	0	0	0	0	0	0.00208253	0	0	0	0	0	0	0	0	0	0	0.62611	0	0	0	0	0	0	0	0	0	0
	RP4-794H19.1	5.3489e-05	2.54114e-05	2.51159e-05	0	0	1.39865e-05	5.09762e-06	0	9.65087e-07	0	0	0	0	0	0	2.1624e-05	6.71964e-06	2.99384e-05	7.78876e-05	0	0	0	7.77294e-06	0	0	0	0	0
	NFIA	8.62066e-06	0	0	0	0	0	5.67477e-05	0.000745101	0	0.0002729	0	0	0	0.000150575	0	1.51594e-05	0	0	0	0	0	0	0.000487083	0	0	0	0	0
	INADL	2.78544e-06	0	0.00011076	0.000124709	0	0	0	8.55085e-05	0	2.77237e-05	0	0	0	0.000172944	0	0.000131468	0	0	0.000245599	0	0	0	0	0	0	0.00040404	0.000180185	0
	USP1	4.14843e-05	0.000505122	0.000568899	1.13592e-06	0	0.000210033	4.82734e-05	7.7158e-06	0.000571274	0	0.00365466	0	0	0	4.39853e-06	0.000113663	2.13571e-08	0	0.00102172	0	0	0	8.93386e-05	0	0	0.00011305	0.000493906	0
	EFCAB7	2.43689e-05	3.91193e-05	4.78721e-05	7.50265e-05	0	0	5.78186e-05	9.8947e-06	0.000140389	0	0	0	0	0	1.00251e-05	4.31887e-05	1.13226e-05	1.81743e-05	6.47425e-05	0	0	0	3.53534e-05	0	0	2.6997e-05	8.8311e-05	0
	PDE4B	0.00556438	0.00050751	0.00136493	0.000480053	0	0.00439518	0	0.0006181	0	0.000490145	0	0	0	0	0	0.00299397	0	0	0.000599237	0	0	0	0.00279198	0	0	0	0.00168907	0
	GADD45A	0	0.000547058	0.000834146	0	0	0.0148184	0.0069722	0.0017719	0	0.000276247	0	0	0	0.00131564	0.000492739	0	0.00121584	0	0.00074908	0	0	0	0.000870699	0	0	0	0	0
	FAM73A	0	4.12801e-05	9.97453e-05	2.37641e-05	0	6.90083e-05	4.15175e-05	6.70284e-06	6.04501e-07	9.44672e-05	0	0	0	4.40318e-05	0	7.46705e-05	4.80418e-05	0	4.49119e-05	0	0	0	0	0	0	0	0.000308658	0
	RP11-386I14.4	0.0060629	0	0.00197506	6.00943e-05	0	0	0.00118931	0	0	0.00111009	0	0	0	0.00131689	0.00249156	0.00551277	0	0.00224935	0	0	0	0	0.00174252	0	0	0	1.3505e-13	0
	IFI44L	0	0.000561126	0	0	0	0	0	8.46103e-05	0	0.000239683	0	0	0	0	0	0	0	0	0	0	0	0	4.04259e-05	0.00802043	0	0	0	0
	IFI44	0	0.000211026	4.28505e-05	0	0	0	0	0	0	0	0	0	0	0	0	0	0.000217528	0	0	0	0	0	0.000173005	0.0109267	0	0	0	0
	RP5-887A10.1	0	0.00928577	0.0350206	0.0188444	0	0.0192154	0	0	0	0.0283029	0	0	0	0	0.00842141	0	0.0104541	0	0.00174065	0	0	0	0.014246	0	0	0	0	0
	ADGRL2	0	0	0.000234532	0.00171345	0	0.000322844	0	0	0	0	0	0	0	0	0	0	0	0	0	0	0	0	0.000266403	0	0	0	0	0
	RP11-475O6.1	0	3.95782e-05	8.63482e-06	4.20107e-05	0	3.91488e-05	9.29248e-06	0	0	9.58298e-05	0	0	0	0	0.000114107	0	0.000118339	0	0	0	0	0	2.63814e-05	0	0	0.000300925	0.000113234	0
	PRKACB	2.06928e-05	5.59569e-05	9.47721e-05	0.000253549	0	0.00031497	4.19543e-05	0.000271988	0.000164297	1.48271e-05	0	0	0	0	0	0.000120217	7.90965e-05	0	5.07667e-06	0	0	0	0.00032912	0	0	3.45988e-05	0.000426951	0
	BCL10	0.000189831	4.01707e-05	0.00019775	0.000467086	0	0.000136612	0	0.000103182	3.8325e-20	0	0	0	0	8.81171e-05	2.7295e-05	0.000447103	0.000188816	0	8.79023e-05	0.00155967	0	0	3.82737e-05	0	0	0.000171415	0.000157643	0
	COL24A1	1.49e-43	1.33924e-05	0.000152581	8.90393e-05	0	0	1.52047e-05	4.81825e-05	0	1.01718e-06	0	0	0	0.0001503	0.000142171	5.17127e-05	0	8.16227e-06	0	0	0	0	9.42134e-06	0	0	3.15676e-05	2.62514e-14	0
	ODF2L	0.00026881	9.58668e-05	0.000620165	0.00035201	0	0.000235342	0.00016073	0	0	2.8543e-05	0	0	0	0	0.000127854	0.000787562	0.00094652	0	0.000147773	0	0	0	0.000260553	0.000116683	0	0.000406982	0.00047574	0
	PKN2	8.96015e-05	1.63567e-05	0.000181281	0.000231478	0	0.000207538	2.05332e-06	0	0	6.49766e-05	0	0	0	8.44824e-05	0.00011474	6.8522e-05	0.000314288	2.61194e-05	0.000107087	0	0	0	4.44937e-05	0	0	0	0.000709522	0
	GBP1	0.00012179	0	0	9.70189e-05	0	9.84935e-05	9.527e-06	0.000284485	0	1.22822e-05	0	0	0	0.000270772	0	2.69222e-05	0	0	0	0	0	6.17586e-05	4.83639e-05	0.00109275	0	0.000282937	5.90325e-05	0
	GBP4	1.22646e-05	0	8.03611e-06	0.000166463	0	2.11365e-05	0	1.70779e-05	0	2.99625e-05	0	0	0	1.62087e-05	6.98378e-05	0	0	0	8.22267e-06	0	0	0	0.000137289	0.000424063	0	0.000292996	0.000111605	0
	GBP5	0.000120098	0	6.64554e-05	0	0	0.000152248	0	7.48658e-06	0.000196031	0	0	0	0	0	5.77868e-05	0	0	0	7.49823e-05	0	0	0	1.47718e-05	0.000188134	0	0.000212339	9.78746e-05	0
	LRRC8B	5.43225e-05	2.03638e-05	2.50059e-05	0	0	0.000142616	3.43449e-06	4.49863e-05	0	6.23528e-05	0	0	0	0	0	2.96807e-05	6.56509e-05	8.4871e-39	9.07795e-06	0	0	0	0	0	0	6.71785e-05	0.000253791	0
	GLMN	0	9.24018e-06	4.08609e-05	4.20716e-05	0	0.000159808	2.54088e-05	2.61556e-05	0.000156513	2.08881e-05	0	0	0	0	6.57961e-05	3.18862e-05	0.000170917	0	9.21423e-06	0	0	0.000216318	4.00525e-05	0	0	0	5.06391e-05	0
	RPAP2	4.13644e-05	0.000114936	8.54123e-05	0	0	0.000373175	0	0	3.69329e-05	7.46128e-05	0	0	0	0	7.2e-05	5.33016e-06	0.000419041	8.20344e-05	0.000137227	0	0	0	2.02285e-20	0	0.000387536	0.00023201	0.000675284	0
	EVI5	2.1494e-05	0.000109603	0.000385195	0	0	0.000354311	0	0.00017744	5.77218e-05	0	0	0	0	3.70091e-17	5.47958e-06	0.000389313	7.88339e-07	0	0.000254773	0	0	0	8.60253e-05	0	0	0.000161407	0.000660365	0
	DPYD	1.88999e-05	6.48269e-05	0.000153868	0	0	0.000219209	0.000147117	0.000223945	0	0	0	0	0	9.16661e-05	0.000131181	0	2.25934e-05	0	7.38108e-05	0	0	0	7.65924e-05	0	0	0.000236589	0.000245327	0
	RP5-884G6.2	0	2.10838e-05	2.8067e-05	0	0	0	2.12387e-06	1.07586e-06	0	4.8046e-05	0	0	0	0	1.66078e-05	3.16836e-05	0	0	0	0	0	0	7.16857e-06	0	0	7.11837e-06	2.80737e-05	0
	TRMT13	0	6.09087e-05	8.88143e-05	0.000142066	0	7.03801e-05	0	0	0.000119743	5.67853e-05	0	0	0	0	0.000217497	5.90839e-05	0.000537745	4.38263e-05	7.92982e-05	0	0	0	8.46255e-05	0	0	0.000130206	0.000597263	0
	CDC14A	0	2.3441e-06	1.03115e-05	0.000126669	0	0	0	0.000116333	1.38991e-05	0	0	0	0	9.21545e-05	0	2.99749e-06	0	0	0	0	0	5.45811e-26	2.58182e-05	5.17577e-05	0	0	1.54469e-05	0
	SLC30A7	4.99058e-05	0	0.000186328	0	0	8.47638e-05	0	0.000137855	0.00048614	9.01149e-05	0	0	0	0	8.53039e-05	0.000620041	0.000110266	0	8.36576e-05	0.00068852	0	0	8.32544e-05	0	0	0	0.000829686	0
	RNPC3	0	4.94238e-05	6.15486e-05	5.4677e-05	0	6.11093e-05	0.000199081	0	2.39774e-05	0.000555818	0	0	0	4.23087e-26	0.0009751	1.68513e-05	0.000525726	0	4.4771e-05	0	0	0	1.31089e-05	0	0	5.44145e-05	0.000483009	0
	NTNG1	0	1.63913e-05	8.59088e-06	0.000652815	0	0	0	2.18361e-05	0	0	0	0	0	0	0	9.00362e-05	0	3.12236e-05	0	0	0	0	0	0	0	0	0	0
	GPSM2	0	5.94092e-06	8.59539e-05	0	0	0	1.78456e-07	4.04469e-05	0.000154299	0	0.000580551	0	0	0	0	2.46065e-05	4.37079e-06	0	1.14847e-06	0.00018413	0	0.000290076	4.60722e-06	0	0	0	6.04721e-05	0
	TAF13	0	4.26347e-05	3.86101e-05	0	0	3.85327e-05	8.95772e-05	7.30341e-05	0	6.15556e-05	0	0	0	0	0	0.000129775	0	0	3.28747e-05	0.00107859	0	0	8.16424e-06	0	0	0	0.00014557	0
	CYB561D1	0	1.8424e-05	4.439e-06	0	0	3.29232e-05	5.94531e-06	2.81254e-05	0	5.90481e-05	0	0	0	0	0	2.99111e-06	6.07651e-05	0	2.46386e-05	0	0	0	8.19468e-06	0	0	2.94292e-05	7.05746e-05	0
	KCNA2	0	5.60965e-05	0	0	0	4.01e-43	3.91503e-06	0.000177473	0	4.0511e-05	0	0	0	0	0	3.66312e-05	0	3.16463e-05	3.76974e-05	0	0	0	2.58262e-05	0	0	9.50808e-05	6.02629e-05	0
	RP11-284N8.3	4.83268e-05	1.98071e-05	0	0	0	0.000125316	0	0.000750019	0	0.000316625	0	0	0	5.58322e-05	2.27315e-06	0.000452217	5.47853e-05	0	0.000101674	0	0	0	9.07317e-05	0	0	0.0001327	0.00115372	0
	CEPT1	0	4.53613e-05	0.000257341	0.000142491	0	8.96596e-05	0.000283221	7.13276e-05	7.59582e-05	0	0	0	0	0	0.000207759	0.000357107	0.000222714	0	6.12377e-05	0	0	0	5.9191e-05	0	0	0.000191871	0.000327177	0
	RP5-1180E21.5	0	0	0	0	0	0	6.89038e-06	2.0564e-05	0	1.22814e-05	0	0	0	0	8.80978e-06	9.2521e-12	8.62067e-05	0	0	0.000710302	0	0	5.163e-06	0	0	0	5.97042e-05	0
	FAM212B	0	8.01826e-06	5.16345e-06	2.51821e-05	0	1.49875e-05	1.45502e-05	2.22777e-05	1.19688e-05	2.08878e-05	0.000202979	0	0	2.14124e-05	9.21866e-05	1.50567e-05	2.95257e-05	3.79924e-05	2.03771e-05	0.00012882	0	0	1.34103e-06	0	0	1.27092e-10	1.03047e-05	0
	SLC16A1-AS1	0	0.000123808	2.67118e-05	0.000136675	0	0.000268876	0.000139816	0	4.43517e-06	0.00039474	0	0	0	0	0.000144174	0.000229128	0.000916774	0	6.3314e-05	0	0	0	0	0	0	0	0.000533847	0
	HIPK1-AS1	0	5.43383e-05	4.83437e-05	3.91032e-05	0	4.06032e-06	0	0	3.00514e-05	0	5.92807e-05	0	0	0.00011377	0.000477856	7.21661e-05	1.69365e-05	3.75575e-05	0	0	0	0	9.30019e-06	0	0	0	0	0
	HIPK1	0	1.7342e-05	0.000167815	0.000167136	0	0	1.91419e-05	0.000111195	6.8745e-05	8.53179e-05	0	0	0	0.000486707	6.66795e-05	0.00016908	1.24491e-27	0	6.40424e-06	0	0	0	2.24019e-05	0	0	4.61923e-05	0.000328642	0
	TRIM33	0	0	0.000136251	0	0	3.40909e-05	0.000197794	0	0	0.000436773	0	0	0	3.54047e-05	0	0.000238022	0.000139093	0	5.02925e-05	0	0	0	6.23796e-05	0	0	9.3195e-05	0.000881037	0
	AMPD1	0	0	0.00233631	0	0	0.000411381	0.000656581	0	0	0	0	0	0	0.00049006	0.000548922	0.00181615	0.000398384	0	0.000200828	0	0	0	0.000614322	0	0	0.000331179	0	0
	VANGL1	0	2.23397e-05	0	1.84638e-05	0	0	0	0.000158879	0	0	0.000185995	0	0	0	0	5.02881e-05	3.6218e-06	0	8.3866e-06	0	0	0	0	0	0	0	7.28355e-06	0
	ATP1A1	0	0	0.000359035	5.43265e-05	0	0.000137258	0.000159943	5.64841e-05	0.000369971	6.09617e-05	0	6.01505e-05	0	1.58377e-05	0.000503975	0.000328533	0.000499637	0	0.000307914	0	0	0	0.00069466	0	0	0.000366873	0.000502567	0
	PHGDH	0.000343956	0	0.00200581	0	0	0.00102045	0.00146707	0.000172827	0.00374839	0.000305214	0	0	0	0	0.00053776	0	0.000854298	0	0.000566071	0	0	1.17409e-39	0.000582921	0	1e-45	0.00208647	0	0
	NOTCH2	0	4.78731e-20	9.46752e-06	8.957e-05	0	0.000138879	5.516e-05	0.000456988	5.52319e-05	0.000125208	0	0	0	0.000203363	3.7166e-05	0.000105728	1.36215e-05	0	3.43901e-06	0	0	0	5.37087e-05	0	0	4.64919e-05	0.000209519	0
	SEC22B	4.1373e-05	0.00011447	0.000710679	0	0	0.000141932	0.000415005	0.000197533	0.000541477	9.98864e-05	0	0	0	0	0.000144804	0.00102873	0	0	0.000403023	0.00898171	0	0	0.000412593	0	0	0.000477737	0.000868971	0
	AC253572.1	9.23467e-05	0.000128825	0	0.000348592	0	0.000449453	0	0.000252184	3.45225e-05	5.15343e-05	0	0	0	0.000229063	6.27047e-05	0	0	0	7.54149e-06	0	0	0	2.44342e-05	1e-45	0	0.000413725	0	0
	SRGAP2C	5.8583e-05	5.02707e-05	8.90937e-05	0.000103977	0	4.55542e-05	2.73383e-05	0.000274566	0.000125303	3.27578e-05	0	0	0	0	0.000162572	5.37981e-06	4.29537e-05	0	0	0	0	0	1.96564e-06	0	0	0	0.000133438	0
	SRGAP2B	5.04071e-05	6.81954e-05	1.95762e-05	0.000106897	0	0	0	0.000316415	7.328e-05	2.08852e-05	0.000364142	0	0	0	0.000353614	0	0.000120122	0	5.07704e-05	6.42e-43	0	0	0	0	0	0.000188876	0.000111401	0
	AC241585.2	0	3.69908e-05	7.90439e-06	0.000172852	0	1.02392e-05	1.3218e-05	0	0	0	0	0	0	0	0.000230376	0	0	0	0	0	0	0	4.98758e-06	0	0	0	0	0
	CH17-373J23.1	0	0.000992021	0.000534664	0	0	0	0.00033592	0	0	0.00125878	0	0	0	0	0.0132522	0.00348737	0.000129263	0.0102185	0	0	0	0.00139868	0.00160323	0	0	0	0.000658547	0
	NBPF20	0	0	8.25766e-05	0	0	0	2.64991e-06	0	0	6.56689e-05	0	0	0	0.000205947	3.82653e-05	1.17178e-05	0	0	2.95772e-05	0.0004713	0	0	2.08283e-05	0	0	0	0.000112964	0
	RP11-315I20.1	0	2.82814e-05	2.48838e-05	0	0	1.91422e-05	1.40211e-06	0	7.26431e-06	7.26911e-06	0	0	0	0	0.000103907	2.64844e-05	0.000116823	0	0	0	0	0	0	0	0	1.04975e-05	3.79303e-05	0
	TXNIP	0	0.00267843	0.00128881	0.00471012	0	0.00486679	0.00873025	0.00344828	0	0	0	0	0	0	0.0190879	0.0278845	0.0189512	0	0	0	0	0	0.000709359	0	0	0.00114839	0.00760228	0
	NBPF10	6.43113e-05	2.63876e-05	0	0.000159196	0	1.19004e-05	0	6.88901e-05	6.72167e-05	5.43297e-05	0	1.31627e-05	0	2.24431e-05	0	6.40311e-06	3.03594e-06	0	4.23359e-30	9.40741e-05	0	0	0	0	0	4.46001e-05	1.86706e-05	0
	NOTCH2NL	1.94169e-05	2.57157e-05	0	0.000106669	0	6.08727e-05	0	7.83552e-05	2.27378e-05	3.7968e-06	4.46237e-06	0	0	2.25373e-05	1.40353e-05	1.47306e-05	0	0	0	0	2.42426e-05	1.70092e-21	0	0	0	4.68448e-05	4.09454e-05	0
	NBPF12	5.54615e-05	2.5002e-06	8.82757e-05	0.000105588	0	0	1.28564e-06	2.94439e-05	3.06884e-05	8.61949e-05	0	0	0	0.000122023	7.5043e-05	2.66234e-05	0.000133696	0	4.50466e-05	0	0	0	2.37694e-05	0	0	2.72794e-05	0.000122001	0
	PRKAB2	0	3.57916e-05	2.73869e-05	0	0	2.69201e-05	6.92195e-06	4.72857e-06	5.20026e-05	0	0	0	0	0	8.58153e-05	2.36816e-05	4.3605e-05	0	5.34023e-05	0	0	3.40039e-05	0	0	0	0	8.24847e-05	0
	LINC01138	1.10886e-05	9.1868e-05	2.78367e-05	2.49463e-05	0	4.88323e-05	7.0666e-05	0	3.94641e-11	0.000102282	7.39943e-05	0	0	0	0.000212727	0	0.000137949	0	7.775e-05	0.000121147	0	0	6.66353e-05	0	0	4.43726e-06	1.61634e-05	0
	AC245100.1	4.96903e-05	0.00020603	2.09228e-05	0.000443343	0	9.89031e-06	0	0	0	5.07967e-05	0	0	0	0.00012341	0.00108943	0	4.22259e-05	0	2.13036e-05	0	0	0	2.87786e-05	3.64374e-05	0	6.3633e-05	1.79193e-05	0
	NBPF14	0	0.000170089	0	0.000483367	0	0.000248004	0	0.000545452	0	0.000277429	0	0	0	0.000488104	0	8.62987e-05	0	0	1.17726e-05	0	0	0	0.000107565	0	0	0.000279867	5.40582e-05	0
	NBPF9	3.06677e-05	3.11319e-05	2.13586e-05	0.000153441	0	2.19813e-05	4.34816e-06	5.1237e-05	0	1.25702e-05	0	0	0	1.73023e-05	5.37139e-05	3.91603e-05	2.13828e-05	0	2.89061e-06	0	0	0	0	0	0	4.2354e-05	9.37493e-05	0
	NBPF19	4.49619e-05	4.2339e-05	0	0.000304735	0	4.08975e-05	8.73727e-06	0.000128891	0	5.13559e-05	5.52584e-06	0	0	9.16469e-05	6.51867e-05	5.41644e-05	0	0	0	0	0	0	0	0	0	0	9.14935e-05	0
	LINC00869	0.000395262	0.000849374	0.000511726	0.000379453	0	0.000512966	9.80401e-05	5.76094e-05	0.00023272	0.000312761	0	0	0	0.000444061	0.000601255	0	0.000501604	0	0.00032158	0	0	0	0.0005058	0	0	0.000157857	0.000135191	0
	HIST2H2BE	3.99395e-05	0.000308164	0	0.000254815	0	0.00131014	0.00155594	0	0	0	0	0	0	0	0.00288933	0.000578479	0.00231331	0.00270163	0.000149342	0	0	0	0.000995492	0	0	0	0.000110262	0
	RP11-196G18.24	0	6.67079e-05	3.60346e-05	4.33876e-05	0	2.26802e-05	0	5.75792e-06	3.85059e-05	0	0	0	0	0	0.000216525	2.62739e-05	7.61799e-06	2.51409e-05	9.28865e-06	0	0	0	0	0	0	0	1.91504e-05	0
	HIST2H2AA4	0	1.099e-06	0	0	0	0.00023531	0.000383533	0	0	0.00143726	0	0	0	0	0	0	0	0	0	0	0	0	3.3027e-05	0	0	0	0	0
	HIST2H2AC	0	0.000915796	0.000309067	8.35797e-05	0	1.75575e-05	0.0001654	0	0.00024279	0.000119242	0.00434575	0	0	0	0.00098581	0.000152574	0.000236322	0.00037338	0.000446819	0	0	0	0	0	0	0.000256971	0.000203256	0
	OTUD7B	1.82776e-05	0.000106086	5.2788e-06	0	0	6.31708e-34	6.23998e-06	2.44064e-06	1.27513e-06	0	0	0	0	0	0.000134972	7.38226e-06	4.10274e-05	6.01191e-05	5.26816e-05	0.000405102	0	0	0	0	0	2.41935e-05	0.000175284	0
	VPS45	0	0.000167086	6.41674e-05	9.13323e-05	0	0	7.36835e-05	6.78993e-06	6.27901e-20	4.27038e-05	0	0	0	0	0.000155295	0.000109749	0.000131383	0	8.10008e-05	0	0	0	2.35862e-05	0	0	4.15003e-05	0.000128283	0
	PLEKHO1	0.000426504	0.00084181	7.44885e-05	0.000315984	0	0	0	0.00020098	0.000360369	8.32502e-05	0	0	0	2.07239e-05	0	0.000505253	0	0	0.000157692	0	0	0	0.000285586	0	0	0.000320324	0	0
	ANP32E	0.000518287	0.000910622	0.000317955	0	0	1.42469e-05	0.000136082	7.95691e-05	0.000960641	3.00145e-05	0.00565986	0	0	0	0.00047673	0.00039494	0.000322532	0	0.000598643	0.00240942	0	0	0	0	0	9.83282e-05	0.000795625	0
	FALEC	0	0.000234872	0	7.01504e-06	0	0	3.96589e-05	0	0	5.10098e-05	0	0	0	0	0.000267407	0	1.4402e-06	5.21975e-06	1.86398e-05	0	0	0	0	0	0	0	2.21704e-05	0
	MCL1	0.019851	0.00323512	0.00421371	0	0	0.00152862	0.000461664	0.0028581	0	0	0	0	0	0.0311891	0.00684647	0.0050042	0.00790456	0.00198627	0.00535408	0	0	0	0.00869934	0	0	0	0.000844203	0
	FAM63A	0	0.000197209	0.000256686	0	0	0.000102182	5.37909e-05	0.000115346	0	0	0	0	0	8.04591e-05	2.07425e-05	7.11854e-05	0	3.88996e-05	0.000134886	0	0	0	0	0	9.24416e-05	5.6533e-05	0.000253841	0
	C1orf56	0	0.000190435	0	0	0	3.49761e-09	0.000160202	0	0	0	0	0	0	0	0	0	0	0	0.000166511	0.0268236	0	0	0	0	0	0	0	0
	CDC42SE1	0.000298371	0.000415078	0	0.000137892	0	3.75938e-05	0.00014625	0.000253208	0.00113001	0	0	0	0	0	0.000659953	3.73217e-05	0.000145117	0	0.000170018	0.0125233	0	0	3.25412e-05	0	0	0.000848782	0.000156748	0
	MLLT11	0	0.000126411	2.99368e-05	0	0	8.68462e-05	6.34344e-05	3.04175e-05	6.5296e-05	0	0	0	0	2.00396e-05	2.03324e-05	2.1381e-05	3.02044e-05	0	6.86206e-05	0	0	0	1.30076e-05	0	0	8.58744e-05	8.66493e-18	0
	LYSMD1	0	5.07408e-05	0	0	0	0	1.49826e-05	0	0	0	0	0	0	0	0	0	1.96644e-05	0	1.71597e-05	0.000467953	0	0	0	0	0	4.33373e-06	0	0
	POGZ	0.000163483	0.000280855	0.000178744	0.000104815	0	7.26551e-05	7.76367e-06	0.000182036	8.90782e-05	0.000134138	0	0	0	1.6588e-09	0.000171971	0.00017742	0.000691845	0	0.000387014	0	0	0	0	0	0	0	0.000989875	0
	RP11-98D18.9	4.0571e-05	8.19478e-05	1.45702e-05	0	0	4.69831e-05	2.89566e-06	0	0	1.7629e-05	0	0	0	0	2.50455e-05	9.19439e-06	6.23145e-05	0	3.05714e-06	0	0	0	1.77789e-05	0	0	6.2487e-05	3.18631e-05	0
	THEM4	0.000153276	0.000693071	0	0	0	0.000231642	0.00023873	1.27937e-05	0.000203336	0.000526039	0	0	0	0	0.000300801	7.17509e-05	0.00109618	0	0.000372655	0	0	0	7.20057e-05	0	0	4.37491e-05	0.000342553	0
	S100A10	0.000764462	0	0	0	0	0	0.000365803	0.000840924	0.0136449	0.000926456	0	0	0	0.000132691	0.00344635	0.00139028	0	0	0.00159886	0	0	0	7.87495e-05	0	0	0.00105492	0	0
	LOR	0	0.000467152	0	0	0	0	0	0	0	0	0	0	0	0	0	0	0	0	0	0	0	0	0	0	0	0	0	0
	S100A9	0	0	0	0	0	0	0	0	0	0	0	0.121118	0	0	0	0	0	0	0	0	0	0	0	0	0	0	0	0
	S100A12	0	0	0	0	0	0	0	0	0	0	0	0.0113465	0	0	0	0	0	0	0	0	0	0	0	0	0	0	0	0
	S100A8	0	0	0	0	0	0	0	0	0	0	0	0.0972079	0	0	0	0	0	0	0	0	0	0	0	0	0	0	0	0
	S100A6	0	0.00238503	0	0	0	0	0.0392083	0.00185128	0.0411794	0.00165239	0	0	0	8.53987e-29	0.00648114	0.0170292	0.0130047	0	0.0108744	0	0	0	0	0	0	0.00726199	0	0
	S100A4	0	0	0.00043284	0	0	0	0.0202561	0	0	0	0	0	0	0	0.00231828	0.00962218	0.00073444	0	0.00797826	0	0	0	0	0	0	0	0	0
	S100A13	0	0	0.000105787	0	0	0.000302436	0.00043375	0.000747743	0.000637205	0.000283474	0	0	0	0	0	0.000260217	6.13419e-05	0.000114573	3.94361e-05	0	0	0	8.71483e-05	0	0	4.17336e-05	6.58434e-05	0
	INTS3	7.86709e-06	0.000221624	5.20697e-05	0	0	1.04259e-05	2.81928e-05	2.07534e-05	0	4.65939e-05	0	0	0	5.99214e-05	0.000399393	6.67742e-05	8.12764e-05	0	0.000101737	0	0	0	0	0	0	0	0.000161138	0
	GATAD2B	7.58241e-05	0.000165946	0	0.000124282	0	0	5.26854e-05	8.63623e-07	1.85755e-34	0.000207217	0	0	0	2.64936e-05	0.000255038	5.81083e-05	0.000482644	4.49071e-32	0.000111748	0	0	0	0	0	0	0.000187184	0.000405207	0
	DENND4B	1.01737e-05	9.72439e-05	0	0.000167877	0	0	1.379e-05	2.4233e-05	0	4.11947e-05	0	0	0	0	1.59186e-05	1.2792e-10	0.000115209	0	7.09497e-05	0	0	0	2.6211e-05	0	0	5.84207e-05	0.000285236	0
	UBAP2L	6.44815e-05	0.000109159	1.87508e-05	4.40933e-05	0	0.000196275	7.83245e-05	4.2752e-05	9.2762e-05	0.000189683	0	0	0	0	0.000169455	4.53461e-05	0.000341406	0	9.77483e-05	0	0	0	0.000103747	0	0	2.86104e-05	0.000264349	0
	ATP8B2	1.69802e-05	0.000216296	0	0	0	0	0.000110181	0	0.000195323	3.62296e-05	0	0	0	0	0.000258531	0	0.000107874	0	0.000489636	0	0	0	0	0	0	0	0.000578182	0
	IL6R	4.95334e-21	0.000404704	0	0	0	0.000638457	0	0.00139095	0.000235244	0.000148254	0	0	0	0	0	0	0.0010184	0	0.00089093	0	0	0	0	0	0	0.0013884	0.00070775	0
	ADAR	0.000184578	0.00169026	0.00123895	0	0	0.00114692	0.000789102	0.000378988	2.14365e-14	0.000206203	0	0	0	2.243e-42	0.000478705	0.000434965	0.00358201	0	0.00091276	0	0	0	0.000623918	0.00747257	0	0	0.00312438	0
	KCNN3	0	0.000594497	0.000901984	0.000688746	0	0.000435681	0.000884158	0.00147534	0	0.000238669	0	0	0	4.22258e-31	0.00162387	0.000763666	0.000205353	0	0.00101912	0	0	0	0	0	0	0.000879425	0.000301825	0
	PMVK	0	0.00503093	0.00133635	0	0	0.00155878	0.000350068	0.000852406	0.00334745	0.00261366	0	0	0	0	0.000405237	0.0016768	0.00119605	0	0.00237803	0	0	0	0.00147573	0	0	0.00125642	0.000729356	0
	RP11-307C12.13	0	9.42698e-05	0	1.53686e-05	0	1.847e-05	0	1.22439e-05	0	0	5.13206e-05	0	0	0	0.000142556	2.73951e-05	1.05263e-05	3.54777e-05	0	0	0	0	0	0	0	0	0	0
	PBXIP1	0.000237286	0.000497315	0.000529254	0.000621366	0	0	0.0013166	0.00151986	0.00113239	0	0	0	0	0	0.00107219	0.000599498	0.000116392	0	0.000391708	0	0	0	0.000290842	0	0	0.000730219	1.37287e-06	0
	RP11-307C12.12	1.98822e-05	0.000123683	0	0	0	5.5943e-06	2.55267e-05	1.14485e-05	0	0	0	0	0	0	0.000257952	0	2.5761e-06	0	4.2098e-06	0	0	0	1.1077e-05	0	0	0	0	0
	SHC1	3.23762e-28	0.000716852	0.000480509	0	0	0.000124778	6.52296e-05	9.27815e-05	0.000514599	0.000130999	0	0	0	0.000177448	0.00073874	0.000482826	0.000158009	0	0.000658238	0	0	0	0.000286709	0	0	0	0.000451895	0
	CKS1B	0	0.000604464	0.000502166	0	0	0	5.94711e-05	0.00015915	0.00156235	0.000756628	0.0194118	0	0	0	0.000296789	0.000455125	0.000668905	0	0.000629255	0	0	1.22374e-40	0.000308699	0	0	0	0	0
	ZBTB7B	0.000111203	0.000249201	0.000129955	0	0	0.000150964	5.79249e-05	0.000128506	4.28471e-05	3.95405e-05	0	0	0	0	0.000131284	0.000106585	6.85708e-05	0	0.000232217	0	0	0	0	0	0	4.60634e-05	0.000124679	0
	DPM3	1.27634e-24	0.00893572	0.00347983	0	0	0.000783451	0.0039801	0.00119279	0.000409195	0.00533059	0	0	0	0	0.00840317	0.00448357	0.00246466	0	0.00336903	0	0	0	0.00117743	0	0	0.00185559	0	0
	ASH1L-AS1	5.69306e-05	0.000442888	0.0001552	2.24943e-05	0	6.48422e-06	3.0247e-05	0	0.00010469	8.05172e-05	0	0	0	0	0.00048131	3.44048e-05	8.48394e-05	0	0	0	0	0	6.08632e-05	0	0	0	0	0
	GON4L	0	0.000476614	0.000309493	0.000203258	0	6.59388e-05	7.29331e-05	5.40187e-05	1.76756e-13	0.000465737	0	0	0	0	0.000134906	0.000274968	0.000848465	0	0.000419571	0	0	0	8.71918e-05	0	0	0	0.00104767	0
	KIAA0907	0	0.000261206	0.000107345	5.69227e-05	0	0	0.000117004	0	3.39177e-05	4.73874e-05	0	0	0	0	0.000469127	6.52604e-05	0.000905595	0	0.000206145	0	0	0	0.00028838	0	0	0	0.00077044	0
	ARHGEF2	0	0.00158109	0.000532207	0.000565179	0	7.18365e-05	0.000195108	0.000284889	2.82026e-05	0.000271415	0	0	0	0	0.000287192	0	0.000441672	0.000210087	0.000746374	0	0	0	0	0	0	0	0.000352616	0
	RP11-336K24.12	0	7.65338e-05	1.98296e-05	2.55429e-05	0	2.11434e-06	6.95964e-06	0	0	0	0	0	0	0	0.00010029	3.19748e-06	5.72973e-06	0	0	9.03226e-05	0	0	0	0	0	0	0	0
	LMNA	0.00377459	0	0.00574794	0	0	0	0	0.000297497	0.00335127	0	0	0	0	0.0205904	0.000552963	0.00119689	0.000224099	0	0.00161917	0	0	0	0.00376509	0	0	0	0	0
	SLC25A44	2.5302e-05	0.000135012	5.75548e-05	0	0	9.69578e-05	4.77606e-05	4.61196e-05	6.49869e-06	0.000105297	0	0	0	0	4.40362e-05	1.38828e-05	9.52413e-05	2.53469e-05	4.4871e-05	0	0	0	9.63009e-05	0	0	7.48603e-05	0.000133046	0
	SMG5	3.40968e-05	3.59908e-05	2.66255e-05	0	0	3.26813e-06	4.68303e-05	1.08601e-05	0.000103764	7.02387e-06	0	0	0	0	5.24799e-05	1.22231e-05	0.00017341	8.7e-44	4.44436e-05	0	0	0	0	0	0	9.2398e-05	0.000154359	0
	GLMP	0	0.000803308	0.00037196	0.000111561	0	8.40584e-05	0.000350291	0.000284969	0.000488804	0	0	0	0	0	8.81631e-05	0.000433353	0.000289538	0	0.000974998	0	0	0	0.000425602	0	0	0.000401488	6.55802e-05	0
	MEF2D	0.000310655	0.000216055	0.000206664	0	0	0.000287206	7.54278e-05	0.00018838	1.63602e-05	0.000179021	0	0	0	0	3.96409e-05	9.44725e-05	0.00014975	0	0.000522767	0	0	0	0	0	0	3.64885e-05	0.000523824	0
	RP11-284F21.11	0	0	0	0	0	0	0	0	0	0	0	0	0	0	0.00100491	0	0	0	0	0	0	0	0	0	0	0	0	0
	RP11-284F21.9	0	0	2.98665e-05	0	0	3.35011e-05	3.58151e-05	0	2.173e-06	0	0	0	0	0	0	6.8005e-06	7.70103e-05	0	1.9472e-05	0	0	0	0	0	0	0	5.40747e-05	0
	NES	0	0	0.000351747	0	0	0	0.000231417	0	0	0	0	0	0	0	0	0	0	0	0.000572607	0	0	0	0	0	0	0	0	0
	ETV3	0.000500176	4.69855e-05	3.41726e-05	1.2625e-05	0	4.90408e-05	0	2.85313e-05	0	0	0	0	0	2.51231e-36	9.39465e-05	0	3.56518e-05	0	3.88036e-05	0	0	0	0.000229311	0	0	0	0.000104846	0
	FCRL3	1.10299e-05	6.07408e-06	4.09253e-05	0.00120555	0	0	0.000120948	0	0	0	0	0	0	0.000170384	0	1.0742e-05	0	0	0	0	0	0	5.98404e-06	0	0	0.000139802	0	0
	FCRL2	0	0.00199481	0.0025567	0	0	0	0.000971736	0.000985558	0	0	0	0	0	0.000121316	0.000491396	0.00111846	0	0	0.0020534	0	0	0	0.000840091	0	0	0.000162713	0	0
	CD1D	0	0.0071079	0.000689796	0	0	0.000797431	0.000138198	0	0	0	0	0	0	0	0.00150652	0	0	0	0.000115594	0	0	0	0.000778213	0	0	0	0	0
	RP11-404O13.5	0	0.000244268	5.23059e-05	0	0	0.000713144	0.000111171	0	0	0	0	0	0	0	0	0	0	0	0	0	0	0	0.000141142	0	0	0	0	0
	MNDA	0	0	0	0	0	0	7.22505e-06	0	0	0	0	0.00454897	0	0	0	0	0	0	0	0	0	0	0	0	0	0	0	0
	IFI16	0.000386316	0.00196249	0.000472118	0.00213651	0	0.000963918	0.000228429	8.96483e-05	0.0019597	0	0	0	0	0	0.00117256	7.45929e-05	0.00883858	0	0.00088607	0	0	0	0.000283975	0.0162942	0	5.26459e-05	0.00217613	0
	AIM2	0.000285498	0.000852314	0	0.00140484	0	0	0.000364082	7.21324e-05	0.00171245	0.000571949	0	0	0	0	0.000443333	0.000181457	0.00185783	0	0.000869805	0	0	0	0.000224671	0.00170223	0	7.23817e-05	0	0
	VSIG8	0	0.000106065	1.43625e-05	0	0	0	0	0	0	0	0	0	0	0	0.000132684	8.40409e-06	0	0	0	0	0	0	0	0	0	0	0	0
	TAGLN2	0.00170203	0	0.00024091	0.000652865	0	0	0	0.000185133	0.00790484	0	0	0	0	0	0	0.000607395	0.000638037	0	0.00022824	0	0	0	0.000253619	0	0	0	0	0
	PIGM	3.54153e-05	0.000296413	0.000155181	0	0	0.00011719	3.10446e-05	6.59963e-05	0	0.000402128	0	0	0	4.22689e-05	0.000101701	3.63518e-05	0.000482463	2.09443e-05	0.000162994	0	0	0	4.52095e-05	0	0	0	0.000336144	0
	PEA15	0.000152783	0.000551958	0.00011557	0.000412887	0	0.000172384	0.000191045	0.000259909	0.000350788	7.61164e-05	0	0	0	0.000228495	1.54296e-05	0.000158829	0.000199961	0	5.33132e-05	0	0	0	8.5367e-05	0	0	0.000193165	0.000120807	0
	NCSTN	8.04216e-05	0.000525733	0.000500287	0.000118033	0	0.000340487	0.000534886	0.000432187	0.00027268	0.000316083	0	0	0	0	0.000403083	0.000662628	0.000947436	0	0.000306935	0	0	0	0.000250921	0	0	0.00130974	0.000275875	0
	LY9	0.00133941	0.000145037	0.000623192	6.45438e-05	0	0.000440239	0.000371082	0	0.00095986	8.21839e-05	0	0	0	0	0.000291214	0.000716569	0.00112419	0	0	0	0	0	0.0014134	0	0	0.000782032	6.03015e-05	0
	F11R	0.000141625	2.67089e-05	0.000137546	0	0	0	6.21233e-05	0.000218841	7.09866e-05	9.52805e-05	0	0	0	0.000162454	4.84907e-05	2.64951e-05	7.56848e-05	1.42607e-19	3.72325e-05	0	0	0	1.46202e-05	0	0	0.000223487	0.000201269	0
	USF1	0	1.93948e-05	1.78644e-05	0.000689213	0	0.000124421	0	3.96972e-05	0	0	0	0	0	0.000203564	4.26343e-06	2.0336e-05	7.54807e-06	0	0	0	0	0	0.00010912	0	0	0.000104611	4.39401e-05	0
	ARHGAP30	0	0.000617001	0.000100042	0.000772939	0	0.000371751	2.40016e-06	0	0.000526718	3.86892e-05	0	0	0	0	0.000243092	4.88705e-05	0.000166707	3.34276e-35	0.00016978	0	0	0	6.80156e-05	0	0	0	0.00036102	0
	KLHDC9	8.73381e-05	0.000124178	8.74857e-05	2.63216e-05	0	3.56898e-05	3.13627e-05	0	5.09538e-05	9.85438e-05	0	0	0	0	0.000258711	0.000136544	0.000167046	0	0.000176088	0	0	0	1.19613e-05	0	0	5.19325e-06	0	0
	USP21	4.27462e-05	0.000113489	1.72669e-05	1.22198e-05	0	2.85868e-05	4.72953e-05	2.00037e-05	0	1.89829e-06	0	0	0	0	0.000106804	0	5.93736e-05	0	1.07787e-05	0	0	0	0	0	0	3.77483e-05	8.37924e-05	0
	FCER1G	0	0	0	0	0	0	0.000190719	0	0	0	0	0.0142722	0	0	0	0	0	0	0	0	0	0	0	0	0	0	0	0
	TOMM40L	0	5.1568e-05	1.61057e-05	0	0	4.18927e-05	4.45082e-05	1.13882e-06	1.72597e-05	5.84944e-06	0	0	0	0	1.77324e-37	9.13226e-06	0.000101942	0	4.05724e-05	0	0	0	0	0	0	0	6.18292e-05	0
	MPZ	0	0.000139902	1.9666e-05	1.07744e-05	0	0	1.04794e-05	0	0	0	0	0	0	0	0.000183325	0	0	0	0	0	0	0	0	0	0	0	0	0
	HSPA6	0	0	4.08268e-05	0.000599089	0	0	3.7021e-05	0	0	0	0	0.0067454	0	0	0	0	0	0.000415077	0	0	0	0	0	0	0	0	0	0
	FCGR2B	0.000409211	0.00321074	0.00552366	0.00123947	0	0.00090282	0.0023237	0	0.000623726	0.000518763	0	0	0	0	0.00194496	0.000798747	0	0	0.00342325	0	0	0	0.000295655	0	0	0.00206424	0	0
	FCRLA	0	0.00871621	0.00663693	0.0082279	0	0	0.00159021	0	0.00108177	0.00112038	0	0	0	0	0	0	0	0	0.0109791	0	0	0	0	0	0	0	0	0
	FCRLB	0	0.000452858	0.00178691	0.000730267	0	0.000280762	0.000241088	0	0	0	0	0	0	0	0.00100743	0	5.38452e-05	0	0.000176246	0	0	0	0	0	0	0	0	0
	RP11-474I16.8	0	4.94597e-05	0	0	0	1.94998e-05	0	3.38484e-05	0	0	0	0	0	0	0.000379453	6.97317e-06	0.000102322	0.000160596	0	2.91045e-05	0	0	0	0	0	0	0	0
	UHMK1	0	0.000318237	0.000139944	1.44193e-13	0	3.43244e-05	0.000195373	0.000274654	0.000143457	0	0	0	0	0	0.00035719	0.000251196	0.000509256	0	0.000190038	0	0	0	2.65072e-06	0	0	0.000106918	0.000497906	0
	RGS5-1	1.14417e-05	6.32683e-05	4.65105e-05	1.90102e-05	0	1.66021e-06	4.90233e-06	2.25374e-05	2.91151e-05	0	0	0	0	0	0	1.79936e-05	1.91671e-05	0	2.70666e-05	0	0	0	2.20994e-05	0	0	4.42895e-06	1.98018e-05	0
	RP11-306I1.2	0	0.000471249	0	0	0	0	0	0	0	0	0	0	0	0	0.000691906	0	0	0	0	0	0	0	0	0	0	0	0	0
	POU2F1	5.38866e-05	0.000163953	0.000655305	0.000238014	0	0.000249582	0.000147898	6.81115e-05	0	2.01663e-05	0	0	0	0	0.00024089	0.00041389	0.000355789	0	0.000120235	0	0	0	0.000170759	0	0	0	0.000863858	0
	RP3-455J7.4	0	5.32008e-05	0	0	0	6.18438e-06	0	4.4884e-06	0	0	0	0	0	0	0.000496442	0	0	0	0	0	0	0	5.02979e-06	0	0	0	0	0
	RCSD1	0.000107112	0.00110422	0.000208907	0.00100728	0	0.00107851	0.000102753	0.000162022	0.00062354	0.000521041	0	0	0	0	0.00175883	0.000139105	0.000473906	0	0.000194324	0	0	9.74863e-14	0.000288693	0	0	0.000265488	0.000960172	0
	SFT2D2	4.58006e-05	0.000156841	2.68491e-05	3.95741e-05	0	1.46694e-05	5.45366e-05	0.000266487	0.000117652	0.000159809	3.4e-44	0	0	0	6.87965e-05	0.000166066	0.000331272	0	0.000218448	0	0	0	4.6842e-05	0	0	0.000106346	0.00037835	0
	BLZF1	0.000139445	0.000336828	0.00024094	0	0	9.90484e-05	0.000134745	8.46326e-05	0.000256866	0	0	0	0	0	0.000146883	0.000104927	0.000306821	0	0.000251262	0	0	0	0.000110716	6.7524e-09	0	0.000186936	0.000143488	0
	SLC19A2	0	9.50242e-06	0	0	0	2.6314e-05	1.45422e-06	1.94935e-06	1.97801e-05	0	0	0	0	3.353e-05	6.77941e-05	1.06401e-05	1.69693e-05	0	4.03274e-05	4.11394e-05	0	0	3.79683e-06	0	0	1.40854e-06	9.8201e-06	0
	SELL	0.0002743	0.000222796	0	0.00178161	0	0	0.000156117	0.000184697	0	0	0	0	0	0	0.000281877	2.99107e-05	0	0	0.000148414	0	0.000302692	0	0	0	0	8.46193e-06	0	0
	KIFAP3	1.56863e-05	0.000392636	3.1762e-05	0	0	0	3.51947e-05	0	0.000313087	5.43533e-05	0	0	0	4.48821e-05	0.000318919	0.000158591	0.00028364	0	0.000169658	0	0	0	3.54107e-05	0	0	0.000273812	0.000244679	0
	SUCO	2.56337e-06	0.000424723	0.000306476	0	0	0.000197172	5.24449e-05	0	0.000356756	3.90838e-05	0	0	0	0.000425628	0.00011844	0.000371347	7.27286e-05	0	0.000403573	0	0	0	5.64663e-05	0	0	8.07379e-05	0.00075872	0
	RP11-296O14.3	0.000219481	8.51196e-05	0	0.000103124	0	0	0	0	0	1.56199e-06	0	0	0	0	0.000116884	0.000280094	1.5748e-05	2.92963e-05	2.29397e-05	0	0	0	6.65332e-06	0	0	0	5.63262e-05	0
	CENPL	4.94782e-05	1.61336e-05	9.84245e-06	0	0	2.28865e-05	2.16348e-31	0	0	3.14828e-05	0.000950313	4.56872e-11	0	0	4.78819e-05	2.32812e-06	4.8208e-05	7.07447e-06	1.49893e-05	0	0	0	4.79109e-06	0	0	0	6.33511e-05	0
	ZBTB37	0	4.01386e-05	0	0	2.19238e-05	9.63076e-06	1.11445e-06	8.50674e-06	3.81821e-05	0	0	0	0	0	9.96808e-05	0	5.41246e-06	5.02508e-05	1.3781e-05	3.1615e-05	0	0	0	2.968e-42	0	0	4.11797e-05	0
	RC3H1	0.000109371	0.00021448	9.86341e-05	0	0	0	0	0.00012216	8.90562e-32	8.17859e-05	0	0	0	9.32521e-15	5.03139e-38	6.01212e-05	3.11724e-05	0	0.000103809	6.6422e-05	0	0	0	0	0	0.000126587	0.000600605	0
	RABGAP1L	0.000291047	0.000910985	0.00028595	0.00140383	0	0	0.000116116	0.000779063	0.000447774	0	0	0	0	0.000220073	0.000316296	0.000123323	0.0010568	0	3.8299e-05	0	0	0	0.000273794	0.00698033	0	1.282e-42	0.000725298	0
	C1orf220	0	5.56089e-05	2.562e-05	7.28055e-05	0	0	4.12088e-16	0	0	0	0	0	0	0	0.000123378	1.47017e-05	0	0	0	0	0	8.88554e-06	3.98103e-38	0	0	0	2.29596e-05	1.08807e-05
	RALGPS2	0.000167397	0.000380473	0.000508842	0.00139924	0	1.30665e-05	0.000681528	0.000957055	2.53234e-35	3.59527e-06	0	0	0	0.000131758	0.0015372	0.000671813	0.00182814	0	0.000225633	0	0	0	0	0	0	0.000330763	0.00143931	0
	TOR3A	0.00196821	0.00319857	0.00153661	0.00110553	0	0.002964	0.00122959	0.000586246	0.00110054	0	0	0	0	1e-45	0.00165288	0.00204842	0.000353957	0	0.00140647	0	0	0	0.000720624	0	0	0.000823318	0	0
	ABL2	0	0.000198524	0.000109184	0	0	0.000302733	1.23027e-05	3.01234e-05	0	0.000260576	0	0	0	0.000159403	0.000188621	0.000135207	0.000254517	3.57414e-05	0.000127329	0	0	0	8.17788e-05	0	0	0	0.00058025	0
	TOR1AIP2	0.000166856	0.000485042	0.000263664	0	0	0.000383234	9.46664e-05	3.3662e-05	2.27503e-05	9.12944e-06	0	0	0	0	9.38573e-05	0.000378542	0.000356644	0	0.00043567	0.00766975	0	0	9.5221e-05	0	0	0	0.000523354	0
	RP11-533E19.7	0	0.000255943	0	0	0	0	1.84988e-05	0	0	0	0	0	0	0	0.00107917	0	3.24366e-05	0	0	0	0	0	0	0	0	0	0	0
	RP11-533E19.5	0	4.02987e-05	0	4.11317e-05	0	1.80049e-05	0	9.68741e-06	0	6.13958e-06	0	0	0	1.58477e-05	0.000106804	2.49292e-05	1.27865e-05	1.89342e-05	0	0	0	0	9.80653e-06	0	0	2.39718e-06	0	0
	CEP350	0	0.000601296	0.000285464	0.000111899	0	0.000333636	8.92839e-05	6.14245e-05	3.49419e-05	0.00010805	0	0	0	0.00018571	0.000493765	0.000335274	0.000533534	0	0.000533574	0	0	0	1.93776e-05	0	0	0	0.00162891	0
	ACBD6	0.000228462	0.000456301	0.000318023	0	0	0.000325613	0.000195845	0	0.000522778	0.000337694	0	0	0	0	0.000438645	0.0003799	0.00124243	0	0.000301816	0	0	0	0.000415347	0	0	0.000145392	0.0004838	0
	XPR1	0.000100685	9.37924e-05	3.84377e-05	4.28096e-06	0	0	3.31894e-05	4.07282e-05	3.50555e-06	4.39072e-05	0	0	0	4.64697e-05	5.22215e-05	1.13389e-09	0.00020023	0	4.77141e-05	0	0	0	0	0	0	6.8435e-05	0.000210385	0
	STX6	0	9.55333e-05	2.28833e-05	3.10603e-05	0	0	0	7.08133e-05	5.46965e-06	4.82672e-06	0	0	0	0	5.71501e-05	1.37553e-05	7.39372e-05	0	2.02839e-05	0	0	0	1.52781e-06	0	0	2.3228e-05	0.000128035	0
	MR1	0	0.000313291	4.61098e-05	0.00020038	0	0	0.000231494	0.000209702	0.000225384	0.000169272	0	0	0	0	0.000115116	0.000175191	0.000281787	0	0.000263247	0	0	0	4.61761e-05	0	0.00134731	0.000205807	0.000271631	0
	IER5	0.000678039	0.000217315	0	0.000437445	0	0	1.11426e-05	0.000531412	0	0.000243127	0	0	0	0.000435645	5.22878e-05	0.000140147	0	3.17954e-35	4.69418e-05	0	0	0	6.1509e-05	0	0	0.000281329	0.000359838	0
	GLUL	3.99106e-07	0.000651606	0	0	0	0	0.000185005	3.67436e-05	0	3.98161e-05	0.00018399	0	0	0.000661172	0.00212536	0.000218081	0.000889645	0	0.000346601	0	0	0.000582261	0.000439537	0	0	0.00118051	0	0
	RGS16	2.10176e-29	4.6996e-05	0.000354001	0	0	0.000460816	0	0	6.58243e-05	5.90336e-05	0	0	0	0	8.5379e-05	0.000511348	0.000403114	0	0.000251831	0	0	0	0.000729677	0.000180354	0	0	8.63229e-05	0
	LAMC1	0	0.000251154	0.000212786	0	0	3.88539e-05	0	0	0	0.000196193	0	0	0	0	0.000497742	0	0.000693848	0	0.000426407	0	0	0	8.7824e-05	0	0	0.00037748	0.000370381	0
	SMG7	6.58025e-05	0.000187129	2.01132e-05	0.000150416	0	3.68839e-05	1.78093e-05	2.75996e-06	0	0.00010339	0	0	0	0	0	0.000107235	0.00026148	0	0.000157721	0	0	0	4.06037e-05	0	0	0	0.000456453	0
	NCF2	2.28538e-05	0.000252262	0	4.19838e-05	0	0	1.6775e-05	7.06726e-05	0.000210529	3.93476e-05	0	0	0	0	2.38302e-05	9.83401e-05	0	0	0.000132286	0	0	0	6.22933e-05	0	0	0.000134297	0	0
	C1orf21	0	0.000219052	5.79348e-05	0	0	4.67083e-05	0.000143496	0.000265014	0	4.30242e-05	0	0	0	0	0.000683139	0	0	0	0.000331887	0	0	0	0	0	0	0.000508631	0	0
	EDEM3	0	0.000408331	0.000143596	0	0	0	8.96726e-05	0	0.000597885	0	0	0	0	8.34589e-29	0.000176992	0.000281585	0.000459472	0	0.000379918	0	0	0	0	0	0	0.000229234	0.000850945	0
	FAM129A	0	0.000108371	0.00028135	0.000714144	0	0	4.63069e-05	0	0.000658729	3.09131e-05	0	0	0	0	2.35319e-05	1.77924e-05	0	0	0.000216816	0	0	0	0	0	0	0	0	6.94359e-05
	TRMT1L	0	0.000203755	7.55143e-05	4.94787e-05	0	7.54716e-05	7.34305e-05	3.26323e-05	5.85772e-05	0	0	0	0	0	0.000225618	5.08134e-05	0.000104247	0	0.000131643	0	0	0	1.73296e-05	6.0818e-05	0	7.51151e-05	0.000188802	0
	SWT1	1.08435e-05	0.000209103	0.000147881	1.91166e-05	0	0	0	0.000131863	3.44114e-05	0	0	0	0	0	0	7.60502e-05	0	5.26092e-05	5.9152e-05	0	0	0	0	0	0	0.000194018	0.00018897	0
	C1orf27	0	0.000289603	0.000552714	0	0	0.000184384	0.000262256	0.00013237	0.000124799	6.28373e-06	0	0	0	0.000128725	0.000242101	0.000277768	0.000338597	0	0.000217474	0	0	0	0.000317527	0	0	0	0.000608418	0
	PTGS2	0	0	0.000111914	0	0	0	0	2.16804e-05	0	0	0	0	0.00178959	0	1.89794e-05	0	0.000560619	0	0.000214048	0	0	0	0.000569191	0	0	0	0	0
	PLA2G4A	0	3.37176e-05	3.75304e-05	0	0	0	0	2.8287e-05	0	1.80992e-05	0	0	0	0	0	0	0.000184019	0	9.62239e-06	0	0	0	5.44279e-05	0	0	7.69152e-05	0	0
	RGS18	0	0.00313423	0	0	0	0	4.01391e-05	0	0	0	0	0	0	0	0	0	0	0	0	0	0	0	0	0	0	0	0	0
	RGS1	0	0.000944438	1.0908e-41	0	0	0	0	0	0	0	0	0	0	0	0	0	0	0	0	0	0	0	0	0	0	0	0	0.242269
	RGS13	0	0	0.00476969	0.00539761	0	0	0.00070955	0.000170151	0	0	0	0	0	0	0	0.000350753	0	0	0	0	0	0	0	0	0	0	0	0
	RGS2	0	0.000641278	0	0	0	0.00263148	0	0	0	0	0	0	0	0	0.0053744	0	0	0	0.000908251	0	0	0	0.00886079	0	0	0	0	0.201718
	CFH	0	4.15349e-05	0	0.000606204	0	0	0	0	0	0	0	0	0	0	0	0	0	0	8.68034e-05	0	0	0	0	0	0	0	0	0
	CFHR1	0	0.0001132	0	0.000575249	0	0	0	0	0	0	0	0	0	0	0	0	0	0	1.86795e-05	0	0	0	0	0	0	0	0	0
	ASPM	0	0	0	0	0	0	0	0	0	0	0.00425345	0	0	0	0	0	0	0	0	0	0	0	0	0	0	0	0	0
	DENND1B	0.000823384	0.000303489	4.7441e-05	0	0	0	0.000224174	0.000289817	0.000489988	0.000154552	0	0	0	0.000310581	0.000558986	0.000413584	0.000998608	0	0.000110718	0	0	0	0.000347394	0	0	0.000277973	0.00111691	0
	NEK7	9.7972e-05	6.45362e-05	3.93188e-05	3.17998e-05	0	0	0.000118243	5.54409e-05	0	7.53133e-06	0	0	0	0.000116336	7.27749e-05	3.96495e-05	6.28018e-05	0	0.000111534	0	0	0.000145232	5.47642e-05	0	0	0.000123076	0.000158315	0
	PTPRC	0	0	0	0	0	0	5.86177e-05	0.00144	0	0	0	0	0	0	0	0.000390644	0.000607239	0	0	0	0	0.00125679	0	0	0	0.000263692	0	0
	MIR181A1HG	0.000212902	0.00037812	0	0.000555496	0	1.65505e-05	0.000182646	0	0	2.56207e-05	0	0	0	0	0	0.000174362	0.000487948	0	8.4078e-05	0	0	0	0	0	0	0	4.0699e-06	0
	KIF21B	2.66607e-05	5.52333e-05	0	0	0	0	0	6.11418e-06	3.86775e-05	0	0	0	0	0	6.81413e-06	3.16168e-05	0.000117276	0	1.77254e-05	0	0	0	0	0	0	0	0	0
	RP11-134G8.5	0	0.000129036	8.08974e-05	0	0	0.000223003	3.60493e-05	0	9.94774e-06	0.000208376	0	0	0	0	7.50527e-05	3.5275e-05	0.000190876	6.25813e-05	6.11453e-05	3.501e-12	0	0	1.88445e-05	0	0	0	0.000126587	0
	NAV1	0	1.75638e-05	4.54793e-05	0	0	0.000129212	3.18159e-05	0	0	9.83778e-05	0	0	0	2.13328e-05	0.000140839	4.74838e-06	0.000325266	0	4.25005e-05	0	0	0	0	0	0	0	0.000253538	0
	IPO9	0	0.000221171	0.000165952	6.88242e-05	0	0.000205499	3.41115e-05	5.48976e-05	0	0.000112372	0.000325385	0	0	0	1.61042e-05	2.72997e-05	0.000626629	0	0.00020023	0	0	0	1.91761e-05	0	0	0.000111919	0.000497379	0
	PTPN7	0	0.00168147	0.00203936	5.62492e-05	0	0.00230253	0	0	0	0.00088223	0.000428668	0	0	0	7.04107e-05	0.0017044	0.000633152	0	0.000442758	0	0	0	0.000545323	0	0	0	0.00109023	0
	PPP1R12B	6.47349e-07	8.66325e-05	7.34016e-05	0.000121486	0	0	2.374e-05	8.80484e-06	6.96863e-05	0	0	0	0	2.98074e-05	1.77801e-05	6.0443e-05	0.000147834	5.37523e-05	8.38282e-05	0	0	0	1.66161e-05	0	0	0	0.000210921	0
	KDM5B	9.68266e-06	9.36735e-05	0	6.20194e-05	0	7.24083e-05	0	0	3.20774e-05	7.58465e-06	0	0	0	0	2.01766e-05	7.13643e-05	0.000131293	1.41909e-08	0.000133746	0	0	0	3.30689e-05	0	0	0	0.00027695	0
	LINC01353	0.0001086	0.000185103	5.51746e-05	0	0	0.000117775	0.000141689	0	1.72952e-05	6.72043e-05	0	0	0	0	0.000510007	3.63049e-05	5.95705e-05	0	2.45703e-05	0	0	0	1.47206e-05	0	0	0	0	0
	LINC01136	4.30723e-05	0.000335025	0	8.63652e-06	0	2.55565e-05	0	0	0.000143393	0	0	0	0	0	0.000269348	4.91195e-05	0	0	0	0	0	0	0	0	0	0	0	0
	BTG2	0.0115478	0.0104665	0.000674429	0.00112422	0	0.0295795	0.00154897	0	0	0	0	0	0	0	0	0.00122167	0.00719933	0.0251279	0.00501178	0	0	0	0	0	0	0.00153474	0.00196285	0
	ATP2B4	0	0	0	0	0	0.000104657	3.39092e-05	5.49459e-05	6.36287e-05	0	0	0	0	0	0.000114956	8.28024e-05	4.71734e-05	0	6.85089e-05	0	0	0	0	0	0	2.29323e-05	7.12933e-05	0
	LAX1	0	0.00085619	0	0	0	0.00165615	4.1336e-05	0	0	0	0	0	0	0	0.00209807	0.000243012	0.000675731	0	0.000637753	0	0	0	0.000165037	0	0	0.00046358	0.000996349	0
	ZBED6	0	0.00013876	0.000166975	0	0	0.00014594	1.4151e-05	0	0	0	0	0	0	0	0.00022717	0.000386841	0.000179172	8.54542e-05	0.000146161	0	0	0	4.5892e-05	0	0	0	0.000421795	0
	PPP1R15B	0.00104489	5.19672e-05	0.000220887	0	0	0.000132677	0	0	6.16418e-05	4.91958e-05	0	0	0	0.00127269	0.000102472	0.000405401	0	0	0.000212464	0	0	0	1.48854e-05	0	0	0.000168746	0.000480587	0
	PIK3C2B	0	3.01842e-06	2.47838e-05	0	0	2.40287e-05	1.34542e-05	0	0	1.46316e-05	0	0	0	4.87581e-05	4.98588e-05	3.19215e-05	0	0	3.47637e-05	0	0	0	1.20112e-05	0	0	0	6.15148e-05	0
	MDM4	2.52299e-19	0.00020921	0.000586278	0	0	0	0	0	3.30228e-23	0	0	0	0	0	0.000571341	0.00128207	0.00164232	0	0	0.0296196	0	0	7.00362e-08	0	0	0	0.00181972	0
	LRRN2	0	5.32453e-05	2.1805e-05	0	0	2.91335e-05	7.59085e-05	0.000218754	0	4.03006e-05	0	0	0	0	6.39245e-05	0	0.000189264	0	1.16092e-05	0	0	0	8.74881e-05	0	0	0.000351525	5.37528e-05	0
	RBBP5	0	0.000177327	0	0	0	9.51578e-05	0	0	0.00026094	9.31711e-05	0	0	0	2.40506e-05	1.83276e-05	1.1446e-41	5.95252e-05	2.14806e-11	0.000173345	0.00175675	0	0	8.37092e-06	0	0	0	0.000365372	0
	DSTYK	0	0.000111561	0	2.60579e-05	0	2.51332e-05	2.59495e-06	0	0	7.19054e-05	0	0	0	0	0.000102313	6.59093e-05	0.000192696	0	0.000103467	0	0	0	0	0	0	4.1824e-05	0.000404268	0
	TMCC2	0	1.06467e-05	0	0	0	0	2.08333e-06	0.000167043	0	4.22449e-06	4.47527e-05	0	0	1.1509e-05	0	1.70008e-05	0	0	0	0	0	0	2.5359e-06	0	0	0	1.43157e-05	0
	NUAK2	0.000486869	0.000120508	2.49958e-06	8.21046e-05	0	0.000130469	0	3.06079e-05	0.000102686	2.80225e-05	0	0	0	0	0	0.000338484	0.000269242	0	5.11226e-05	0	0	0	0	0	0	9.78343e-05	0.000211273	0
	CDK18	3.23132e-05	0	3.23175e-05	4.73715e-05	0	0.000161891	0	2.9536e-05	0	0	0	0	0	3.23521e-05	0	2.66194e-05	3.51052e-05	0	3.46352e-05	0	0	0	8.12563e-05	0	0	6.7703e-05	0	0
	ELK4	4.02967e-05	0.000226637	5.16431e-05	0.000318336	0	0	1.44522e-05	2.75271e-05	9.07093e-05	7.76036e-07	0	0	0	0	0.000251444	3.51351e-05	0.000161563	0	0.000152568	0.000757998	0	0	6.5591e-05	0	0	0	0.000405933	0
	RAB29	8.39496e-05	8.85889e-05	0	1.22731e-05	0	1.75266e-06	0.000103427	0.000173392	0.000471798	0.00011086	0	0	0	0	4.37902e-05	0.000186463	0.000153067	0	7.1405e-05	0	0	0	6.73579e-05	0	0	1e-45	0.000103455	0
	FAM72A	0	8.86092e-06	6.8556e-06	0	0	0	2.1389e-07	1.03345e-05	4.89439e-05	1.68169e-05	0.000131767	0	0	0	0.000174764	1.32107e-05	6.68415e-05	0	0	0	0	1.89e-43	4.97292e-06	0	0	0	1.97462e-05	0
	SRGAP2	0	0.000221563	0	0	0	0	0	0.000292535	5.11553e-05	7.15863e-05	0	0	0	0.000123103	0.000807986	3.10706e-29	0.000201695	0	4.27377e-05	0	0	0	2.66681e-05	0	0	4.69803e-20	0.000172574	0
	MAPKAPK2	0.000204736	0.000297462	0.00022208	0	0	0.00229647	0.000523879	0	7.36444e-35	0.00255186	0	0	0	1e-45	7.04975e-05	0.000414564	1.73571e-06	0	0.000355437	0	0	0	0.00176631	0	0	0	0.00101123	0
	FCMR	0.000148954	1.40898e-22	2.17959e-05	0.001542	0	3.12027e-05	0	0	8.8797e-05	0	0	0	0	0	9.2633e-05	5.84174e-05	0.000138009	0	7.59175e-16	0	0	2.55971e-05	2.67522e-05	0	0	0	0	0
	YOD1	0	4.83295e-05	0	0	0	3.94045e-05	0	0	8.13919e-05	2.16617e-05	0	0	0	0	0	2.21749e-05	0.000232051	0	3.43101e-05	0	0	0	1.19034e-05	0	0	2.83165e-05	8.10203e-05	0
	C1orf132	0.000325039	0.00190257	0.000435432	0	0	0.00190332	0.000296193	0.000122752	0	0.000477739	0	0	0	0.000387432	0.00520288	0	0.000952701	0.000420343	0.00136793	0	0	0	0.000550767	0	0	0	0.00224061	0
	G0S2	0	0	0	0	0	0	0	0	0	0	0	0	0	0	0	0.000974191	0	0	0	0	0	0	0.000152673	0	0	0	0	0
	TRAF3IP3	0	0.00248492	0.000703608	0.000527828	0	0.000164446	0	0.000400745	0.00208391	0.000277879	0	0	0	0	0.00232815	0.000710217	1.99933e-05	0	0.00161454	0	0	0.000865498	0.000553478	0	0	0	0	0
	HHAT	0	1.55787e-05	6.25463e-06	0	0	0	0	0	0	1.85886e-05	3.01265e-05	0	0	0	0	7.59533e-05	6.19416e-05	0	6.94189e-06	0	0	0	0	0	0	0	0	0
	RCOR3	0.000188638	0.000264358	0.000136272	0.00015776	0	0.000221902	4.33657e-05	4.54212e-05	0	4.74392e-05	5.79012e-27	0	0	0	0.000228976	4.51446e-05	0.00028339	0	0.000157311	0	0	0	7.10664e-05	0	0	1.03934e-05	0.000318905	0
	SLC30A1	4.65997e-05	8.88615e-05	3.08142e-05	0	0	8.33252e-05	4.91997e-05	0.000158691	1.45641e-25	4.52619e-05	0	0	0	4.748e-05	0.000126922	0	2.94552e-05	0	5.17706e-05	0	0	0	5.05301e-05	0	0	6.92531e-05	6.72796e-05	0
	INTS7	0	4.01493e-05	2.70295e-05	1.96595e-05	0	5.17029e-05	4.77024e-05	1.11592e-05	0	1.04623e-05	0.00056731	0	0	0	1.75282e-05	9.21949e-06	0.000149592	0	6.1736e-05	0	0	0	0	0	0	6.47455e-05	6.88649e-05	0
	RP11-61J19.5	0	0.000340434	0	0	0	0	0	0	0	0	0	0	0	0	0.000840657	0	0	0	1.51653e-05	0	0	0	0	0	0	0	0	0
	ATF3	0.00134172	0.000191516	0	0	0	0.000106246	0.000206272	0	7.3486e-05	0	0	0	0	0.00365104	0.000273687	0	0	0.00410819	0.000476226	0	0	0	0.000176696	0	0	0	0	0
	FLVCR1-AS1	0	0.000158767	8.85892e-05	1.04965e-05	0	2.64964e-05	6.11967e-06	0	0	0.000100596	0	0	0	1.3283e-05	0.000154296	4.9667e-05	4.90692e-05	0	8.54589e-05	0	0	0	2.25187e-05	0	0	0	4.95051e-05	0
	FLVCR1	4.11007e-05	7.10473e-05	7.9228e-06	4.16288e-26	0	9.74383e-07	1.89737e-05	0	4.59706e-05	8.73903e-05	0.000321144	0	0	1.10261e-05	1.30881e-06	3.0239e-05	1.85737e-05	0	1.26901e-05	0	0	0	0	0	0	0	0.000115999	0
	VASH2	0	9.59971e-05	0.000188691	0	0	0	0	5.3486e-06	0	1.11954e-05	0	9.2367e-05	0	0	0	1.0614e-05	0	3.0893e-05	2.48184e-05	0	0	0	0.000186653	0	0	0	1.48661e-05	0
	CENPF	0	0	0	0	0	0	0	0	0	0	0.00616522	0	0	0	0	0	0	0	0	0	0	0	0	0	0	0	0	0
	KCTD3	3.92165e-05	3.50962e-05	1.63189e-05	0	0	3.6248e-06	1.48182e-05	0	0	0	0	0	0	0	7.66946e-05	0	0	0	7.67689e-05	0	0	0	6.02307e-05	0	0	3.72026e-05	0.00010297	0
	RRP15	0	0.000677078	0.000317623	0.000122335	0	0.000459241	7.94657e-05	0	0.000391112	0.00023205	0	0	0	0	0.000327443	0.000108543	0.000740376	0	0.000233783	0.000157982	0	0	0.000202197	0	0	0.000130255	0.000361748	0
	LYPLAL1	0.00012835	0.000428723	0.000148948	0.00451864	0	0.000320264	0	0	0.00139942	0.00125689	0	0	0	0	9.04509e-05	9.59211e-05	0.000650489	0	0.000451379	0	0	0	0.000369017	0	0	0.00114943	2.53687e-05	0
	TAF1A	0	4.1879e-05	4.00178e-05	4.02196e-05	0	2.00077e-05	4.5379e-06	1.43919e-05	8.00531e-05	0	0	0	0	0	4.07712e-05	3.85773e-07	9.78229e-05	0	2.71279e-05	0	0	0	9.20488e-06	0	0	0	7.57313e-05	0
	BROX	0.000117084	0.000703206	0.00019222	0	0	2.02708e-05	5.44628e-05	3.90154e-05	3.979e-05	0.000205435	0	0	0	0.000205495	0.000808929	0.000277779	0.00050427	0	0.000139233	0.000196829	0	0	0.000112554	0	0	0.000231434	0.000393628	0
	NVL	6.30815e-05	0.000170222	7.10969e-05	0.000107673	0	1.62629e-05	9.57468e-05	2.9782e-15	1.61245e-05	4.36337e-05	0	0	0	0	7.97085e-06	3.99246e-05	0.000167728	0	0.000214442	0	0	0	2.44617e-05	0	0	0	0.000344396	0
	CNIH3	3.94968e-05	0.000136173	5.94549e-05	0	0	3.40966e-05	0	1.37614e-05	2.11922e-05	3.62659e-05	0	0	0	0	0	3.56183e-05	0	0	6.96205e-05	0	0	0	1.51144e-05	0	0	0	2.91226e-05	0
	DNAH14	0	0.000123502	0	0	0	0	0	0	0	0	0	0	0	0	0.000118806	0	8.64576e-05	0	0.000123472	0.000190298	0	0	0	0	0	0	0	0
	LBR	0	0.000272956	6.76685e-05	8.758e-42	0	9.18937e-06	0	0	0.000733111	0	0.000332916	0	0	6.06414e-18	0.000696696	0.000223432	0.00010601	0	0.00011585	0	0	0	0	0	0	0.000129459	0.000418577	0
	ENAH	0	2.8874e-05	0.000147746	0	0	0.000241516	3.06548e-05	0	0	0.000182631	0	0	0	0	0.000150039	0	0	0	0.000120264	0	0	0	6.78431e-05	0	0	0.000394778	3.31781e-05	0
	TMEM63A	4.62413e-05	0.000150473	0.000102952	0	0	8.81882e-05	8.73195e-05	0.000117904	8.80104e-05	7.88193e-05	0	0	0	2.38819e-05	0.000461598	0	0.000737622	6.77209e-05	0.000181719	0	0	0	3.76739e-05	0	0	0.00011916	0.000307985	0
	CDC42BPA	0	5.84729e-05	0	0	0	0	0	0	0	0	0	0	0	0	9.39765e-05	0	0	0	9.35928e-05	0	0	0	0	0	0	0	0	0
	SNAP47	0.000445187	0.00048793	0.000458159	0	0	0.00028974	0.000165078	4.7189e-05	0.00033953	0.00011317	0	0	0	0	0.000379748	9.19216e-05	0.000919475	0	0.000530958	0	0	0	0.000230218	0	0	4.04161e-33	0.000574245	0
	RNF187	0.000658234	0.000205094	0	0	0	0	0.00056471	0.000247861	0.00051556	0.000145087	0	0	0	0	0.000205802	0	6.14452e-05	0	7.31291e-05	0	0	0	0.000476485	0	0	0	0.000138684	0
	C1orf131	0	0.000473363	0.000121388	0.000129084	0	0.000148853	3.24846e-05	6.15165e-05	0.000225915	0.000181903	0	0	0	0	0	0.000128889	0.000473402	0	0.000282888	0	0	0	2.727e-05	0	0	5.61863e-08	0.000533605	0
	EGLN1	0.000188727	6.99714e-05	5.60762e-05	0	0	1.70142e-06	8.69436e-05	4.9482e-05	0	4.68416e-05	0	0	0	0	0.000111096	4.42368e-05	2.36297e-05	0	0.000145058	0	0	0	0.000102433	0	0	5.66999e-14	0.000266947	0
	MAP10	0	8.29366e-05	2.48763e-05	0	0	1.93647e-05	0	1.35149e-05	1.51762e-05	0	0	0	0	0	6.60798e-05	2.24207e-05	0.000102135	0	4.54338e-05	0	0	0	0	0	0	0.000111823	1.83163e-05	0
	PCNXL2	0	2.1992e-05	0	3.02113e-05	0	5.399e-05	0	0	0	5.57904e-05	0	0	0	0	0	0	7.01774e-05	4.25737e-05	2.8987e-05	0	0	0	1.87702e-05	0	0	8.48741e-05	9.6444e-06	0
	RP5-862P8.2	3.45501e-05	0	2.57798e-05	0	0	0	0	0	0	1.05834e-05	0	0	0	1.54644e-05	0	1.84234e-05	0.000112105	0	3.71456e-05	5.43644e-06	0	8.93139e-05	1.23934e-05	0	0	0	3.05972e-05	0
	RP5-827C21.4	3.45435e-05	0.00127292	0.000322267	0	0	5.35482e-05	0.000233109	7.28305e-05	5.77761e-05	0.000347536	0	0	0	0	0.0022657	9.42795e-05	0.000302208	7.19588e-40	8.87484e-05	0	0	0	0.000115232	0	0	0.000138145	0.00010749	0
	B3GALNT2	0	9.41719e-05	0.000127507	0	0	0.000102678	0	0	0.000171903	2.52184e-06	0	0	0	0	0	3.96974e-05	5.34997e-06	0	0.000117528	0	0	0	0	0	0	0	0.000379415	0
	LYST	0.000139666	0.000161915	0.000137325	0	0	8.40563e-05	2.19396e-05	2.39239e-05	1.3e-44	1.11228e-05	1.65377e-14	0	0	0	1.28891e-05	0.000164198	0.000171762	0	9.11667e-05	0	0	0	0	0	0.00040312	0	0.000136635	0
	ERO1B	0.000821438	0.000509457	0.000819877	0	0	0	8.15387e-05	0.000112305	0.000528795	0	0	0	0	0	0.000454304	0.000815805	0.00010802	0	0.000593041	0	0	0	0.000237424	0	0	0	0.000737522	0
	HEATR1	2.73111e-05	8.27375e-05	2.57547e-06	6.63799e-05	0	3.40147e-05	0	1.9991e-05	0.000145302	1.95975e-05	0	0	0	0	4.87651e-05	5.25585e-05	0.00019544	0	8.74125e-05	0	0	0	2.05733e-05	0	0	0	0.000191456	0
	MTR	0	0.000250845	6.88312e-05	1.58874e-05	0	8.56075e-05	1.19579e-05	0.000120131	0	0	0	0	0	4.88076e-05	8.79296e-06	0.000144656	8.48681e-05	0	0.000128542	0	0	0	5.31215e-06	0	0	0	0.000401742	0
	KMO	0	0.000171328	9.09658e-05	3.08733e-05	0	5.21507e-06	4.60775e-05	4.01199e-06	6.64049e-05	5.17456e-06	8.32394e-05	0	0	0	0.000178646	7.78601e-05	7.40972e-05	0	6.34485e-05	0	0	0	5.9156e-05	2.836e-06	0	0	1.15176e-05	0
	WDR64	0	0.000198748	0.00024432	1.77913e-05	0	0.000301933	2.9961e-05	0	0	2.76741e-05	0	0	0	9.56726e-05	9.43268e-05	1.60026e-05	7.04511e-06	0	0.00021329	0	0	0	0.000191323	1.95812e-08	0	0	0.000101726	0
	CEP170	9.37782e-05	0.000105622	0.000110064	0	0	0.000113412	1.96432e-05	1.75555e-05	6.83822e-05	2.34042e-05	0	0	0	0	0	4.28486e-05	0.000174444	0	6.84844e-05	0	0	0	2.69668e-05	0	0	1.44233e-05	0.000124696	0
	ZBTB18	0	0.000109711	1.6038e-06	0.000150425	0	0	0	2.37894e-05	1.53085e-05	2.30956e-05	0	0	0	5.31386e-05	4.42136e-05	2.50449e-05	1.06873e-05	1.47043e-13	2.55956e-05	4.65833e-05	0	3.79658e-05	0	0	0	0	3.78743e-05	0
	HNRNPU-AS1	8.74036e-05	0.000217066	2.3539e-05	0.000105861	0	0	0.00010403	5.51254e-06	0	5.10999e-05	0	0	0	0	0.00034711	0	0.000525416	0	0.000126313	0	0	0	0	0	0	0	0.000242675	0
	RP11-156E8.1	1.31146e-06	0.000479473	0	0	0	0	0	0	0	0	0	0	0	0	0.0011032	1.09185e-05	0	0.00012312	0	0	0	0	1.20656e-05	0	0	0	0	0
	EFCAB2	5.32662e-06	0.000236122	0.000226399	9.90442e-05	0	6.7128e-05	0.000124499	2.71296e-05	0.000189114	8.17573e-05	0	0	0	0	0.000204335	0.000100648	0.000208684	0.00021641	0.000116007	0	0	0	2.34069e-05	0	0	0	8.39255e-05	0
	SCCPDH	0	0.000611486	0.0002963	0.00023328	0	0	0	8.36359e-06	0	0	0	0	0	0	0.000324876	0.000325827	0	7.97498e-29	0.00031217	0	0	0	9.66426e-06	0	0	8.11184e-05	0	0
	ZNF124	9.25192e-06	0.000110519	2.57207e-05	0	0	6.44485e-06	2.758e-05	0	1.40831e-24	1.9581e-06	0	0	0	0	0.000560559	4.22311e-05	0.000108333	0	2.52114e-05	0	0	0	0	0	0	1.90192e-05	0.000115619	0
	RP11-488L18.10	2.07264e-05	3.34477e-05	1.3439e-05	0	0	0	2.03841e-05	4.28228e-05	0	4.50831e-18	5.5531e-05	0	0	0	1.63108e-05	2.98969e-06	2.7e-44	0	5.70122e-05	0.000297144	0	0	0	0	0	2.84939e-05	0.000220807	0
	PGBD2	0	0.00020864	4.80764e-05	1.12569e-05	0	6.46759e-05	0	2.93014e-05	5.94239e-05	0	0	0	0	0	0	7.53523e-07	9.21805e-05	5.62374e-05	8.45681e-05	0	0	0	7.63228e-06	0	0	6.79218e-05	9.8878e-05	0
	AC116614.1	0	0	0	0	0	0	0	0	0	0.000304663	0	0	0	0	0.0001293	0	0	0	5.78378e-06	0	0	0	0	0	0	0	0	0
	AC142528.1	1.60244e-05	0.000204471	1.54069e-05	0	0	8.9997e-05	0	5.84124e-05	0	5.54572e-05	0	0	0	0	0.000440385	9.45209e-06	5.81674e-05	2.24428e-05	3.18741e-06	0	0	0	1.51369e-06	0	0	0	3.81775e-05	0
	CMPK2	0	6.11286e-05	2.43637e-05	0	0	3.50625e-05	0	0	0	0	0	0	0	0	0	0	0	0	1.8643e-05	0	0	0	9.41439e-05	0.00278432	0	0	0	0
	RSAD2	0	0	0	0	0	7.68986e-05	0	0	0	0	0	0	0	0	0	0	0	0	0	0	0	0	0	0.0107924	0	0	0	0
	AC011747.4	0	0	0	0	0	1.35621e-05	0	9.02533e-06	0	1.53306e-05	0	0	0.0010576	0	3.43887e-05	8.44011e-06	3.3334e-06	0	4.43719e-05	0	0	3.08e-43	3.2495e-06	0	0	1.97344e-05	0	0
	ID2	0.00269816	0.000379204	0	0.00141059	0	0.000347172	0	5.81621e-05	0	0.00117008	0	0	0	0.0012815	0.00140838	4.53007e-05	0.0018997	0	0.00044196	0	0	0	0.00118108	0	0	0	0	0
	KIDINS220	4.82214e-05	0.000185959	8.9925e-05	5.1108e-05	0	6.47127e-05	9.77569e-05	9.19893e-05	1.41319e-28	7.09307e-06	0	0	0	1.29754e-05	0	0.000104004	1.03472e-40	0	0.000328199	0	0	0	0	0	0	1.2884e-08	0.000613607	0
	ADAM17	9.05569e-05	6.00229e-05	0.000122399	5.36946e-05	0	0	1.52666e-05	0	0.000117436	0.000125897	0	0	0	2.82448e-05	0	0.000262669	6.63458e-05	0	0.000218251	0.00483716	0	0	0.000103774	0	0	0	0.000616855	0
	RP11-214N9.1	0	7.24108e-05	1.2901e-05	1.02753e-05	0	5.2621e-06	2.20196e-05	0	0	0	0	0	0	0	0.000319924	5.39227e-06	0	5.77068e-05	0	0	0	0	0	0	0	0	0	0
	GRHL1	0	5.00987e-05	0	0	0	7.18882e-05	0	1.80535e-05	0	3.06417e-05	0	0	0	1.59476e-05	5.40111e-05	5.08927e-05	0.00022913	0	9.39484e-05	0	0	0	6.40954e-05	0	0	3.921e-05	0.000117359	0
	KLF11	0.000176962	8.0022e-06	1.51997e-05	2.53446e-05	0	0	0	6.13159e-05	0	0	0	0	0	0.000118412	0	6.49657e-05	3.16691e-05	0	0	0	0	0	0.000136607	2.76285e-05	0	0.000106186	2.42988e-05	0
	RRM2	0	0	0	0	0	0	0	0	0	0	0.00821132	0	0	0	0	0	0	0	0	0	0	0	0	0	0	0	0	0
	ODC1	0.00102254	0.00010082	0.000540769	0	0	0	0.000407992	0	0.000609493	0.000434314	0	0	0	0.00113769	5.87345e-05	3.49896e-05	0.000749231	0	0.000932013	0	0	0	0.00365906	0	0	0	0.000955165	0
	RN7SL832P	1.37166e-26	8.18637e-05	9.55433e-06	1.26208e-05	0	1.36992e-05	0	0	0	4.58898e-05	0	0	0	0	0.000215779	3.04644e-05	2.59465e-05	0	0	0	0	0	0	0	0	0	3.71623e-05	0
	ROCK2	0	4.78054e-05	6.02014e-05	5.86925e-05	0	0	7.50818e-06	0	0.000183682	2.05526e-05	0	0	0	0	0	6.54567e-05	5.80524e-05	0	6.89857e-05	0	0	0	2.44171e-05	0	0	0	0.000328449	0
	GREB1	0	0	0	0	0	0	0	0.000693271	0	0	0	0	0	0.000107224	0	0	0	0	0	0	0	0	0	0	0	0	0	0
	LPIN1	0.00034503	0.000266071	0.000138266	4.4484e-05	0	0.00156668	7.45506e-05	9.77559e-05	4.2926e-05	0.000789466	0	0	0	0.00179878	0	0.000150085	0.000219024	0	0.000525171	0	0	0	0.000622252	0	0	0	0.00125583	0
	NBAS	0	0.00011251	8.70477e-05	0	0	1.46525e-05	0	3.46497e-05	4.79374e-05	6.34218e-05	0	0	0	0	0	0.000160584	8.57815e-05	0	0.00027376	0	0	0	6.03786e-05	0	0	0.000162146	0.000409655	0
	FAM49A	0.000873862	0	0.000751905	0.000635447	0	0.000336563	0.000321151	0	0	0.000537028	0	0	0	0.00060086	0	0.000504624	0.000333087	0	0	0	0	0	0.000499997	0	0	0	0	0
	SMC6	0	0.000329278	0.000167386	0.000134917	0	5.84869e-05	1.38212e-05	0	0.00030202	8.80392e-06	0	0	0	0	7.40936e-05	0.000331842	0.00034279	1.18963e-22	0.000311619	0	0	0	3.4786e-24	0	0	3.25121e-05	0.000322993	0
	RHOB	0.000749522	0	0.00134932	0.000797171	0	0	0.0184204	0.00245118	0	0	0	0	0	0.00871935	0	0	0	0.0108079	0	0	0	0	0.000469464	0	0	0.00974803	4.98618e-24	0
	UBXN2A	0.00038441	0.000519917	0.000192062	0.000343142	0	0.000248049	6.55299e-05	0.000233298	0.000356778	4.98287e-07	0	0	0	0	0.000303514	0.000126556	0	0	0.000211801	0	0	0	0.00010057	0	0	7.55367e-05	0.000473628	0
	ITSN2	0.00040733	0.000614276	0.000388355	0.000258682	0	0.000195312	6.00865e-05	2.00125e-05	0	0	0	0	0	0	0	0.000388053	0.000310802	0	0.000595132	0	0	0	9.16332e-05	0	0	0.000275315	0.00172373	0
	DNAJC27	1.76633e-05	2.589e-05	5.28505e-05	5.20696e-05	0	1.79964e-06	8.16918e-06	7.9724e-06	0	9.8819e-06	6.83235e-05	0	0	3.79109e-05	1.50312e-05	5.31295e-05	1.4762e-05	0.000111717	3.35661e-05	0	0	0	0	0	0	1.17197e-05	8.6125e-05	0
	DNAJC27-AS1	3.73878e-05	0.000420067	0.000112771	0.000137634	0	1.57382e-05	0.000127654	9.26582e-05	0	0.000153928	0	0	0	1.96525e-05	0.000647507	3.60863e-05	2.12842e-05	0	5.60359e-05	0	0	0	1.42992e-05	0	0	0.000109503	3.03792e-06	0
	POMC	0	0	0.000788769	0	0	0.000548002	0.000299262	0	0	0.00069293	0	0	0	0	0	0.00100486	0	0	0.000871714	0	0	0	0	0	0	0	0	0
	DNMT3A	0	0.000141006	0.000163234	0.000184879	0	6.61618e-05	0	0	0	3.99636e-05	0	0	0	0	0.000227755	0.000152796	1.23939e-26	1.37688e-16	0.000255993	0.00175852	0	0	0.000303914	0	0	0.000155738	0.000336495	0
	AC104699.1	2.41147e-05	0.000393062	0.00047662	0.00439709	0	0.00173554	4.57647e-05	0	0	0	0	0	0	0	0	0.000668937	0	0	5.76613e-05	0	0	0	0.000327404	0	0	0	0	0
	ASXL2	0	3.62704e-05	2.00245e-05	4.52462e-05	0	0.000130351	8.62994e-38	7.15208e-05	0	0.000147784	0	0	0	0	3.05472e-05	0.000219904	0.000537965	0	0.000125645	0	0	0	2.04415e-05	0	0	0	0.000681904	0
	KIF3C	0	0	0	0	0	1.49106e-05	3.33081e-05	4.83614e-05	0	0	0	0	0	4.7399e-06	0	4.69861e-05	2.30205e-05	0.000104227	0	0	0	0	9.23314e-06	0	0	5.71908e-05	0	0
	SLC35F6	0	5.6354e-05	0.000108435	0	0	0.000111089	7.42162e-05	2.17752e-05	0.000121326	0	0	0	0	0	5.83851e-05	2.82228e-05	3.87098e-05	0	0.000118927	0.00421364	0	0	5.00444e-05	0	0	1e-45	0.000135117	0
	ABHD1	0	0	2.05481e-05	0	0	4.857e-42	2.47831e-06	0	0	3.01315e-05	0	0	0	0	2.29609e-05	0.000115147	8.42006e-08	2.74412e-06	8.33993e-07	0	0	0	0	2.08302e-05	0	8.10442e-05	6.43154e-05	0
	AC074117.10	0.0011652	0.000763626	0	0.00168228	0	0.000753363	0.000597052	0.000828257	0	0.00150402	0	0	0	0.000438786	0	0	0.000186178	0	0	0	0	0	0	0	0	0.000248557	0.00136416	0
	KRTCAP3	4.65902e-05	0	0.000294237	0	0	5.71374e-06	0	2.04324e-05	0	0	0	0	0	4.00321e-05	0.000104995	0.000220729	0	0	4.83878e-05	0	0	0	0	0	0	0.000275181	0	0
	IFT172	1.64552e-05	8.66213e-06	2.52693e-05	0	0	5.23705e-06	0	0	0	0	0.000120033	0	0	0	0	1.1556e-05	7.40991e-05	0.000101192	7.50254e-05	4.80812e-06	0	0	5.1055e-06	0	0	2.99165e-05	2.12898e-05	0
	PPP1CB	1.53511e-27	0.0002121	0.00031595	0	0	0.000158188	0.000225759	0.000233241	0.000780211	9.91764e-05	0	0	0	0	0.000141593	0.000425291	0	0	0.000429038	0.0120404	0	0	0.000138255	0	0	2.88754e-11	0.000709991	0
	YPEL5	0.0045915	0.000294032	0.00756168	0.00133546	0	0.00282772	0.00157997	0	0	0	0	0	0	0.037465	0	0.0106547	0.000474204	0	0.00105264	0	0	0	0.00623772	0	0	0.000512361	0	0
	LBH	9.04999e-05	0	0.000132132	0.000508061	0	0	0	0	0	0	0	0	0	1.34601e-05	0.000216411	1.16454e-05	0	2.18119e-05	0	0	0	0	0	0	0	0	0	0
	EHD3	0	1.45447e-05	7.06414e-05	0.000176464	0	8.64688e-06	0	0.00021197	0	0	0	0	0	0	0	6.60352e-05	0	0	2.92396e-05	0	0	0	0	0	0	0.000130405	0	0
	RP11-563N4.1	0	0.000180362	2.34935e-05	0	0	0	0	1.97788e-05	0	0	1.7334e-05	0	0	0	0.000701177	0	0	0	0	0	0	0	9.93904e-06	0	0	0	0	0
	AL133245.2	0	2.32697e-05	1.62493e-05	0	0	3.03985e-05	0	0	0	4.83653e-05	0	0	0	0	0	3.68033e-05	0	3.99192e-06	3.30051e-05	0	0	0	1.98692e-06	0	0	0	7.4142e-05	0
	BIRC6	2.04171e-05	6.50289e-05	0.000238737	0	0	0.000268531	0.000234329	0.000140094	3.5317e-07	0.000162208	0	0	0	0.000117294	0	0.000347984	0	0.00026108	0.000412017	0	0	0	8.88463e-05	0	0	0	0.00118234	0
	CRIM1	0	1.02118e-05	0	4.5404e-05	0	0	5.90175e-05	0	0	0	0	0	0	5.4621e-05	0.000128966	0	0	0	7.60067e-05	0	0	0	0	0	0	5.85716e-06	0	0
	HEATR5B	0	0.000144685	4.01707e-05	0.000182609	0	8.11043e-06	5.32854e-05	0.00010397	4.17905e-06	4.39803e-05	0	0	0	0	0	2.6004e-05	3.59706e-05	1.82848e-05	8.06031e-05	0	0	0	5.52964e-05	0	0	0.000122779	0.000163958	0
	GPATCH11	0	0.000493197	0.000127174	3.37591e-05	0	2.16267e-05	5.5502e-05	0.000114302	0.000322528	0.000222248	0	0	0	0	0.000117844	3.90802e-06	0	0	0.000308476	0	0	0	4.50472e-05	0	0	0	0.000263666	0
	EIF2AK2	8.86351e-05	0.00121412	0.000686203	8.67472e-06	0	0.000890769	0.000482488	1.53021e-05	0	0	0	0	0	0	0	0.000321775	0.000619641	0	0.00046683	0	0	0	0.000257376	0.0135172	0	0	0.000908639	0
	PRKD3	0	0.000538539	0	0.000785278	0	3.20619e-05	0.000131684	0.000695882	0	0.000237275	0	0	0	0.00177502	0	0.000510396	0.000188676	0	0	0	0	0	0.00085127	0	0	0	0.00254628	0
	QPCT	0	0.00560904	0.00219928	0	0	0.00085061	0.00608663	0.00158676	0	0.00152499	0	0	0	0.00404547	0.000955974	0.00410017	0.00851566	0	0	0	0	0	0.0043202	0	0	0.015281	0	0
	GALM	3.01127e-05	0.000219487	6.17041e-05	0.00020703	0	0.000119035	0	0	0.000187114	0.000110995	0	0	0	0	0	3.155e-05	0.000147966	0	0.00017108	0	0	0	0.000194655	0	0	0	5.07437e-05	0
	SRSF7	0.00117145	0.000988996	0.00190659	0.00174645	0	0.00118877	0.000480959	0	5.74686e-15	0.00157452	0	0	0	0.00502311	0.000287025	0.00150353	0.00297952	0.00752145	0.00284856	0	0	0	0.00226869	0	0	0.000502262	0.00169012	0
	AC007246.3	0	0.00042085	0.000431039	0.000418249	0	0.000499799	0.000136198	6.64027e-05	0	0.000597553	0	0	0	0.000597948	1.67154e-05	0.000290905	0.000102292	1.53023e-25	0.000368542	0	0	0	0.000149622	0	0	0.000584668	0.000890377	0
	ZFP36L2	0.00339146	0	0.00121477	0	0	0.000208039	2.40765e-05	0.00245275	0	0.000194365	0	0	0	0.00454502	0.000558031	0.00047497	0.000293473	0	0	0	0	0	0.00992127	0	0	0	0.000798108	0
	THADA	0	5.28186e-05	6.67736e-05	0.000108423	0	0.000108432	1.40102e-05	0.000144846	0	5.06886e-05	0	0	0	0	0	6.20346e-05	0.000254003	9.4014e-05	0.000134675	0	0	0	4.53121e-05	0	0	7.11692e-05	0.000246239	0
	RP11-559M23.1	0	0.000128391	0	0	0	0	6.92477e-06	0	0	0	0	0	0	0	0.000217993	0	0	0	0	0	0	0	0	0	0	1.41118e-05	0	0
	PPM1B	1.67049e-05	0.000261575	0.000427823	0.000111028	0	0.000391701	0.000133894	0.000113526	0.000314618	6.54389e-05	3.88106e-05	0	0	0	0.000273813	0.000270817	0.000151943	0	0.000336945	0	0	0	0.000219881	0	0	5.81353e-05	0.000609953	0
	PRKCE	0	1.16345e-06	0	2.70589e-05	0	6.99634e-06	7.28938e-06	8.64416e-05	0	2.07699e-05	0	0	0	0	3.15306e-05	1.07445e-05	1.23623e-05	0	2.94021e-06	0	0	0	3.60018e-05	0	0	3.53439e-06	4.29761e-05	0
	RHOQ	0.000281991	4.11176e-05	0	1.41753e-05	0	0	0	0	0.000785255	0.000350585	0	0	0	0	8.67504e-05	3.47772e-05	0.000329549	0	0.000808775	0	0	0	0.000283211	0	0	0.00221853	0.00141237	0
	TTC7A	0.000143501	3.79298e-05	0	0	0	0	8.30197e-05	0.000190727	0.000216642	6.18901e-06	0	0	0	0	0	4.68485e-05	0	0	5.16818e-05	0	0	0	5.10554e-05	0	0	6.36316e-05	0.000124989	0
	BCYRN1	0	0.000125466	0	0	0	0	4.87225e-05	0.000179727	0	6.12105e-05	0	0	0	3.5726e-05	8.33247e-06	6.40753e-06	1.31756e-05	0	4.54441e-06	6.20819e-05	0	0	0	0	0	0	3.12858e-05	0
	EPCAM	0	0	0	0	0	0	0	0	0	0	0	0	0	0	0	0.000100686	2.11296e-06	0	0	0	0.00163807	0	0	0	0	0	0	0
	FBXO11	6.11841e-05	1.90667e-05	3.79242e-05	1.62396e-05	0	2.2984e-05	6.08995e-05	2.09128e-05	0.000132177	5.43381e-05	0	0	0	0.000112732	2.74151e-05	0.000126743	7.02568e-05	3.44008e-05	0.000111718	0	0	0	1.57842e-06	0	0	0	0.000469199	0
	FOXN2	5.30422e-05	0.00016224	0.000152405	0	0	0.000117725	4.46885e-05	0	0.00014322	8.04954e-06	0	0	0	0.000204239	2.15453e-05	4.20743e-05	4.71408e-05	0	0.000124998	0	0	0	3.01452e-05	0	0	0.000194892	0.000275595	0
	RP11-191L17.1	0	0.000185729	0	8.49146e-06	0	0	1.43776e-05	0	0	0	0	0	0	0	0.000578421	0	0	0	0	0	0	0	0	0	0	0	0	0
	PPP1R21	4.35376e-05	6.09766e-05	9.80002e-05	0.000314443	0	2.032e-05	0.000108833	5.22667e-05	6.84025e-05	3.8e-44	0	0	0	8.08224e-05	3.07083e-05	0.000118987	0	0	0.000103891	0	0	0	4.49741e-05	0	0	0	0.000207505	0
	PSME4	8.25045e-21	9.39382e-05	0.000243072	9.10258e-05	0	0	6.55872e-05	4.14094e-05	0.000170186	7.27303e-05	0	0	0	2.47314e-05	0.000150156	0.00018696	3.28197e-05	0	0.000233417	8.49017e-15	0	0	4.66495e-05	0	0	0	0.000605457	0
	SPTBN1	3.16936e-11	0.000162332	8.28501e-05	0	0	0	9.59614e-05	0.000256845	0	0.000120587	0	0	0	3.85295e-40	0.000357145	0.000437953	0.000185868	0	0.00055948	0	0	0	0	0	0	0.000661914	0.00112443	0
	EML6	0	0	0.000210912	0	0	0	0.000177751	0	0	3.18268e-05	0	0	0	0	0	0.000192165	1.55953e-05	3.10493e-05	5.01498e-05	0	0	0	0	0	0	2.18151e-05	0.000215498	0
	CCDC88A	0	0.000729772	0.00208764	0	0	0.000326743	0.000362608	0.00017952	0	0	0	0	0	3.58135e-05	0.000441338	0.000182454	0.000284397	0	0.000458462	0	0	0	0.000204922	0	0	0	0.000198673	0
	RP11-554J4.1	8.33462e-06	0.000442686	0.000235857	0	0	0	8.47206e-05	0	0	0.000259705	0	0	0	0	0.00103679	0.000126287	9.16526e-05	1e-45	7.55421e-05	0	0	0	0.00011515	0	0.000177304	0	0.000100538	0
	CCDC85A	0	0.000866526	0.000269364	0	0	0.000638747	0.000474124	0	0	0	0	0	0	0	1.05372e-05	0	0.000358133	0	0	0	0	0	0	0	0	0.00025186	0	0
	BCL11A	0	0.000289383	0.000280793	0.00117685	0	0	0	0.00037139	0	0.000333157	0	0	0	0	0.000324721	0	9.42902e-05	0	0.000132343	0.000503593	0	0	8.95995e-05	0	0	0.000380586	0.000632684	0
	REL	0	2.8198e-05	9.61814e-05	0.00492862	0	0	0	0	0	0	0	0	0	0	0	0	0	0	0	0	0	0	0	0	0	0	0	0
	AHSA2	0.000176949	0.000201767	0.000103838	0	0	2.0684e-05	1.90204e-05	0	0	0.000106614	0	0	0	0	0.000113015	5.80987e-05	4.76224e-05	0	0.000260819	0	0	0	0.0002002	0	0	9.12442e-05	0.00082741	0
	USP34	0.000112345	0.000158031	0.000260556	0	0	0.000542154	0.000165947	6.71927e-05	2.41353e-15	0.000108602	0	0	0	0.000192121	4.33567e-05	0.000205383	0.000370922	0.000141598	0.000358774	0	0	0	0.000128606	0	0	1e-45	0.00115297	0
	XPO1	3.27784e-05	0.000392945	2.33296e-05	7.60705e-05	0	0.000104677	9.02044e-05	1.48916e-05	2.92569e-05	0.00015921	0.000910025	0	0	9.24092e-14	0.000666037	1.42935e-05	0.000493179	0	0.000159221	0	0	0	9.81639e-05	0	0	0	0.000633727	0
	FAM161A	0	0.000183223	0.000100482	0.000383271	0	0.000226868	2.00926e-05	9.61715e-05	0	2.87195e-05	0	0	0	7.84434e-05	0	4.35938e-06	0.000199854	3.61631e-05	0.000123044	0	0	0	4.4937e-06	0	0	0	0.000165284	0
	AC009501.4	0	7.94494e-06	0	0	0	0	5.9135e-07	0	3.02697e-05	0	0	0	0	0	2.85191e-27	3.89592e-08	4.09884e-05	0	5.73974e-06	5.32472e-05	0	0	0	0	0	0	3.56083e-05	0.000164812
	WDPCP	9.31544e-05	6.79659e-05	6.39776e-05	1.20625e-05	0	2.46746e-05	0	0	0	3.13665e-05	0	0	0	1.53504e-05	8.44532e-05	2.50253e-05	0.000203832	0	4.12957e-05	0	0	0	7.79084e-06	0	0	0	8.75211e-05	0
	VPS54	2.70534e-05	4.38814e-05	1.33826e-05	4.01964e-05	0	0	1.87736e-05	0.000122263	8.622e-07	1.96041e-05	0	0	0	3.52679e-05	6.1219e-05	0.000109865	0	0	8.07595e-05	0	0	0	3.01891e-05	0	0	5.97674e-05	0.000269125	0
	PELI1	0.00345476	0.000233392	0	0.000607882	0	0.000383128	0.000964395	0.00131534	0	0	0	0	0	0.00497491	0.00154436	0.000480057	0	0	0.00032449	0	0	0	0.000930343	0	0	0.00284317	0.00122921	0
	AC074289.1	1.42634e-06	0.000817416	0.000168171	0.000881267	0	0.00105815	0.000922824	0.000876277	0	0.000113304	0	0	0	0	0.000440188	0	0.000651331	0	0.000702714	0	0	0	0.000726833	0	0	0.00310256	0.00134801	0
	LINC00309	0.000482616	0	0	0	0	0	6.47986e-06	0	0	0.000510652	0	0	0	0	0	0.000319199	0	0.000231642	0	0	0	0	8.93992e-06	0	0	0	0	0
	RP11-568N6.1	0.000264531	0.000334572	7.34161e-05	1.6187e-05	0	0	0	0.000870407	0.000114378	0	0	0	0	0	0	4.94361e-05	7.99532e-05	9.57135e-05	0.00060416	0	0	0	0	0	0	0.000272869	0.000236659	0
	AFTPH	0.000192511	0.000459252	0.000153776	0	0	0.000439022	0.000124078	0.000408874	0.000461604	0.000240302	0	0	0	2.06738e-05	0.000140798	0.000217683	5.83479e-05	0	0.000498437	0	0	0	0.000132767	0	0	0.000394285	0.0011935	0
	SERTAD2	0	0.000458717	0.000359016	0	0	0.000154252	5.39378e-05	0.000276896	4.96449e-05	0.000380885	0	0	0	0.000767976	0.00162491	5.07702e-05	0.00027955	0	8.64509e-05	0	0	0	7.70437e-05	0	0	4.88149e-05	0.000240839	0
	AC007386.2	0	0.000292022	0.000192275	0.000315871	0	8.14908e-05	0.000201648	0.000259514	2.69496e-05	9.97439e-05	0	0	0	0	0.000205995	4.62498e-05	0	0	0.00061427	0	0	0	0.000137177	0	0	4.47297e-05	0.000340792	0
	SLC1A4	0.00020999	0.000239118	0.000583651	0	0	2.22663e-07	0.000440009	0.000790306	0.000698039	0.000729607	0	0	0	0	0	0.000507155	0	0	0.000524298	0	0	0	0.000341868	0	0	9.11173e-05	0.00129932	0
	AC007386.4	0	0.000262832	0.000659388	0.000120947	0	0.000230232	5.00526e-06	0.000169288	0	8.25841e-05	0	0	0	0	0.000359048	0.000307139	0	0	0	0	0	0	7.67074e-05	0	0	0	6.71842e-05	0
	PPP3R1	0.000135349	4.32707e-05	0	7.08236e-05	0	3.61241e-05	8.80275e-05	0.000159353	0	0.000220377	0	0	0	4.04517e-05	5.08715e-06	0	0	0	2.4563e-05	0	0	0.000188242	3.71086e-05	0	0	0	0.0001239	0
	RP11-474G23.3	0	0.000148647	0	0	0	9.44545e-06	0	0	0	0	0	0	0	0	0.000550609	0	1.34173e-05	0	0	0	0	0	3.80543e-06	0	0	0	0	0
	PLEK	0.000498641	0.000803946	0	0.000795629	0	0.000289	0	0.000649613	0.000697501	5.73503e-05	0	0	0	0.000291027	0	0.00076065	0	0	0	0	0	0	0.000314679	0	0	0.000676404	0.000248831	0
	AAK1	6.57478e-05	0.000382134	0.00013436	0	0	8.62052e-05	0.000232712	0.000170479	1.29577e-08	0.000684451	0	0	0	0.000223513	0	0.000176871	4.20234e-06	7.37121e-16	0.000316676	0	0	0	1.9844e-05	0	0	4.87485e-05	0.000721204	0
	MXD1	4.66939e-05	4.72323e-05	5.4115e-05	0	0	8.58446e-06	6.51601e-06	4.01937e-05	8.83667e-05	8.56164e-06	0	0	0	0	0	0.000229229	0.000212242	0	0	0	0	0	8.69101e-05	0	0	0.000121241	0.000234566	0
	AC016700.5	5.93822e-05	0.000185856	0.000103538	8.94041e-06	0	0	1.15383e-05	1.3238e-05	0	0	0	0	0	0	0.000214685	5.39702e-05	0	0	5.87522e-05	0	0	0	0	0	0	0	6.2657e-06	0
	C2orf42	0	0.000100562	0.000115655	0	0	9.84951e-05	2.73381e-05	0.000118345	1.00951e-07	0.000193728	0	0	0	0.000180438	0.000296125	0.000108218	5.17606e-05	0	7.13807e-05	9.39503e-10	0	0	0.000114819	8.17808e-05	0	3.54624e-05	1.81422e-05	0
	TIA1	5.31175e-05	0.0001756	0.00022752	0.000660213	0	0.000243986	0.000117181	0.000114803	0.000420353	0.000170715	0	0	0	0	0	0.000215381	0.000230137	0	0.000298512	0	0	0	0.000138603	0	0	4.66203e-05	0.000534388	0
	TGFA	0	0	0	0	0	0	7.62867e-05	0.000390993	0	0	0	0	0	0	0	4.72206e-06	3.32664e-05	0	2.42956e-05	0	0	0	0	0	0	6.82913e-05	0	0
	RP11-467P9.1	0	0.000102193	1.89451e-05	0	0	0	0	0	0	0	0	0	0	0	0.000293608	0	0	0	0	0	0	0	0	0	0	0	1.65863e-05	0
	SFXN5	0	0.000200015	0.000227263	0	0	0	5.81647e-05	6.38856e-05	0	2.98522e-05	0	0	0	0	0	0.000180331	0	0	0.000254275	0	0	0	0	0	0	0	0.000177811	0
	RAB11FIP5	1.40299e-05	0	9.72715e-05	4.63692e-05	0	1.28493e-05	3.75345e-05	9.6243e-05	0	1.07393e-05	0	0	0	0	0	7.51733e-06	0	0	0.000198112	0	0	0	4.66509e-05	2.09794e-05	0	6.9499e-05	4.27752e-05	0
	SMYD5	8.69477e-06	5.7651e-05	1.70222e-05	1.84996e-05	0	6.42558e-07	0	4.7123e-05	0.000146341	2.00475e-05	0	0	0	0	0	2.53458e-07	0	0	6.51145e-05	0	0	5.94101e-05	4.97435e-05	0	0	7.27764e-05	0.000106418	0
	ALMS1	4.16677e-05	3.37561e-05	1.78752e-05	0	0	0	9.92983e-06	0	0	2.66762e-05	0	0	0	9.28408e-06	2.89054e-32	1.05622e-08	1.80727e-06	4.45562e-05	0.000109144	0	0	0.000282367	0	0	0	0	0.000226111	0
	CCDC142	0	0.000107084	1.58038e-05	5.41442e-05	0	0.000102085	1.60959e-05	0	0	1.4303e-06	0	0	0	0	1.28999e-05	1.37053e-05	1.80101e-05	7.9342e-05	0.000157652	0	0	0	0	0	0	0	0.000220234	0
	SEMA4F	1.05816e-05	1.06244e-05	3.87329e-05	0	0	2.06678e-05	0	2.30015e-05	0	0	0.000209966	0	0	2.33836e-05	0	0	1.06184e-05	3.87921e-06	1.97701e-05	1.36965e-05	0	6.13677e-05	1.00676e-05	0	0.000147416	8.61158e-05	0	0
	TCF7L1	0	8.26386e-05	0	0	0	2.82959e-06	0	4.66068e-06	0	5.04621e-06	0	0	0	0	0.000253156	1.55723e-05	0	0	3.45254e-05	0	0	0	0	0	0	0	0	0
	ELMOD3	0	0.00012773	0.000248449	0	0	2.56962e-05	7.57075e-05	0	7.57639e-05	1.96851e-05	0	0	0	0	1.02117e-05	0.000124336	0.000272885	0.000130877	0.000192334	0	0	0	4.43719e-05	0	0	0	0.000419984	0
	CAPG	6.53596e-05	0.000273919	0.000540797	0.000792757	0	0.00037228	0.000258816	0.00018113	0.00225544	0.000217887	0	0	0	0	0	0.000452709	5.33033e-24	0	0.00023941	0	0	0	0	0	0	0	0	0
	C2orf68	0	0.000187263	0.000134055	3.88622e-05	0	3.32611e-05	5.86869e-05	3.41173e-05	4.79699e-05	0.00021081	0	0	0	9.366e-42	7.96028e-05	0.000188372	4.11451e-05	0	0.000162852	0.00127624	0	0	7.56773e-05	0	0	9.38304e-05	0.000387145	0
	GNLY	0	3.07276e-06	0	0	0	0	5.55121e-05	0	0	9.21015e-06	0	0.000472748	0	5.29611e-05	0	5.29951e-05	0	0	3.3703e-05	7.07745e-05	0	0.000805069	0	0	0	4.74902e-05	0	0
	ST3GAL5	0	0.000764951	0.00045368	0	0	0.00134865	0.000477117	0.00056227	0	0.000934331	0	0	0	0	1.14371e-05	9.38846e-05	0	0	0.000670394	0	0	0	0.000738986	0	0	0.000184645	0.000266551	0
	POLR1A	0	2.81595e-05	1.34356e-05	1.12167e-05	0	5.15904e-05	2.87888e-05	6.46017e-05	0	2.42526e-05	0	0	0	0	0	1.15381e-05	9.27655e-05	5.70818e-05	7.38068e-05	0	0	1e-45	1.39009e-05	0	0	2.25828e-05	7.13953e-05	0
	KDM3A	0.000150332	3.86286e-05	2.23395e-05	4.0091e-05	0	0	0	1.97173e-05	0	0	0	0	0	0	0	0.000105937	8.88682e-05	0	0.000119723	0	0	0	0	0	0	0	0.000309888	0
	CD8B	0	0	0	0	0	0	3.12821e-06	0.00100801	0	0	0	0	0	0	0	0	0	0	0	0	0	0	0	0	0	0	0	0
	AC133644.2	2.5347e-05	2.45393e-05	8.14069e-06	2.17924e-06	0	0.000103751	4.43584e-05	0	0	4.11889e-05	0	0	0	2.1138e-05	1.60821e-05	0.000169786	3.43573e-05	0	0	0	0	0	2.98586e-05	0	0	2.17055e-05	0	0
	LINC00152	0.0106285	0.0034298	0.000378398	0	0	0.00446123	0.00482323	0	0	0.0046829	0	0	0	0	0.00183328	0.00982513	5.13819e-05	0	0	0	0	0	0.00266168	0	0	0	0	0
	RP11-1399P15.1	0	0	0	0	0	0	0.000377583	7.43231e-05	0	0	0	0	0	0.000155244	0.000564858	0.000186924	0	0	0	0	0	0	8.28054e-05	0	0	0	0	0
	EIF2AK3	0.000793094	0	0.000183377	0	0	0	0.000520846	0.000111261	4.02845e-05	5.82263e-05	0	0	0	0.000689351	0	0.000322295	0	0	0.000195284	0	0	0	4.21095e-05	0	0	0.000306516	0.000975431	0
	RPIA	0	0.000145968	0.000115953	0.000167551	0	0.000826759	0.00111285	6.83695e-06	0.000284916	0	0	0	0	8.59226e-05	0.000466923	0.000615903	0.000311164	0	0.000108718	0	0	0	0.000512074	0	0	0.000464754	5.96564e-05	0
	MAL	0.000361075	0	0	0	0	0	0	5.89029e-05	0	0	0	0	0	0.00026506	0	0	0	0	0.00110191	0	7.69761e-21	0	0	0	0	0	0	0
	LINC00342	5.10831e-05	9.74729e-06	0	0	0	5.75512e-05	7.60813e-05	1.57426e-05	0	9.00648e-05	0	0	0	0	0	2.32535e-05	0.000178545	0	2.29929e-05	0	0	0	2.29782e-05	0	0	0	0.000136946	0
	ANKRD36C	0.000157331	0.000107976	0	0	0	0	0.000377037	8.51926e-05	0	0	0.000303144	0	0	0	0.000181503	0.000232626	0.00049501	1.10356e-38	9.28251e-05	0	0	0	0	0	0	0	0.00126678	0
	DUSP2	0.0019596	0	0	0	0	0	0	0	0	0	0	0	0	0	0	0	0.000741598	0	0	0	0	0	0.00379988	0	0	0	0	0
	TMEM127	9.92536e-06	6.56976e-05	0.000121797	0	0	6.02022e-05	8.89899e-05	0.000116439	3.74733e-05	0.000132872	0	0	0	9.87166e-05	1.52358e-05	5.93349e-05	0	0	0.000310267	0	0	0	4.397e-05	0	0	2.61785e-05	0.000356872	0
	ARID5A	0.00167691	0.00108698	0.000536696	0	0	0.000747727	0.000238277	0.00565367	0.000811233	4.42182e-05	0	0	0	0.000208472	0.000332763	0.000183889	0.000295043	0	0.00069979	0	0	0	0.000953568	0	0	0.000584425	0.000333279	0
	KANSL3	1.66128e-05	3.26596e-05	0	0.000103972	0	3.2074e-05	2.14618e-05	2.29581e-05	6.66426e-06	6.38177e-05	0	0	0	3.60966e-15	5.1309e-05	2.46523e-05	7.92881e-05	0	2.4722e-05	0.000109706	0	0	1.97218e-05	0	0	4.52648e-05	0.000147919	0
	CNNM4	0	1.1916e-05	9.13127e-07	0	0	2.35253e-18	0	9.78063e-05	4.6254e-05	1.89803e-05	0	0	0	0	2.00214e-05	0	4.12855e-05	0	2.68789e-05	0	0	0	0	0	0	6.45831e-05	4.26779e-05	0
	ANKRD36	0.000521015	0.00017358	0.00042043	0	0	0	0.000710276	0	0.000294526	0	0	0	0	0	0.000256723	0.000165243	0.000769652	0	0.000194375	0	0	0	0.000108938	0	0	0.000315013	0.00185525	0
	AC159540.1	0.000116685	8.51987e-05	0	0	0	0.000301222	0.000236521	3.94165e-06	6.82129e-05	0	0	0	0	9.95433e-05	5.5746e-05	0	0.00041416	0	0.000220228	0	0	0	0	0	0	0	0.000548393	0
	ANKRD36B	0.00038124	0.000250054	0	0	0	7.17719e-05	0.000321337	2.28685e-06	1.21619e-07	0	0	0	0	0	0.000406203	4.08552e-05	0.00105244	0	0.000283549	0	0	0	0	0	0	0	0.000893669	0
	LINC01125	4.21179e-06	4.28585e-05	1.49247e-05	0	0	5.11044e-06	0	1.64458e-06	7.30328e-05	9.57028e-06	0	0	0	9.87011e-06	0	2.73575e-05	0	1.31335e-24	7.98547e-05	0	0	0	4.23942e-06	0	0	0	5.06315e-05	0
	INPP4A	5.83124e-05	0.000100298	4.07563e-05	0	0	0	0.000111734	5.52937e-05	1.62649e-05	0.000206607	0	0	0	9.81614e-08	0	0.000434775	0	0	0.000737949	0	0	0	1.40486e-06	0	0	8.68352e-05	0.00123956	0
	C2orf15	4.47269e-06	3.14261e-05	3.70374e-06	0	0	3.36917e-05	4.91478e-06	0	0	7.72015e-06	0	0	0	7.49874e-06	6.39269e-05	3.89381e-05	0	8.0823e-05	1.28836e-05	0	0	0	0	0	0	1.26416e-05	5.43404e-05	0
	MITD1	0.000126764	0.000287409	8.34574e-05	0.000249213	0	0.000333567	0.000301579	0.000151789	0.000842434	0.000648161	0	0	0	0	0	0.000244818	0.000406458	5.14572e-19	6.44219e-05	0	0	0	0.000116683	0	0	0.000471221	0.00046154	0
	LYG2	0	1.09396e-05	0	0	0	0	2.43768e-05	2.96403e-06	0	0	0	0	0	0	5.61696e-05	0	0.000201247	7.30412e-05	2.88888e-06	0.0009395	0	0	0	2.64537e-21	0	0	0	0
	REV1	0	7.91737e-05	0.000164179	0.00012029	0	0.000316554	4.76181e-05	0	0	0.000125803	0	0	0	5.28933e-15	0	0.000137802	5.88996e-05	1.9724e-40	0.000150247	0	0	0	6.05459e-05	0	0	4.62975e-05	0.000283812	0
	TBC1D8	0	1.60301e-05	3.58402e-05	0	0	2.17683e-06	0	4.9079e-05	0	0	0	0	0	8.37211e-05	0	0	0	0	1.85344e-37	0.000129793	0	0	0	0	0.000178027	0	0	0
	RNF149	0	0.000921091	0	4.29345e-05	0	0.000438154	0.000233857	0	0.0012468	0.000120237	0	0	0	0.000463829	0.000255785	0.00101925	0.00027046	0	0.0011091	0	0	0	0.000217642	0	0	0.000489071	0.000603833	0
	MFSD9	0	2.4722e-05	9.9158e-05	0	0	2.09608e-05	0	1.90898e-06	2.32595e-07	0	0	0	0	0	0	7.95685e-05	0	0	0.000154887	0	0	2.57399e-13	2.83391e-05	0	0	4.62431e-05	0.000102747	0
	TGFBRAP1	0	1.36898e-06	0	2.33197e-05	0	1.35906e-05	6.24996e-36	1.1102e-05	0	3.68403e-05	2.02571e-05	0	0	5.0014e-05	8.50758e-06	0	4.53929e-06	0	4.99888e-05	0	0	0	0	0	0	0	0.000188021	0
	RP11-332H14.2	0	0.00037875	0.000368287	0	0	0.000144121	3.30208e-05	0	0	0.000156326	0	0	0	0	0.000640825	0.000112569	0.000313522	0	0.000115958	0	0	0	6.06784e-05	0	0	0	0.000308682	0
	NCK2	6.88432e-05	1.63729e-05	2.34524e-05	0	0	4.76123e-05	0.000187343	0.000293754	0	0.000124401	0	0	0	7.8544e-05	4.37894e-05	6.03306e-05	8.75153e-05	0	2.87851e-05	0	0	0	4.35088e-05	0	0	4.06746e-05	0.000267309	0
	LIMS1	3.95069e-07	0.000271281	0.000151721	0.000769672	0	0.000233126	0	0.00079725	0.000624763	1.32626e-05	0	0	0	0.000752698	0.000408574	0.000321327	2.94826e-05	0	0.000118266	0	0	2.09498e-37	8.50469e-05	0	0	0.00104221	0.000737118	0
	RANBP2	0.000144023	0.000110861	0.000173008	0.000509637	0	0.000192503	0.000157371	6.62906e-05	0	0.000162239	0	0	0	0.000527705	0.000125653	0.000249017	2.31101e-05	0	0.000351796	0	0	0	0.000170285	0	0	7.7817e-05	0.00102376	0
	RGPD5	6.67e-43	5.14109e-06	5.23303e-05	2.27955e-05	0	0.000163697	0	2.47538e-05	0	0	0	0	0	7.63063e-05	0	2.55111e-05	0	0	0	0.00263164	0	0	9.94664e-07	0	0	0	6.5773e-05	0
	ACOXL	4.40765e-06	0.000193071	0.00118874	0	0	0.000285921	0.000658065	0	1.64709e-05	8.76617e-05	0	0	0	0	0.0001222	1.31006e-05	1.51198e-05	0	0	0	0	0	0.000185498	0	0	0.000146182	0.000125849	0
	BCL2L11	0.00205848	0.000315279	0.000881634	6.10688e-05	0	0.00154249	0	0	0	0.00033783	0	0	0	0	0.000589234	0.0010269	0	0	0	0	0	0	0.00117147	0	0	0	0.000691548	0
	MIR4435-2HG	0.00503769	0.000627365	0.000178211	0	0	0.000168543	0	0	0	0.000537344	0.000384576	0	0	0	0	0.00125491	0	0	3.37785e-05	0	0	0	0.00145993	0	0	0	0	0
	MERTK	0	4.6719e-05	5.51503e-05	0	0	0.00015511	3.55484e-05	0.000298178	0	0	0	0	0	0.000309938	0.000198633	0.000161954	0	0	3.88822e-05	0	0	0	1.78364e-05	0	0	0.000240321	0.000115926	0
	TMEM87B	0	4.07409e-05	5.09864e-05	8.26378e-22	0	7.13983e-05	5.58603e-05	0.000107569	0.000248202	2.6335e-05	0	0	0	0.000104812	9.7238e-05	0.000216176	7.06883e-05	0	0.000235311	0	0	0	0.000103941	0	4.05453e-15	0.000371866	0.000353095	0
	ZC3H8	3.37294e-05	0.000232852	0	6.68569e-05	0	0.00047191	9.76381e-05	8.02844e-05	2.14503e-08	0.000177298	0	0	0	0	0	1.71417e-07	0.000601687	0	7.42786e-05	0	0	0	5.55914e-05	0	0	0.000261923	0.000500904	0
	TTL	0	3.56959e-05	0	0	0	0	3.02967e-05	0	0.000111968	9.72389e-06	0.000119899	0	0	0	1.59955e-05	5.72958e-06	4.78744e-05	0	8.99417e-06	8.08031e-05	0	0	0	0	0	0	8.77503e-05	0
	AC079922.3	0	0.000166602	3.70421e-05	0	0	0	2.24336e-05	0	0	1.35322e-05	0	0	0	0	0.00040022	0	0	0.00013392	0	0	0	0	3.54358e-05	0	0	4.70815e-05	0	0
	SLC20A1	0.000208368	2.4003e-05	5.4114e-05	0.000127426	0	0	8.432e-05	0.00013555	0	8.56789e-05	0.000956923	0	0	0.000103972	5.09409e-05	1.07179e-05	8.53461e-05	6.19353e-05	1.73677e-05	0	0	0	0	0	0	7.48875e-05	0.000168781	0
	RP11-480C16.1	0	0.000648306	0.000514178	0	0	0	2.69081e-06	0	0	0	0	0	0	0	0.00107391	0.000211353	0.000409831	0	0.000439626	0	0	0	7.79991e-05	0	0	0.000235761	0.000402324	0
	RP11-141B14.1	0	0.000138163	0	7.44267e-05	0	0.000104985	1.69464e-05	0	0	1.03641e-05	9.32412e-05	0	0	1.36557e-36	0.000276007	2.16409e-05	0	0.000156875	1.32013e-06	0	0	0	1.22398e-05	0	0	0	4.58726e-05	0
	TMEM37	0	2.66657e-05	4.56454e-05	0	0	3.39504e-05	5.25782e-06	0.00100775	0	0	0	0	0	0	0	0	0	0	8.99265e-06	0	0	0	0	0	0	0	0	0
	PTPN4	2.18288e-05	0.000140218	0.000188042	0	0	9.2473e-05	7.38477e-05	6.09094e-05	3.71138e-06	2.5327e-05	0	0	0	0	0.000227613	0.000213311	5.8897e-05	0	0.000174216	0	0	0	6.16719e-05	0	0	0	0.000671542	0
	CLASP1	0.000199551	8.35154e-06	6.34888e-06	0	0	0	0.000149796	4.79495e-05	0	3.06551e-05	0	0	0	0.000136301	3.21712e-05	4.39514e-05	0	0	6.49073e-05	0	0	0	0.000163671	0	0	0	0.000233142	0
	NIFK-AS1	0	0.000441267	5.11732e-05	0	0	9.57366e-05	6.44091e-05	0	9.00015e-05	8.20534e-05	0	0	0	0	0.000837092	0.000110247	0.00012114	0	7.95442e-05	0	0	0	2.80511e-05	0	0	1.47833e-05	0.000152546	0
	MAP3K2	2.00112e-29	6.18051e-05	0.000146666	0	0	0	3.30842e-07	0.000105245	6.9074e-08	5.27755e-05	0	0	0	0.000401679	0.000132769	0.000316053	0	0	0.00029036	0	0	0	4.09367e-05	0	0	5.44182e-25	0.000876336	0
	IWS1	0.000105049	0.000196266	0.000199455	6.2462e-05	0	0.000358734	0.000100599	7.17505e-05	0	8.62224e-05	0	0	0	1.18456e-05	6.78409e-05	8.89748e-05	0.000276503	0	0.000385604	0	0	0	8.34272e-05	0	0	0.000218868	0.000524309	0
	UGGT1	0	0.00010463	9.42696e-05	0	0	0	0.000126993	0.000110181	0	0.000135077	0	0	0	7.51824e-05	0	0.00031512	0	0	0.000384009	0	0	0	1.29923e-05	0	0	5.72962e-05	0.000772886	0
	HS6ST1	0	0	3.82588e-06	1.43092e-05	0	0	0	0.00010899	7.0322e-05	2.9861e-06	0	0	0	0	0	3.01288e-05	5.09249e-25	4.51309e-05	3.49555e-05	0	0	0	4.60507e-06	0	0	0.000101492	0.000130061	0
	PTPN18	0.00012133	0.000193227	0.000942768	0.0022758	0	0.000505384	0	0.000539326	0.000176745	6.30466e-05	0	0	0	7.46034e-19	4.22688e-10	0.000268736	0.000702026	0	0.000361385	0	0	0.000227383	0.000135841	0	0	0	0.00013955	0
	MGAT5	0	0	7.93669e-06	0.000171094	0	0	0	0.000263506	0	2.5569e-05	5.56223e-05	0	0	0	0	0	0	8.48036e-05	0	0	0	0	0	0	0	0	2.98666e-05	0
	CCNT2	0	9.23559e-05	0.000116257	2.41315e-05	0	5.51899e-05	5.68556e-05	0	0.000200226	5.3574e-05	0	0	0	0	1.24149e-05	8.49594e-05	2.69853e-05	0	0.000132286	0	0	0	0	0	0	0	0.000514273	0
	RAB3GAP1	0.000152684	0.000456117	0.000262127	0	0	0	0.0002237	0.000100197	0.000197009	0.000193141	0	0	0	0.000423288	0.00042389	0.000517411	0.000633853	1.76e-42	0.000253714	0	0	0	0.000158056	0	0	0.000395576	0.000752097	0
	CXCR4	0.00832192	0	0.00489778	0.00395529	0	0	0.00103873	0	0	0	0	0	0	0	0	0	0	0	0	0	0	0	0.00332217	0	0	0.00661757	0	0.554228
	ARHGAP15	0.000166229	0.000250625	0.00017233	0.00231818	0	0	0.000195162	0	0.000383882	7.68253e-05	0	0	0	0	3.20149e-05	0.000176647	0.000440947	0	0	0	0	0	0.000197967	0	0	0.00025586	0.000395164	0
	LYPD6B	0	0.000344142	0.000498947	0.00146445	0	0	0	0	0	0.000912526	0	0	0	0.000768812	0.00120309	0.000406091	0.00035603	0	0.00107047	0	0	0	0	0	0	0.00282204	0	0
	RND3	0	8.35851e-05	0	0	0	0	9.971e-05	0.00880301	0	0	0	0	0	0	0	0	0	0	0	0	0	0	0	0	0	0	0	0
	RIF1	6.66469e-05	0.000104957	0.000199417	0.000117221	0	0.000161663	4.13412e-05	0	1.56437e-27	0	0	0	0	0	7.59681e-05	0.000119588	0.000361123	0	0.000317236	0	0	0	0	0	0	0.000134956	0.000619069	0
	NEB	0	0.00118368	0.00261764	0	0	0	0.00209134	0.000192708	0	7.93219e-05	0	0	0	0	0.00034668	0	0.00206706	0	0	0	0	0	0.00142279	0	0	0	0	0
	STAM2	6.05769e-05	0.000200165	6.83968e-05	0	0	4.888e-05	4.5914e-05	2.33431e-05	0.000232487	0	0	0	0	0	1.31379e-05	0.000118894	8.04444e-30	0	0.000127559	0	0	0	3.04005e-05	0	0	4.27788e-05	0.000204558	0
	ARL6IP6	0.000329736	0.000430877	0.00051602	0.000270071	0	9.29899e-05	0.000139821	0.000162954	0.00102893	0	6.10961e-05	0	0	0.000120413	0.000762674	0.00018542	0	0	0.000256795	0	0	0	0	0	0	0.000147488	0	0
	RPRM	0	2.25491e-05	0	0	0	0	0	0.000598309	0	0	0	0	0	0	2.21734e-05	0	0	0	5.99793e-05	0	0	0	0	0	0	2.29162e-05	0	0
	NR4A2	0.00243523	2.32131e-06	0.000896395	0.000105184	0	0.00073443	0	0	0	0	0	0	0	0.0015017	0	0.000413387	0.000178879	0.000305822	0.000194447	0	0	0	0.00128054	0	0	0	1.58457e-10	0
	GPD2	0	2.44428e-05	6.00683e-05	1.448e-05	0	0	2.81693e-05	0	0	0	0.000121698	0	0	7.03748e-05	3.80205e-05	0.000118283	7.28616e-06	5.75877e-05	7.37446e-05	0	0	0	3.84749e-05	0	0	4.0882e-05	0.000186598	0
	ERMN	0.000109819	1.22761e-05	0	1.51533e-05	0	0	2.55318e-05	1.14822e-05	0	5.78626e-06	0	0	0	0	0	4.17522e-06	0	0	1.3134e-06	0	0	0	1.05327e-05	0	0	0	8.67553e-05	0
	ACVR1	3.97689e-05	3.0183e-05	0	0	0	9.27772e-05	0.000123858	4.99162e-05	8.73026e-05	5.26395e-05	0	0	0	2.8361e-05	0	0	3.28776e-05	6.20295e-06	3.17529e-05	0	0	0	4.37847e-05	0	0	0.000116637	8.11779e-05	0
	AC009506.1	0	0.000131155	5.63662e-05	2.44812e-05	0	0.000109459	8.06172e-05	2.19297e-05	0	0	0	0	0	0	0.000217702	1.24068e-05	3.94623e-05	0.000120198	1.7111e-05	8.69585e-05	0	0	5.08024e-05	0	0	0	0	0
	RBMS1	0	0.000178696	0.00114385	0	0	0.000353649	0.000902762	0.000175352	0	0.000299558	0	0	0	0	0.000154934	0	0.00118517	0	0.00204584	0	0	0	0.000266437	0	0	0	0.00047533	0
	TANK	0.00116102	0.00011378	0.000116654	0.000356176	0	5.88561e-05	9.60928e-05	0.000164783	0.000940354	7.87089e-05	0	0	0	0	0	0.00064096	0.000375315	2.05494e-05	0.000475988	0	0	0	0.000203564	0	0	0.000372978	0.000597877	0
	COBLL1	0.00162824	0	0.000165693	0.00173032	0	0.000465177	0	0.00222777	0	0	0	0	0	0.00102208	0	0.00406811	0.000170124	0	0.000192868	0	0	0	0.000467834	0	0	0.000870677	0.000842387	0
	SCN9A	0	7.15643e-05	0.00011396	0	0	0.000455644	0.000276184	0.000455419	0	4.63261e-05	0	0	0	0	0.000103824	0	0.000120869	0	0.000301106	0	0	0	0	0	0	0.000121612	0	0
	STK39	0	1.69128e-05	2.08972e-05	1.33376e-05	0	0	0	0	2.59189e-06	2.39117e-05	9.57608e-05	0	0	0	2.73371e-06	5.8157e-05	2.10677e-05	0	3.8004e-05	0	0	0	0	0	0	1.59806e-05	0	0
	DHRS9	0	0.000441645	0.00111151	0	0	0	0.00297638	2.68408e-05	0	0.000106448	0	0	0	0	0.000369276	0	0	0	0.00030984	0	0	0	0	0	0	0	0	0
	METTL8	5.91413e-05	0.000213608	0	0.000224405	0	0.000413097	0.000255126	0	0	0.000269067	0	0	0	0.000101986	0.000960982	0.000627016	0.000883089	4.71958e-05	0.000220683	0	0	0	0.000516415	0	0	0.000788405	0.000618602	0
	CYBRD1	0	0	0	0	0	1.59092e-05	0	1.37066e-05	0	3.85312e-05	0	0	0	3.41895e-05	0	3.66527e-05	0	0	0	0	0	0	9.2761e-05	0	0	0.000219903	0	0
	ITGA6	0	0	8.15609e-05	0	0	0.000841595	0.000120661	1.81724e-06	0	0	0	0	0	0	0	0.00104899	2.78171e-05	0	0.0012444	0	0	0	0	0	0	0	0.000658761	0
	AC093818.1	9.34373e-05	4.54675e-08	0.000862112	0	0	0.00112562	0.00014135	0	0	0.000450716	0	0	0	0	0	0.00223284	0	3.65036e-05	0.000808164	0	0	0	0.000951941	0	0	5.13929e-05	0.000373069	0
	RAPGEF4	0	0	0	0	0	0	0.000401939	0.000375135	0	0.00134139	0	0	0	0	0	0	0	0	0	0	0	0	0	0	0	0.000251841	2.372e-05	0
	HOXD1	0	3.86048e-05	0	0	0	0	0	0	0	0	0	0	0	1.30238e-05	9.60569e-05	8.83564e-06	0	0	0.000149644	0	0	0	0	0	0	0	0	0
	LINC01116	0.000891463	4.10497e-05	0.000150138	0.000940072	0	0	3.87898e-05	0.000373766	1.86088e-05	3.09332e-05	0	0	0	0.000248176	0.000152475	0	4.42717e-05	0	5.55204e-05	0	0	0	0	0	0	0.000291726	0.00034945	0
	AC009948.5	0	4.30931e-05	6.46226e-05	0	0	7.19975e-05	0.000105996	1.21655e-05	9.63379e-05	2.87477e-05	0	0	0	0	3.08852e-05	9.14336e-05	7.26612e-05	0	3.75775e-05	4.16539e-05	0	0	5.25256e-05	0.000267235	0	0	1.03714e-05	0
	TTN-AS1	0	0	0	8.43057e-06	0	1.96582e-05	0	1.35637e-05	0	1.6693e-05	0	0	0	0	3.38433e-05	6.02095e-05	6.13948e-05	0	4.60567e-05	0	0	0	1.3019e-05	0	0	0	7.7901e-05	0
	SESTD1	0	1.73568e-05	1.28823e-05	3.45658e-06	0	0	0	1.16857e-06	2.09237e-05	1.7128e-06	0	0	0	0	3.71699e-05	1.96761e-05	0	0	2.43413e-05	0	0	0	2.77564e-05	0	0	5.82038e-05	1.55894e-05	0
	FRZB	0	0	0.00457308	0	0	0.0117684	0.00508212	0	0	0	0	0	0	0	0	0	0.00467066	0	0	0	0	0	0.0752964	0	0	0	0	0
	AC007966.1	0	0	0	0	0	0	0	0.00123122	0	0	0	0	0	0	0	0	0	0	0	0	0	0	0	0	0	0	0	0
	LINC01473	7.12684e-05	3.69528e-05	0.000171134	0	0	5.73175e-05	6.72409e-05	0	0	0	0	0	0	6.02662e-05	9.47242e-07	6.08748e-05	1.4663e-05	4.40759e-06	0.000108074	0	0	0	7.69344e-05	0	0	0.000111319	0.000314151	0
	GULP1	0	0.000180176	0	0	0	0	0.000104457	0.000438283	0	0.00016146	0	0	0	0	0	0	0	0	0	0	0	0	0	0	0	0.000222397	0	0
	NEMP2	6.70731e-05	0	7.18395e-05	1.33724e-05	0	2.96002e-05	2.98798e-05	2.5002e-05	0	3.73824e-06	0	0	0	0	6.41207e-05	8.30581e-05	4.56411e-05	9.09718e-05	0.000105449	0	0	0	2.63546e-05	0	0	3.51184e-15	3.55981e-05	0
	GLS	0.000564596	0	0	0	0	0	0.000139163	8.85256e-05	0.000102339	0.000200336	0	0	0	0.00024912	0	0.000408021	0.000192142	0.00022362	0.000492493	0	0	0	0.000370421	0	0	0.000111538	0.00129777	0
	STAT1	0.000683725	0.000144528	0	0.000200512	0	0.00212705	0.000800362	0.00021754	4.42695e-33	0.000733077	0	0	0	0	0.000789778	0.000680239	0.00108796	0	1.28151e-25	0	0	0	0.000322007	0.0316476	0	0.000103389	0.000578906	0
	STAT4	6.65011e-05	3.04471e-05	0.00025597	6.81848e-05	0	0.000218308	8.20889e-05	0.000319791	5.89429e-23	0.000216518	0	0	0	0.000570729	0.000267618	0	0	0	7.91901e-05	0	0	0	0.000441022	0	0	0	4.45511e-05	0
	MYO1B	0	0	6.95204e-05	5.0667e-05	0	2.87213e-05	3.67782e-05	3.20649e-05	0	2.88843e-06	0	0	0	0	0.000105098	1.17732e-05	0	0	4.16385e-05	0	0	0	0	0	0	0	0	0
	NABP1	0.000490955	0.000586744	0	0.000584955	0	0.00035893	9.12151e-05	0.000140853	8.99635e-05	0.000135209	0	0	0	0	6.1421e-05	0.000423333	5.62494e-06	2.82884e-06	0.000278626	0	0	0	0.000285655	0	0	0	0.000537819	0
	SLC39A10	0	0.000322084	5.29065e-05	7.64034e-05	0	5.50375e-05	2.42192e-05	0	0	9.34486e-06	0	0	0	0	0.00169822	1.99567e-05	0.000197666	5.55895e-05	0.000224931	0	0	0	0	0	0	0	0.000189503	0
	STK17B	0.000254056	0	0.00126822	0.00030651	0	0.000664897	6.36149e-05	9.4941e-05	0.000225707	0	0	0	0	0.000866077	0.000234501	0.00121165	0	0	0.000278168	0.00400636	0	0	0	0	0	0	0.000877253	0
	RP11-347P5.1	0	0.000231434	0.00065602	0.000411059	0	6.43032e-05	4.65043e-05	0.000441471	0	0.000108994	0	0	0	0.000410398	0	0.00063876	0.000143337	0	0	0	0	0	2.8189e-05	0	0	0	0.00048404	0
	ANKRD44	0.000121164	0	0.000231247	0.00114239	0	0	0.00012305	0.00033102	3.53979e-07	0.000308398	0	0	0	7.44501e-05	0.000252721	0.00101471	0.000161368	0	0.000120593	0	0	0	0.000109126	0	0	0	0.000852423	0
	PLCL1	2.33198e-05	5.1048e-06	3.662e-05	0	0	2.71583e-05	5.11068e-06	0.000215612	0	8.4948e-06	0	0	0	6.05297e-05	5.27819e-05	0	0.000120012	0	5.24879e-05	0	0	0	0.000261815	0	0	5.8e-05	1.07767e-05	0
	SGOL2	0	0	0	0	0	0	1.34947e-06	0	0	0	0.00458283	0	0	0	0	0	0	0	3.98922e-05	0	0	0	0	0	0	0	0	0
	FAM126B	0.000463566	0	7.68023e-06	0	0	8.99827e-05	0.000305258	0.000185672	8.10889e-05	0.000680378	0	0	0	7.41213e-05	0.000163481	0.00022223	0	0	0.000120546	0	0	0	0.000261333	0	0	0	0.000799934	0
	CASP8	0.000219034	0.000321234	0.000537779	0.000125363	0	2.65493e-08	4.0521e-05	3.77893e-12	0.000168741	0	0	0	0	0	0.000791398	0.000128527	0.000444215	0	0.000433013	0	0	0	0.000116432	0	0	0	0.00060832	0
	FZD7	0	9.91318e-06	2.13389e-05	0	0	1.3008e-05	1.92186e-05	0	0	1.71805e-05	0	0	0	0	0.000119479	1.20895e-05	2.93235e-06	0	5.13608e-06	0	0	0.000118904	0	0	4.23906e-05	2.97483e-05	2.87878e-05	0
	BMPR2	0	7.08293e-05	0.000396742	8.61401e-06	0	0.000231849	0.000133772	0.000250844	0	1.31405e-05	0	0	0	0.00022214	0.000275042	0	2.36189e-05	0	0.000347267	0	0	0	0.000239007	0	0	0	0.000365166	0
	ICA1L	0	0	0	0	0	0	0	0	5.06395e-05	8.19212e-06	0	0	0	1.72524e-05	0	7.424e-41	2.63855e-05	0	0	0	0	0	6.85804e-06	0	0	2.13951e-05	6.85995e-05	0.000285843
	CARF	4.6603e-07	1.97671e-05	2.50683e-05	0.000134122	0	0	3.45498e-05	5.86455e-06	0	0	0	0	0	0	0.000114249	1.94651e-05	0.000140275	1.08493e-05	8.11264e-05	0	0	0	3.68505e-05	8.99634e-05	0	2.70623e-05	0.000222235	0
	NBEAL1	0.0090799	0	0	0.00657003	0	0.00972524	0.00346037	0.00258739	0.00329278	0.0272899	0	0	0	0.000551354	0	0.00075218	0.0045462	0	0	0	0	0	0.00509311	0	0	0.000756645	0	0
	CYP20A1	4.9696e-05	0.000139934	0.000597036	0.000108201	0	1.32683e-10	0	0	0.0010294	0.000627586	0	0	0	0	0	3.72981e-05	0	0	0.00495722	6.4614e-24	0	0	0.000471503	0	0	0.000204576	0.00168612	0
	RAPH1	5.06211e-06	2.6393e-05	6.60572e-05	0	0	5.83926e-06	3.19386e-05	0.000257652	0	0	1.66328e-06	0	0	1.13813e-05	2.27181e-05	0	0	0	4.61814e-05	0	0	0	2.30486e-06	0	0	1.35864e-05	0	0
	CD28	0	0.000101477	0.000191746	3.01613e-05	0	0	0.000121323	0.000799355	0	0	0	0	0	2.78594e-05	0	4.42986e-05	0	0	0	0	0	0	0	0	0	0	0	0
	NRP2	0	0	0	8.91741e-06	0	0	0	0.000405972	0	0	0	0	0	0	0	0	0	0	0	0	0	0	3.93893e-05	0	0	0	0	0
	INO80D	9.82724e-05	5.61208e-05	6.68121e-06	3.42529e-05	0	0	5.23423e-06	0.000122368	4.40784e-05	1.9314e-05	0	0	0	8.62508e-05	0.00013826	4.69356e-05	9.61148e-05	0	0.00012352	0	0	0	0	0	0	0	0.00048752	0
	KLF7	0.000100049	1.2408e-05	9.24554e-05	0	0	0	6.5592e-05	0.000164816	0	6.4342e-05	0	0	0	0.000360846	1.76774e-05	0.000211544	0	0	0	0	0	8.44014e-05	5.27589e-05	0	0	0.000431572	0.000260172	0
	CREB1	0.000258242	3.8223e-05	0.000165828	0.000298669	0	0.000158753	9.37857e-05	2.72698e-07	0.00017045	1.11809e-05	0	0	0	0	0.000158365	0.000171604	6.80887e-05	0	0.000192105	0	0	0	2.6237e-19	0	0	9.69598e-05	0.000619912	0
	AC096772.6	0	1.12992e-05	1.39385e-05	3.60112e-05	0	9.07931e-06	0	1.93196e-05	0	2.9162e-06	0	0	0	0	6.64001e-05	2.03342e-05	1.27489e-05	0	1.74642e-05	0	0	0	1.53248e-05	0	0	8.48212e-05	4.10922e-05	0
	PIKFYVE	1.08734e-05	0	0.000104155	3.10508e-05	0	0	3.22106e-05	8.78759e-05	0	1.75093e-05	0	0	0	3.35883e-05	5.09188e-05	8.82467e-05	1.09676e-05	0	8.47339e-05	0	0	9.47277e-05	2.23329e-05	0	0	1.32394e-05	0.000326566	0
	KANSL1L	4.3309e-05	2.5576e-05	3.7018e-05	0	0	4.06312e-05	2.06095e-05	3.29166e-05	1.39246e-05	2.56186e-06	0	0	0	1.43592e-39	3.58512e-05	0	0	0	5.15012e-05	0	0	4.13818e-05	0	0	0	0	7.1474e-05	0
	AC006994.2	1.92949e-05	3.201e-05	2.64204e-05	2.24318e-06	0	2.15884e-05	0	0	4.3e-44	1.84894e-05	0	0.000186335	0	0	0.000162471	1.18832e-05	2.4845e-05	6.10515e-05	0	0	0	0	7.46761e-06	0	0	0	0	0
	TMBIM1	0.000106134	7.99642e-05	0.000146797	0.000118057	0	5.31554e-05	3.92528e-05	0.000409831	0.000445651	4.65345e-05	0	0	0	1.65676e-05	0.000247702	0.000168476	0	0	0.000267275	0	0	0	4.9364e-05	0	0	0.000497814	0.000176276	0
	SLC11A1	0	0	0.000117306	2.38846e-05	0	0	8.98088e-06	1.09339e-05	0	0	0	0.000483979	0	0	3.32172e-05	4.3681e-05	0	0	0	0	0	0	8.20387e-06	0	0	0	0	0
	USP37	0	2.77418e-06	2.24513e-05	0	0	3.11009e-05	0	2.3765e-32	0	2.58231e-05	3.44083e-05	0	0	8.4941e-06	0	3.53606e-05	6.55949e-05	6.82922e-05	4.90644e-05	0	0	0	0	0	0	0	0.000159207	0
	RQCD1	0.000190966	0	0.000219263	4.0211e-05	0	2.69798e-05	7.17458e-05	4.34256e-05	0	3.19629e-05	2.369e-05	0	0	0	0	0.00025435	0.000176999	1.28662e-13	0.000113921	0.00420328	0	0	0.000124131	0	0	0.000134739	0.000214591	0
	WNT10A	0.000720786	0.000239495	3.62683e-05	0	0	0	0.000330922	4.14898e-05	0	3.95463e-05	0	0	0	0.000300866	0.000498314	0.000147381	0	0	0	0	0	0	0.000254407	0	0	0	0	0
	SPEG	3.26013e-05	9.63578e-05	1.8972e-05	0	0	0	5.58995e-05	3.3165e-06	2.95494e-06	0	8.91937e-06	0	0	4.54028e-05	0.000214872	4.20152e-05	0	0	5.0012e-05	0	6.2185e-05	0	0	0	0	0	0	0
	ASIC4	0	0	0	0	0	2.71429e-05	0	4.79478e-06	0	6.79597e-05	0	0	0	0	9.99436e-05	9.31566e-05	8.55476e-06	0	0	0	0	0	0	0	0	0	4.13539e-05	0
	SERPINE2	0	0.00106887	0	0.000871498	0	6.84625e-05	0	0	0	0	0	0	0	0	0.00181007	0	0	0	0.000425712	0	0	0	0	0	0	0	0	0
	CUL3	8.65307e-05	6.20292e-06	9.53478e-05	5.92053e-10	0	9.63428e-06	9.60086e-05	0.000140892	2.20728e-06	8.5318e-05	0	0	0	0.000195294	0	0.000262799	0	3e-45	0.000210363	0	0	0	4.85845e-05	0	0	0	0.000659187	0
	DOCK10	0.000224259	3.70326e-06	2.73959e-05	0.000541724	0	0	8.98276e-05	0.000184592	0	0.00012573	0.000103101	0	0	0	0	0.000211519	0.000223432	0	0	0	0	0	3.32022e-05	0	0	0.000195477	0.000221858	0
	CAB39	7.60482e-05	0	0	8.11392e-05	0	0.000235702	4.65525e-05	0	0.000105013	6.35438e-05	0	0	0	2.44532e-05	0	0.000260589	0	0	0.000103153	0	0	0	1.94497e-05	0	0	8.80598e-05	0.000366945	0
	ITM2C	0	0	0	0	0	0.045748	0.0565513	0	0	0	0	0	0	0	0	0.0357244	0	0	0.0708672	0	0	0	0.0267985	0	0	0.105283	0	0
	INPP5D	4.1093e-07	1.19952e-05	0.000272796	0.000524106	0	7.16927e-05	0	2.88698e-05	0	9.73189e-05	0	0	0	0	0.000149212	0.00014397	0.000113769	0.000174934	6.9167e-05	0	0	0	6.47837e-05	0	0	5.4849e-05	0.000562862	0
	ATG16L1	0	0	1.46191e-05	5.10795e-05	0	2.1846e-05	0	1.44736e-05	0.000133044	0	0	0	0	0	0	5.61716e-06	5.91958e-05	0	1.67639e-05	0	0	0	2.02894e-05	0	0	4.46111e-05	8.4343e-05	0
	USP40	5.83366e-25	3.82682e-05	0.000169957	0	0	7.75864e-05	1.36485e-05	6.44265e-05	3.99037e-24	3.76042e-05	0	0	0	6.12026e-39	8.3053e-05	0.000185155	6.6434e-05	0	0.000153481	0	0	0	0	0	0	5.50224e-05	0.000225953	0
	ARL4C	0.000130608	0	0	0	0	0	0	0.000453142	0.000372238	0	0	0	0	0	0.00135587	3.70295e-05	0	0	0.00027891	0	0	0.000410711	0	0	0	0.000478347	0	0
	AGAP1	0	1.86217e-05	0	0	0	0	0	0.000228303	0	0	0	0	0	0	3.63485e-05	0	0	0	4.55102e-05	0	0	0	0	0	0	0	0	0
	LRRFIP1	0.000138242	0	0.000494586	0.000399298	0	0.000760806	9.29e-05	0.000956899	0	0.000807434	0	0	0	0.000100605	0	0.000922252	0.000628237	0	0.000989203	0	0	0	0.000248169	0	0	0.000520157	0.000994902	0
	PER2	2.75749e-05	0	4.20505e-05	7.59826e-05	0	5.1677e-05	2.39888e-05	2.26657e-05	0	4.80897e-06	2.16486e-05	0	0	0	0	2.12841e-05	1.68994e-05	0	2.08808e-19	0.00105815	0	0	2.3125e-05	0	0	2.63206e-05	8.15932e-05	0
	AC062017.1	0	0.00026954	0.000293138	0	0	0	6.90019e-05	0	0	0.000168815	0	0	0	0	0.00150802	0.000148414	7.11505e-05	3.65525e-05	9.18933e-05	0	0	0	9.47967e-05	0	0	7.12749e-05	0.000107427	0
	RNPEPL1	0.000646957	0	0	0	0	0	6.98509e-05	0.000170413	0.00043865	6.43293e-05	0	0	0	0	0	0.000159977	9.58546e-20	0	0.000196651	0	0	0	0.000400268	0	0	0	0.000354491	0
	CAPN10-AS1	0	0.000166428	0.000180294	0	0	0.000391017	0	3.95836e-05	0	0	0	0	0	0	0.00126265	0.000448301	4.3164e-05	0	0.000134482	0	0	0	0	0	0	0	0.000129736	0
	CAPN10	4.31392e-05	0	8.38742e-05	0	0	5.9271e-05	3.56954e-06	1.5996e-05	0.000234712	1.74139e-06	0	0	0	0	0	6.17506e-05	7.46919e-05	6.42449e-05	0.000121039	3.41221e-07	0	0	3.23105e-05	0	0	0	9.14191e-05	0
	FARP2	0.000147499	1.98135e-05	0	5.06996e-06	0	0	0	3.22335e-05	0	6.35009e-05	0	0	0	0	0.000133956	8.0999e-05	0.000101925	0	9.5737e-05	2.51085e-07	0	0	4.80128e-05	0	0	0.000209143	0.000380929	0
	BHLHE40	0.000865131	0	5.46572e-05	0	0	4.65888e-05	4.74576e-05	0.000139274	0	0	0	0	0	0.000161444	0	3.82958e-05	0	0	0	0	0	0	9.44971e-05	0	0	0	0	0
	AC026202.3	1.56828e-26	0.00128593	0.000798744	0	0	0.000435343	3.9406e-07	0	0	0.000545289	0	0	0	0	0.00186955	0.000708729	0	0	0.000563638	0	0	0	0.000133929	0	0	6.59285e-05	0.000504979	0
	RP11-572B2.1	5.24962e-05	0.000679798	4.43082e-05	0	0	2.47011e-05	0	6.90599e-05	0	8.53212e-06	0	0	0	0	0.000428038	0	0	0	0	0	0	0	1.14463e-05	0	0	0	0	0
	EDEM1	7.23299e-05	0.000121157	0	0	0	0.000210333	0	4.53326e-05	0.00110666	0.000113936	0	0	0	0	0	0.000463269	0	0	0.00100836	0	0	0.000358534	5.48736e-05	0	0	0	0.00157784	0
	SRGAP3	0	4.63542e-06	3.45626e-05	0	0	0.000165037	3.15648e-06	0	0	3.15316e-05	0	0	0	3.46598e-05	3.66493e-05	9.40031e-05	0	0	4.43714e-05	0	0	0	6.17071e-05	0	0	0	0.000143962	0
	THUMPD3-AS1	0.000497669	0.00303489	0.000529125	0	0	0	0.00031728	8.34114e-05	0.000429265	0.00296489	0	0	0	0	0.00291799	0.000118927	0.00104085	0	0.000739549	0	0	0	0.000901698	0	0	0.000204039	0.00214976	0
	SETD5	0.00012927	0.000130019	0.000266101	0	0	0.000595935	5.30633e-05	0	0	0.000334238	0	0	0	0	0	0.000124002	0.000669234	0.000280627	0.000502066	0.00314938	0	0	0.000108867	0	0	0	0.0014313	0
	CAMK1	0	0	0.00016287	0.000562177	0	0	5.41857e-06	0	2.35287e-05	0	0	0	0	0	0	5.62131e-05	0	0	5.99519e-05	0	0	0	2.93335e-05	0	0	0	0	0
	FANCD2	0	3.70909e-05	7.21682e-05	0	0	0.000143696	3.45308e-05	1.23307e-05	0	6.52292e-05	0.00114662	0	0	0	0	0	9.77625e-05	1.06521e-05	3.9352e-05	0.000409693	0	0	8.8875e-05	0	0	0	8.37757e-05	0
	TATDN2	2.72296e-05	1.29631e-05	6.17839e-09	2.63748e-05	0	0	1.90351e-05	4.85437e-05	8.97635e-06	5.70117e-05	0	0	0	0	0	5.92029e-06	4.02313e-05	2.88317e-05	2.99948e-05	0	0	0	0	0	0	7.16787e-05	0.000188587	0
	GHRL	0	3.41116e-05	1.53725e-05	2.5799e-05	0	0.000113106	8.62382e-06	4.92953e-05	0.000103268	0	0	0	0	4.58338e-06	0	1.906e-05	0.000138294	0	2.68187e-05	0	0	0	2.54057e-05	0	0	5.48535e-05	0.000113788	0
	CAND2	0	1.31499e-05	3.0726e-05	0	0	4.48537e-05	7.47273e-06	0	0	0	0	0	0	0	0	0	0	0	3.6879e-05	0	0	0	1.46137e-05	0	6.12705e-05	4.13662e-05	2.22111e-05	0
	IQSEC1	1.90832e-05	3.27184e-05	0.000521165	0	0	0.000307697	5.19259e-05	0.000183427	0	0.000146305	0	0	0	6.29e-43	0	0.000127592	0	0	9.54532e-05	0	0	0	7.98185e-06	0	0	0.000469835	0.00059266	0
	NUP210	0	4.5849e-05	4.9411e-05	0.000348203	0	0.000402164	5.65166e-06	0.00011254	0	0.000416952	0.000734872	0	0	0	1.2965e-41	0.000300045	0.00099854	0	0.000109934	0	0	0	6.46776e-05	0	0	0	0.000940696	0
	TMEM43	2.32252e-05	8.99837e-05	0	4.77823e-05	0	5.59786e-05	1.01853e-06	5.68275e-05	0.00050594	9.52333e-05	0	0	0	0	0.00011192	0	0.000170814	0	7.85146e-05	0	0	0	7.59172e-05	0	0	7.49768e-05	0.000160282	0
	SLC6A6	3.93899e-05	3.65608e-05	3.61257e-05	7.62775e-27	0	2.38121e-05	2.57015e-05	7.11495e-05	0	0	0	0	0	3.50027e-06	0	3.60067e-05	4.85475e-05	0	1.47107e-05	0	0	0	9.2045e-06	0	0	0	3.05596e-05	0
	FGD5-AS1	0.000215905	0.000285774	0.000235147	0	0	0.000302757	6.1215e-05	0.000321574	0.000277607	0.00019609	0	0	0	8.96971e-05	0.000125647	6.55214e-05	0.000266443	0	0.000139816	0	0	0	6.55587e-05	0	0	0.000498781	0.000465824	0
	NR2C2	1.6214e-05	0	0	0	0	8.62089e-05	1.4746e-05	5.6044e-05	0	3.5489e-05	0	0	0	0	2.49247e-06	0	3.50802e-05	0	6.27793e-05	0	0	0	2.98841e-05	0	0	0.000145112	0.000200247	0
	SH3BP5	0.00010412	0.000249179	0.000237657	8.8734e-05	0	0.000828968	0.000262544	0.000279983	0	0.000394222	0	0	0	0.000104656	0	0.00122142	0.000911258	0	0	0	0	0	0.00112295	0	0	0.000637838	0.000478921	0
	EAF1-AS1	1.11581e-05	1.31719e-05	0	0	0	3.77991e-05	0	0	0	4.43196e-05	0	0	0	0	0	0	3.49476e-05	0	1.51647e-05	0.000209618	0	0	3.18889e-05	0	0	2.30469e-05	4.21036e-05	0
	ANKRD28	1.27778e-19	0.00121765	0.0155246	0	0	0.00114728	0	0	0	0	0	0	0	0.0623885	0	0.0139999	0	0	0	0	0	0	0.0255968	0	0	0	0	0
	PLCL2	6.36568e-05	4.567e-05	0.000125808	0	0	2.2278e-06	3.83372e-05	5.13266e-05	0	5.13292e-05	0	0	0	0	0	1.16059e-05	0	0	7.10366e-05	0	0	0	4.07343e-05	0	0	9.17475e-05	0.000195944	0
	TBC1D5	1.36779e-05	0.000178512	8.91003e-05	7.95223e-05	0	0.000136696	1.70572e-05	0	6.50152e-38	9.46728e-05	0	0	0	2.79967e-10	3.64231e-05	0.000128046	0.000175269	0	7.32358e-05	0	0	0	9.00601e-05	0	0	8.00378e-05	0.000432239	0
	SATB1	0	0.000169224	0	0	0	0.000633337	0	0.000352168	0	0.00019347	0	0	0	0	0.000707783	0	0	0	0.000209195	0	0	0	0.000179374	0	0	0.000248222	8.92379e-05	0
	KAT2B	0.00016505	5.83282e-05	5.83025e-05	0	0	0	6.35305e-05	0.000269003	0.000123268	2.70984e-05	0	0	0	2.42646e-16	4.75707e-05	2.66519e-05	0	0	6.18171e-05	0	0	8.40097e-05	1.81176e-05	0	0	0.000104328	0.000218345	0
	NR1D2	1.15897e-08	1.40657e-05	0	0	0	7.34225e-05	0.000133309	0	0	8.65718e-05	0	0	0	7.81514e-05	0	6.55829e-05	4.57835e-05	0	8.73435e-05	0	0	0	7.92633e-05	0	0	0.00040495	0.000534381	0
	SLC4A7	0	1.29021e-05	0	0	0	0	5.0549e-06	0	0	0	0	0	0	0	0	4.0296e-05	7.21275e-05	0	3.44461e-05	0	0	0.00044434	0	0	0	0	7.40861e-06	0
	ZCWPW2	2.9694e-06	0	6.47609e-06	0	0	0	1.50923e-05	3.19246e-05	2.60448e-05	0	0	0	1.60416e-05	0	0	2.69957e-05	0	0	5.83262e-05	6.5529e-06	0	0	1.53007e-06	0	0.00014819	2.38662e-05	3.74129e-05	0
	TGFBR2	0	0	0.00011353	8.89934e-05	0	0	0	0	0	0.000301527	0	0	0	3.45205e-05	4.93514e-14	1.78327e-05	0.000117944	0	1.12904e-05	0	0	0	0.000187177	5.49204e-05	0	0.00010348	0.000110107	0
	OSBPL10	0.000406053	0	5.71986e-15	0	0	2.92135e-25	0	0	0	0.00016501	0	0	0	0	0	0.000309515	0.000773114	0	1.16907e-05	0.00340156	0	0	8.411e-05	0	0	0.000695943	0.00074885	0
	OSBPL10-AS1	6.04677e-05	0	0	0	0	1.19655e-05	0	0	0	2.83836e-05	0	0	0	0	0	0.000256211	0.000160696	0	0	0	0	0	0.000120064	0	0	0.000198629	0.00024654	0
	CMTM7	0.000208616	0.000201442	0.000172211	0	0	0.0015637	0.000216441	0.00138955	0.000153269	0.000698301	0	0	0	0	0.000139187	0.000817451	0.00103183	0	9.73233e-05	0	0	0	0.000229442	0	0	0.000397974	0.000396868	0
	CMTM6	0.000113472	0.000482339	0.000425217	0.000177431	0	0.000446973	0	0.000548717	0.00107123	2.99124e-05	0	0	0	0	0	0.000498569	0.000260589	0	0.000514651	0	0	0	0.000456476	0	0	0.000578645	0.000768775	0
	CLASP2	6.4273e-05	3.45081e-05	4.04872e-05	0.000356941	0	0.000231912	6.42143e-05	0.00010377	1.01062e-40	0.000204234	0	0	0	9.93942e-05	0	4.41086e-05	0.000201743	0	4.65243e-05	0	0	0	0.00015592	0	0	8.53407e-05	0.000753671	0
	PDCD6IP	5.6151e-05	0.000111243	8.9254e-05	0.000313224	0	0.000178186	0.000131006	0.000247863	0.000524525	0.000135483	0	0	0	7.91091e-05	0.000115979	0.000370678	0.000332183	0	0.000140525	0	0	0	7.3092e-05	0	8.0761e-41	0.00050583	0.000829523	0
	EPM2AIP1	9.05563e-05	0.000309166	0.000130386	0	0	0.000734877	0.00015266	8.09802e-06	0	0.000380582	0	0	0	6.59898e-05	0.000887948	0.0001416	0	6.34959e-05	0.0003813	0	0	0	0.00027279	0	0	4.09303e-17	0.00152698	0
	ACVR2B	0.000218153	1.18042e-05	0	0	0	7.97882e-05	0.000121532	7.02478e-05	1.79068e-07	9.18533e-05	0	0	0	0.000120781	4.08795e-05	0	3.63993e-05	0	1.31256e-05	0	0	0	8.77171e-05	0	5.07913e-05	7.48146e-05	8.13761e-05	0
	CSRNP1	0.00257301	0	0.00146398	0	0	0.000183321	4.52207e-05	0.000284524	0	0	0	0	0	0.0016488	6.77961e-05	0.000437827	3.65358e-05	2.27855e-13	0.000205206	0	0	0	0.00130805	0	0	0	0.000104594	0
	CX3CR1	0	0	0	0	0	0	0	0.00110234	0	0	0	0	0	0	0	0	0	0	0	0	0	0	0	0	0	0	0	0
	CTNNB1	0.000108586	4.3857e-05	0	1.6775e-18	0	0	0	0	0	0	0	0	0	0	4.2413e-06	3.16825e-05	0.00018736	0	0.000105388	0.0205277	0	0	0.000163242	0	0	0.000615482	0.000358765	0
	TRAK1	9.54302e-14	2.72231e-05	0	0.000177888	0	8.30731e-05	2.99017e-05	0.000168035	0.000129073	9.65652e-05	1.72436e-05	0	0	0.000103955	3.85564e-06	0	3.59711e-05	0	7.52311e-05	0	0	0	1.45795e-05	0	0	0.000131774	0.000282219	0
	SNRK	4.29033e-05	0.00010432	0.000100243	0	0	3.40964e-05	1.82449e-05	0	0	6.39497e-05	0	0	0	0	0	8.33786e-05	0.000176033	0	0.000175743	0	0	0	7.44689e-05	0	0	9.3595e-05	0.000396951	0
	RP4-555D20.4	0	0	0	0	0	0.000231452	3.1046e-05	6.3338e-05	0	0.000126804	0	0	0	0	0.00118531	0	0	0	0	0	0	0	4.07314e-05	0	0	0	0	0
	RP4-555D20.2	0	0	0	0	0	0.00148008	2.59625e-05	0.000668414	0	0.000353207	0	0	0	0	0	0	0	0	0	0	0	0	3.83886e-05	0	0	0	0	0
	LIMD1	0	6.99805e-05	0.000189674	0	0	0	1.25819e-05	3.91805e-05	0	9.91469e-05	0	0	0	0	9.66265e-05	0.000397403	0.00012609	0	0.000173699	0	0	0	1.00992e-05	0	0	0	0.000960325	0
	CCR1	0	4.39391e-05	1.59789e-05	6.7196e-05	0	0.000272906	1.70286e-05	0.000984987	0	0	0	0	0	0	0	0	0	0	0	0	0	0	3.2654e-05	0.000183969	0	0	0	0
	CCR2	0	0.000208951	0.000213343	0	0	0.0018083	0.00017446	0.0013456	0	0.00104152	0	0	0	0	0.000276803	8.27077e-05	0.000176802	0	0.000932712	0	0	0	0.000561455	0	0	0	0.000318079	0
	NBEAL2	3.88682e-05	7.29424e-05	4.89092e-05	1.22053e-05	0	4.05756e-05	0	3.97898e-05	0	7.77508e-05	0	0	0	0	8.5558e-05	1.57662e-06	0.000153617	0	6.47553e-05	0	0	0	1.82512e-06	0	0	5.67303e-05	7.97282e-05	0
	SETD2	4.95845e-05	0.000115768	5.69048e-05	0.000152151	0	5.25645e-05	0	6.61812e-05	4.27465e-05	5.61322e-05	0	0	0	1.16589e-05	0	2.08709e-05	0.000167897	0	0.00012659	0	0	0	3.38785e-06	0	0	0.000110599	0.000638666	0
	RP11-708J19.1	0	0.00122875	0.000250429	2.33816e-05	0	0.00075657	0	7.79614e-06	0	5.56863e-05	0	0	0	0	0.00354498	0.000276753	5.29308e-05	0.000387665	2.20723e-05	0	0	0	0	0	0	0	0.000151791	0
	MAP4	1.99117e-08	0.00024602	0	2.31932e-05	0	9.05382e-05	0	0.000312196	0.00110288	0.00010544	0	0	0	0.000119865	0	0.000169884	0.000404869	0	0.000201749	0	0	0	0.000120908	0	0	0.000585443	0.000696078	0
	PRKAR2A	0	0.00018955	0.000173811	0	0	0.000847186	4.11453e-05	5.18334e-05	0	0.000573089	0	0	0	0	0	0.000115118	0.000521603	0	0.000291107	0	0	0	0.000182933	0	0	0.000190969	0.000842752	0
	SLC25A20	0	5.57408e-05	0.000118528	0.000134334	0	0.000132885	4.85331e-05	0.000675041	2.20144e-05	5.90887e-05	0	0	0	0	0	0.000120574	8.75293e-05	1.16174e-32	0.000230487	0	0	5.02467e-05	0.000128952	0	0	0.000302052	0.000200592	0
	RP13-131K19.6	1.78009e-05	1.41847e-05	1.26047e-05	3.12761e-05	0	4.16719e-05	0	1.26053e-05	0	2.17001e-05	0	0	0	0	0	7.4078e-06	0	0	0	0	0	0	8.82218e-06	0	0	4.13647e-05	4.4765e-05	0
	U73166.2	1.16793e-05	1.9429e-05	0	0	0	3.4237e-05	0	1.53122e-05	0	7.37074e-06	0	0	0	0	0.000104906	1.36715e-05	0	1.40347e-05	0	0	0	0	0	0	0	0	6.67575e-05	0
	CISH	0.000746025	0.000320032	0.000401138	0	0	8.29744e-05	0	0.000982297	0	8.5815e-05	0	0	0	0	2.88362e-31	2.32543e-05	0	0	5.03963e-05	0	0	0	0	0	0	0.000853347	0.000124607	0
	RP11-804H8.6	0	8.36702e-06	1.67543e-05	0	0	6.21313e-05	0	3.37186e-05	8.76721e-05	3.42794e-05	0	0	0	0	0	0	5.61834e-05	0	2.01975e-05	8.87665e-05	0	0	4.08465e-06	0	0	3.22123e-05	3.69514e-05	0
	ACY1	4.01521e-05	4.97447e-05	0	9.85071e-05	0	7.50511e-05	1.2766e-05	1.86248e-05	2.98528e-05	5.38412e-05	0	0	0	7.4561e-06	8.0595e-05	0	1.29323e-05	0	9.99546e-06	0	0	0	1.53624e-05	0	0	0.000109955	0	0
	WDR82	0.000183216	7.46376e-05	0	0	0	0.000220999	4.1025e-05	0.00039049	3.43069e-16	0.000469959	0	0	0	0	0	9.9373e-19	0.000197246	0	0.000105536	0	0	0	9.28035e-05	0	0	0.000189567	0.000529028	0
	NT5DC2	0.000115914	0.000100113	0.000372258	0	0	0	0	0	6.3267e-05	3.03241e-05	0	0	0	0	0	0.000869617	0.000440434	0	0.000305434	0	0	0	0.00127582	0	0	0	7.321e-05	0
	CHDH	8.74288e-06	0	0.000130319	0	0	1.87022e-05	0	0.00046842	0	0	0	0	0	2.9748e-05	1.1647e-05	8.83708e-05	4.00422e-05	9.13646e-06	8.99451e-06	1.81165e-36	0	0	0	0	0	0	2.06036e-06	0
	IL17RB	0	0	8.18835e-05	0	0	0	0	0.000445846	0	0	0	0	0	0	0	0	0	0	0	0	0	0	0	0	0	0	0	0
	WNT5A	0	4.18695e-05	4.71142e-05	0.000168233	0	0.000278972	0	0.00100966	0	6.95773e-05	5.64252e-05	0	0	0	5.36465e-06	0	0.000145465	0	5.11655e-06	0	0	0	0	0	0	0.000135777	0	0
	WNT5A-AS1	0	7.09834e-05	6.12326e-05	2.74709e-05	0	2.72435e-05	2.28659e-05	0.000201416	0	3.56277e-05	0	0	0	0	5.24187e-05	0	0	0	1.17693e-05	0	0	0	0	0	0	0	0	0
	CCDC66	0.000240079	0.000390447	0.000332062	0	0	0.000600494	8.65322e-05	0	5.06043e-33	0.000213374	0	0	0	0	0	0.000275189	0.00050015	0	0.000334879	0	0	0	9.20403e-05	0	0	0	0.000933127	0
	FAM208A	0.000184453	0.000133867	5.32752e-05	1.50939e-05	0	0.000159525	1.02778e-05	0.000111263	0	0.000118327	0	0	0	3.11482e-05	9.28649e-05	2.56928e-05	0.00011764	0	0.000223799	0	0	0	3.73939e-05	0	0	0	0.000386145	0
	ARHGEF3	0	0.000139383	2.68446e-05	8.16239e-05	0	2.5703e-05	0.000131994	0.000587396	0.000103505	6.5221e-05	0	0	0	1.16796e-07	0	0	0.000287235	0	0.000110293	0	0	0	2.31225e-05	0	0	0.000205367	0.000186885	0
	APPL1	0	0.000570456	0.000182736	0	0	0.0010699	0	0	0.000120125	7.03795e-05	0	0	0	0	6.90733e-05	0.000195964	0.00101234	0	0.000763459	0	0	0	0.000342089	0	0	0.000603661	0.000964327	0
	PDE12	2.59309e-05	6.47318e-05	8.42441e-05	6.56733e-05	0	0.000249621	2.75125e-05	0.000121974	0.000236622	5.86478e-05	0	0	0	8.67566e-05	0.000121678	5.46635e-05	0.000171914	0	0.000104291	0	0	0	8.35881e-05	0	0	0.000106541	0.000309997	0
	ARF4-AS1	0.000194061	0.000489512	0.000125256	0	0	1.06404e-05	3.92921e-06	9.94455e-23	1.61646e-06	0.000132936	0	0	0	0	0.000424548	0.000130301	6.6494e-05	4.71277e-05	0	0	0	0	0.000112218	0	0	9.59979e-05	8.5073e-05	0
	FLNB	4.14253e-05	0	0	3.50961e-05	0	0	0	0.000228771	0	9.63829e-05	7.64292e-05	0	0	0	0	0.000116701	0	0	5.73494e-05	0	0	0	0.000115707	0	0	0.000389622	8.74136e-05	0
	ATXN7	2.20545e-05	8.2261e-05	5.40144e-06	8.1461e-05	0	2.61504e-05	2.87186e-05	0.000103196	0	0.0003431	0	0	0	3.31037e-05	0	0	0.000386387	3.43111e-05	0.000115967	0.000302734	0	0	0.000112854	0	0	0	0.000518114	0
	KBTBD8	0	0.000155158	0	8.99766e-05	0	1.10372e-05	7.73316e-06	2.20919e-05	0	0.000135534	0	0	0	0.000159332	0	5.67694e-05	5.12609e-05	0	0.000116641	0	0	0	3.80815e-05	0	0	2.23362e-35	6.4651e-05	0
	SUCLG2-AS1	0	1.60496e-05	2.09667e-05	0	0	2.71441e-05	0	0	0	0	0	0	0	3.48407e-05	0	1.54796e-05	1.41648e-05	0	1.71871e-05	0	0	6.22395e-05	1.51969e-06	0	0	3.54306e-05	1.8502e-05	0
	LMOD3	4.3436e-05	6.88684e-06	0	5.23172e-05	0	0	1.53263e-05	3.53816e-05	0	5.37767e-05	0	0	0	3.74239e-05	0	1.71185e-05	2.85337e-05	0	1.86403e-06	0	0	0	1.37123e-05	0	0	0	1.74296e-05	0
	FRMD4B	0	0	0	0	0	0	0	0.00120417	0	0	0	0	0	0	0	0	0	0	0	0	0	0	0	0	0	0	0	0
	FOXP1	2.50444e-05	0	0	0.000367065	0	0	0	0.000211171	0	0.000222713	0	6.56986e-05	0	0.000217576	0.000553657	9.36478e-05	0.000653681	0	0	7.52007e-16	0	0	0	0	0	0	0.000317779	0
	EIF4E3	3.14162e-05	1.424e-05	3.1122e-05	0	0	0.000289127	0	0.000138922	0.000128333	0.00017149	0	0	0	0	1.26573e-05	7.18688e-05	0	0	6.58371e-05	0	0	0	7.5937e-05	0	0	0.000320908	0.000300271	0
	CADM2	0	0.000250462	0	0	0	0	0	0	0	0	0	0	0	0	8.38729e-05	0	0	0	0.000180733	0	0	0	3.33515e-05	0	0	0	0	0
	MTRNR2L12	0.000238169	1.60195e-05	0	0.000860025	0	0.000298782	0	0.000420202	0	0.000177896	0	0.00162311	0	0.000576647	0	0.000211989	0.000155641	0	0	0	0	0	0	0	0	0.000519879	0.000264518	0
	CRYBG3	0	0.000153284	0.000187488	0.00198898	0	0.000496442	0	3.59001e-05	0	0	0	0	0	7.83423e-05	0	2.27067e-28	6.31152e-05	0	0.000257495	0	0	0	0.000104759	0	0	2.84114e-05	0.000559392	0
	SENP7	7.78337e-05	0.00015047	0.000120848	0	0	0.000140106	0	0	3.17109e-05	0	0	0	0	0	2.67698e-05	5.87966e-05	0	0.000321109	7.72541e-05	0	0	0	8.63315e-05	1.55852e-05	0	0.000244047	0.000331329	0
	ZBTB11	8.62908e-06	1.9417e-05	4.28068e-05	3.08248e-05	0	0	5.46123e-06	0	7.39641e-06	3.83176e-05	0	0	0	8.11101e-05	0	2.54856e-05	0.000231341	0.00021199	6.13665e-05	0	0	0	4.6949e-05	0.000119658	0	5.97493e-05	0.000350822	0
	CEP97	2.18254e-05	0.0001438	1.26125e-05	0	0	0	4.87086e-05	0	0.000106051	0	0.00034061	0	0	0	1.56964e-05	0.000271322	0.000344565	0	5.60908e-05	0	0	0	3.28176e-05	0	0	1.01858e-12	0.000316366	0
	NXPE3	0	0.000238666	0.000440797	0.000489816	0	0.000312261	9.47596e-05	0	0	0.000334659	0	0	0	0	0	0.000890073	0.000685538	0	0.000216309	0	0	0	0.000997248	0	0	0	0.000629237	0
	NFKBIZ	0.00332467	0	0.000107701	0	0	2.82744e-10	0	0.000289464	0	0	0	0	0	0	0	0.000941758	0	0	9.28945e-05	0	0	0	0.000276236	0	0	0.000893434	0.000893716	0
	ALCAM	7.1918e-05	0.00029209	0.0002244	1.6488e-05	0	0.000261925	3.49075e-05	0	0.000506629	3.15114e-05	0	0	0	7.72579e-05	0.00024654	0.000124811	2.22887e-11	0	0.000209964	0	0	0	0.000238539	0	0	0.000122516	0.000523488	0
	CBLB	0.000129496	4.31363e-05	2.50681e-06	8.90958e-05	0	0	5.23704e-08	2.77373e-05	0	0	0	0	0	4.24745e-05	0	5.71031e-05	4.83711e-05	0	3.77494e-05	0	0	0.000161482	0	0	0	0	0.000101469	0
	LINC01215	0.000178981	0.000140168	2.02933e-05	0.000461616	0	0	1.1141e-05	1.98018e-05	0	0	0	0	0	0.000105669	2.42858e-05	0	1.36307e-05	0	0	0	0	0.000242973	2.23955e-05	0	0	0	0	0
	MYH15	0	3.02496e-05	2.36288e-05	0	0	3.58293e-05	1.33623e-06	2.53759e-05	9.73798e-05	0.000482345	0	0	0	0	5.86053e-05	0	4.70637e-05	0	0.000104227	0	0	0	0.000239746	0	0	0	0	0
	KIAA1524	0	0.00092551	6.42434e-05	0.000639878	0	0.000392047	0.000113669	0.000809355	0	0	1.35346e-05	0	0	0	0.00290467	1.42203e-05	0.000397188	8.65494e-05	0.000236373	0	0	0	0	0	0	0.000246602	0.000123492	0
	PVRL3	0	0.000158943	2.62917e-05	0	0	7.08627e-05	1.8164e-05	2.23203e-05	0	0	0	0	0	0	0.000231885	0	5.86758e-05	0	0.000110715	0	0	0	4.81402e-05	0	0	3.64413e-05	0	0
	PHLDB2	1.62174e-05	0	1.12871e-05	0	0	0	0	0.000157468	0	0	0	0	0	3.12352e-06	8.2571e-05	2.7691e-05	0	1.74872e-05	1.81969e-05	0	0	0	0	0	0	0	0	0
	BTLA	0	0.000336734	0	0.000723217	0	0	0	0	0.00172522	0.00171367	0	0	0	0	0.000992004	0	0.000413993	0	0.00142725	0	0	0	0.00145282	0	0	0.00200512	0	0
	CCDC80	0	0	0	0	0	0.00045887	0	0	0	0.000102654	0	0	0	0	0	0	0	0	0	0	0	0	0.00121133	0	0	0	0	0
	CD200R1	5.11784e-05	0	5.26775e-05	0.000770914	0	0	0	0.000936639	0	0	0	0	0	0	0	3.05434e-05	0	0	0	0	0	0	6.94931e-05	0	0	0	0	0
	SIDT1	0	0.000119372	4.83784e-05	0	0	0.00029918	0	0	3.1039e-05	9.22121e-05	0	0	0	0	0	3.66902e-05	3.51356e-05	0	8.87856e-05	0	0	0	0.000370938	1.807e-07	0	0	0.000179071	0
	USF3	8.62076e-05	9.86168e-05	5.22251e-05	1.55041e-05	0	0.000209114	0	5.62764e-05	7.76247e-06	3.17113e-05	0	0	0	0	0	1.49613e-05	0.000120823	0	0.000177791	0	0	0	0	0	0	0	0.000404592	0
	CCDC191	0	2.68632e-05	0	2.06837e-05	0	0	0	5.91301e-05	0	0	0	0	0	0.000124152	0.000232525	8.91726e-05	0.000110867	0	2.23216e-05	0	0	0	1.57071e-05	0	0	0.000104702	4.49363e-05	0
	QTRTD1	3.6778e-41	0.000104305	4.94648e-05	7.58414e-05	0	0.000100997	0	2.17274e-05	0.000222687	6.80675e-05	0	0	0	0	0	4.90552e-06	0.000229695	1.20521e-37	0.000166269	0	0	0	5.91732e-05	0	0	5.02955e-05	0.00029303	0
	RP11-553L6.5	0	0.000168629	4.14508e-05	0.000187822	0	5.37625e-08	3.99467e-05	0.00012034	0	0.000125617	0	0	0	0.000148716	0.000145763	0	0.000262902	0	2.33849e-13	0	0	0	0.000126004	0	0	0.000651136	0.000812508	0
	ZBTB20	3.1472e-41	0.00110941	0.000552519	0.000508148	0	0.00026748	0.000146123	0	0	0.000784943	0	0	0	0.000590679	0.0011819	0	0.00202127	0	0.000176786	0	0	0	0.000450916	0	0	0.00134872	0.00289066	0
	RP11-197K3.1	1.44741e-05	0.000123065	1.72033e-06	0.000147127	0	0	0	2.88859e-05	0	9.06604e-06	0	0	0	0	9.21041e-05	7.03894e-06	1.75579e-05	0	0	0	0	0	1.27372e-05	0	0	0	0	0
	ZBTB20-AS2	0	6.77369e-06	1.18547e-05	0	0	0	0	0	0	3.40731e-05	0	0	0	0	4.68744e-05	0	8.23899e-05	2.33263e-05	1.05882e-05	0.000302982	0	0	0	0	0	5.58227e-05	9.41876e-05	0
	LSAMP	0	0.00134024	0.00070649	0.00259941	0	0.000352599	0.00067137	0	0	0.00102685	0	0	0	0	0.000234608	0	0.000184367	0	8.52015e-05	0	0	0	0.000815253	0	0	0.000736319	0	0
	RP11-190C22.8	0	4.53298e-05	1.04025e-05	0	0	0	0	0	0	0	0	0	0	0	0.000284743	0	0	0	0	0	0	0	0	0	0	0	0	0
	SLC15A2	0	0	0	6.99334e-05	0	0.000162808	6.04265e-05	0	0	0.000260861	0	0	0	0	0	9.7186e-05	0.000290307	0	0.000408365	0	0	0	3.01801e-05	0	0	0	0.000518933	0
	ILDR1	0	2.6244e-05	2.22862e-05	8.30871e-05	0	0	0	0.000113908	5.56573e-05	0	0	0	0	0	0	2.16394e-05	3.63066e-05	0	1.29943e-05	3.71356e-05	0	0	0	0	0	0.000158929	4.75608e-06	0
	CD86	0	0.000349902	0.000315129	0.0011549	0	0	0	0.000403212	0.000395366	0.000368074	0	0	0	0	7.99702e-05	4.79119e-05	5.21164e-05	0	0.00032146	0	0	0.000516389	0	0	0	0.000330242	0	0
	WDR5B	0	5.11622e-05	0	5.74786e-05	0	4.23101e-05	1.40262e-05	7.00294e-06	3.59559e-05	2.66934e-05	0	0	0	0	4.00144e-05	4.2204e-06	1.00275e-05	0.000109088	4.29396e-05	0	0	0	3.05991e-05	0	0	4.4645e-05	3.7282e-05	0
	RP11-299J3.8	7.13395e-06	6.02536e-05	3.47486e-05	3.35384e-05	0	3.96581e-05	4.81985e-05	5.59877e-05	1.66883e-05	0.00016518	2.25681e-05	0	0	0	0.000192454	0	1.3173e-05	0	0	0	0	0	9.39982e-05	0	0	0.000134369	5.41914e-05	0
	PARP9	3.06977e-05	7.64712e-05	0.000109102	9.44259e-05	0	0.00122719	0.000954179	0.00125426	0	0	0	0	0	0	0.000375901	0	0.000238508	0	3.39096e-05	0	0	0	2.61687e-05	0.00635986	0	0.000826373	5.69936e-05	0
	DTX3L	7.08103e-05	3.91403e-05	1.25852e-05	0	0	0.000464594	0.00010025	0.000444556	0	6.06808e-05	0	0	0	0	0	0	4.17989e-05	0	4.62919e-05	0	0	0	3.13051e-05	0.00156058	0	0.000329593	0.000169795	0
	PARP15	0	0	0	0.000214826	0	2.57668e-05	4.63286e-05	0.000660002	0	1.9763e-05	0	0	0	0	9.71347e-05	0	3.47507e-05	0	0	0	0	0	0	0	0	0.00038189	0	0
	PARP14	0.000278365	0.000133959	3.41832e-05	0.000480641	0	0.00119727	0.000227402	0	0	0.000198642	0	0	0	5.30689e-05	0	0	0.000356386	0	0	0	0	0	0.000808291	0.0112321	0	7.03078e-05	0.00130974	0
	OSBPL11	1.42718e-05	8.54991e-05	4.48462e-05	8.67194e-05	0	8.1346e-06	0	0.000107915	0.000119454	1.16651e-05	0.000138477	0	0	0	1.2271e-05	0	5.16953e-07	0.000144633	7.5331e-05	2.255e-42	0	0	1.60428e-05	0	0	8.21643e-05	0.000188556	0
	ALDH1L1	0	0.000180461	0	0	0	0.000305441	1.25197e-05	4.26188e-05	0	0	0	0	0	0	4.73095e-29	0	0	0	0.000163427	0	0	0	1.26442e-05	0	0	0	0	0
	KLF15	0	2.84322e-05	0.000145842	0	0	2.39588e-05	0	0.000129833	0	2.55472e-05	0	0	0	0	0	0	0	9.62514e-31	3.98569e-05	0	0	0	2.17186e-05	0	0	0	4.3896e-05	0
	PLXNA1	1.02011e-05	2.47812e-05	1.4199e-05	0	0	0	0	3.62989e-05	0	8.86849e-06	0	0	0	7.0108e-08	0	2.69146e-05	5.28577e-05	0	2.28124e-05	0	0	0	8.23191e-06	0	0	5.61659e-05	6.6091e-05	0
	MGLL	0	0	0.00020734	0.000196242	0	3.85784e-05	1.51165e-05	0.000750902	0	0.000175656	0.000100528	0	0	0	0	0.000529899	1.37209e-05	0	0	0	0	0	0	0	0	0	0	0
	H1FX	0.00910983	0	0	0	0	0	0.00270912	0.00122054	0	0.00147578	0	0	0	0.0015529	0	0.00113411	0	0	4.89467e-05	0	0	0	0.0109769	0	0	0	0.00138596	0
	DNAJC13	5.01876e-06	6.49837e-05	0	3.46856e-05	0	6.43213e-05	0	2.99378e-05	0	1.72086e-05	0	0	0	0	2.58265e-05	3.51874e-05	6.90154e-05	1.70211e-08	9.42528e-05	0	0	0	3.55773e-05	0	0	6.93442e-05	0.000244783	0
	NPHP3	0	3.0758e-05	3.52412e-05	0	0	4.73035e-05	0	8.50764e-05	0	0.000136603	0	0	0	9.52432e-28	0	7.6593e-05	6.85314e-05	0	0.000170696	0	0	0	4.02392e-06	0	0	0	0.000388308	0
	BFSP2	0	0.000536362	0.000274124	0.00013869	0	0.000859671	3.00712e-05	0	0	0.000469032	0	0	0	6.89512e-12	0	0.000271354	0.000169846	0.000246879	0.000135644	0	0	0	0.000716546	0	0	0.00018866	4.97695e-06	0
	RYK	0.000116052	1.03329e-06	0	3.15958e-05	0	0	2.16598e-05	0.0001382	0	8.66724e-05	0	0	0	6.70989e-05	2.63662e-06	3.02075e-05	4.45219e-05	0	6.65366e-05	0	0	0	0.000184443	0	0	5.72351e-05	0.000312032	0
	STAG1	0.00028359	0.00024039	0.000457955	2.05891e-05	0	0.000242647	8.38236e-35	0	1.18209e-06	0.000180856	0	0	0	0.00019718	0	0.000254992	0	0.000189051	0.00032491	0	0	0	0.000229702	0	0	0	0.00124444	0
	PIK3CB	9.30612e-35	3.57594e-05	4.3674e-05	0	0	5.88108e-05	1.071e-05	2.60926e-05	2.3214e-05	2.64774e-05	0	0	0	9.67177e-05	0	1.23655e-05	0	4.42842e-05	0.000118391	0	0	0	3.81092e-05	0	0	8.69564e-05	0.000237758	0
	SLC25A36	0.000181632	0.000246615	0.000317264	0	0	0.000634224	0	0	0	0.000308102	0	0	0	0	0	0.000228155	0.000580085	0	0.000364921	0	0	0	0.000339552	0	0	0	0.00137498	0
	XRN1	0.000443513	0.000281969	7.28467e-05	0	0	0.000422615	0.000222762	0	0.000474794	0	0	0	0	0	0	0.000417601	0.000608643	0	0.00044467	0	0	0	0.00018359	0.00053927	0	0.000276184	0.00144066	0
	ATR	0	3.04765e-05	7.36288e-05	1.54031e-05	0	0.000161926	1.12987e-05	4.85048e-05	0.000132528	5.24297e-05	0	0	0	8.88628e-05	0	1.00714e-05	0.00017753	0	8.23168e-05	0	0	0	6.71121e-05	0	0	9.31983e-05	0.000307192	0
	CHST2	0.000347881	6.18423e-05	4.23014e-06	0.000155089	0	0.000222148	0.000191118	0	0	4.82854e-05	0	0	0	0	0	0	8.66553e-05	0	2.21015e-05	0	0	0.000248063	6.57037e-05	0	0	4.18599e-05	4.25679e-05	0
	PLSCR1	0	0.000436948	0.000292459	0	0	0.000196784	0.000382475	5.64339e-05	7.91291e-05	0	0	0	0	0	0.000133859	0	0.000145825	0	0.000184699	0	0	0	0.000222832	0.00495493	0	0.000281123	2.09268e-05	0
	SIAH2	0.000767079	1.70565e-05	0	5.27893e-38	0	8.09811e-06	9.6244e-05	0.000137885	0.000108019	0.000434144	0	0	0	0	0	0	3.62339e-05	0	4.07205e-05	0	0	0	0.00075697	0	0	0	0.00019669	0
	MED12L	0	0	3.97741e-05	0	0	0.000148394	4.29504e-05	0.000225489	0	2.94799e-05	0	0	0	0	0	0	0	0	0	0	0	0	0.000146918	0	0	3.01823e-05	0	0
	IGSF10	0	2.96031e-06	4.1641e-05	0	0	0.000280003	6.17513e-05	0.000460569	0	8.44368e-05	0	0	0	0	0	0	0	0	0	0	0	0	0.000296006	0	0	0	0	0
	MBNL1	0.00015668	8.26434e-05	0	0.00211362	0	0.000260505	2.91227e-05	0.00213976	0	0.000326741	0	0	0	0.000383961	0	0.000439311	0.00186645	0	0.000110274	0	0	0	0.000533004	0	0	0.00042237	0.00255091	0
	MBNL1-AS1	6.44637e-06	7.33916e-06	0	5.69353e-05	0	1.09203e-05	0	3.44442e-05	0	1.81996e-05	0	0	0	9.90707e-05	4.42482e-05	1.13961e-05	6.63682e-05	4.04862e-05	0	0	0	0	0	0	0	2.96503e-05	1.21318e-05	0
	RAP2B	0	7.95799e-05	0	0	0	0.000128558	2.92374e-05	0.00053417	0.000120362	0.000380117	0	0	0	0	0.000112345	0	0	0	0.000141304	0.000936931	0	1.312e-42	0.000141531	0	0	0	0.000224305	0
	RP11-305K5.1	0	0	0	0	0	0	1.67416e-05	0	6.89643e-32	0.000157599	0	0	0	0	0	0	0.000210067	0	7.99453e-05	0.00115263	0	0	6.13633e-06	0	0	0.000100203	0.000241885	0
	TIPARP	6.94719e-05	0.000104106	0.000734411	0.000348395	0	0.000469077	0	0.000530434	0	0	0	0	0	0.00132125	0.000618669	0	0.000581113	0	4.57726e-05	0	0	0	0.000935345	0	0	0.000456111	0.000298198	0
	LINC00886	5.71255e-06	9.89968e-06	4.19102e-05	0	0	5.48691e-05	2.20479e-05	1.58037e-05	0	8.48441e-05	0	0	0	0.000129991	5.14875e-06	1.86835e-05	0	0.000171447	2.60055e-05	0	0	0	6.23144e-05	0	0	0.000142429	4.80573e-05	0
	RP11-538P18.2	0	0	0	0	0	0.000177342	0	0	0	0	0	0	0	0	7.47533e-06	0	0.000145089	0	2.09759e-05	0.00610022	0	0	4.34734e-05	0	0	5.51414e-05	0	0
	MLF1	0	0.000147963	5.49682e-05	9.78859e-05	0	2.54108e-05	0	0	0	2.78192e-05	0	0	0	6.33332e-05	0	0	7.03741e-05	0	0.000244703	0	0	0	0.000177047	0	0	0.000212642	0	0
	SMC4	0	0.000295117	0	7.07144e-05	0	0.000911294	0	0	0.00119967	0	0.0161429	0	0	0	0	0	0.000678536	0	0.000319838	0	0	0	1.3367e-05	0	0	0	0.000721745	0
	TRIM59	0	0	0	3.99713e-06	0	5.13159e-05	5.73531e-06	6.47351e-06	6.19709e-05	1.16097e-05	0.000239911	0	0	0	0	0	9.16144e-05	0	6.02649e-06	0.00055693	0	0	0	0	0	2.62626e-05	3.04544e-05	0
	RP11-16N11.2	0	0.000123468	1.9092e-05	0	0	3.04396e-06	8.08036e-06	1.40354e-05	0	2.54994e-06	0	0	0	0	0.000186211	0	4.01346e-05	0	0	0	0	3.05426e-06	1.99279e-06	0	0	3.81206e-05	1.25814e-05	0
	PPM1L	0	3.86404e-06	1.73556e-05	0.000428452	0	4.91357e-28	4.06184e-06	3.14805e-05	0	6.18629e-06	0	0	0	0	1.67394e-06	0	2.42098e-05	8.06772e-05	0	0	0	0	0	8.61805e-06	0	5.05529e-06	1.00281e-05	0
	B3GALNT1	0	0	0.000168725	0.000216297	0	0	3.35344e-06	3.0113e-05	0	0	0	0	0	0	0	3.01919e-05	1.75202e-05	0	3.01648e-05	0	0	0	0	0	0	0	0	0
	GOLIM4	0	0.00049106	0.000194682	0	0	0.000814451	0	0	0.000389811	0	0	0	0	0	0	6.29681e-05	0.000327175	0	0.000621723	0.00771286	0	0	0.000270868	0	0	0	0.000381177	0
	SAMD7	0	1.83511e-05	8.46025e-05	0	0	0	0.000103767	2.18964e-05	0	9.1124e-05	0	0	0	0	0	2.41015e-05	0	7.61694e-05	0	0	0	0	1.11706e-05	0	0	0	0	0
	RP11-379K17.4	0	1.47422e-05	0.000140639	0.000162108	0	5.67979e-06	7.53245e-06	0	0	1.35093e-05	0	0	0	0	7.29073e-05	4.58243e-05	9.22294e-24	6.15895e-34	1.48292e-05	0	0	0	3.61789e-05	0	0	0	2.13862e-05	0
	PHC3	0.000118061	9.74284e-05	0.000143258	1.45256e-05	0	0	1.93215e-05	5.79228e-05	0	6.11676e-05	0	0	0	5.25134e-05	4.60747e-05	0.00040442	0.000414106	0	0.000235361	3.25318e-37	0	0	0.000218041	0	0	0.00020994	0.00117782	0
	SKIL	0.000462893	0.000542227	0.000269439	0	0	0.000507001	0	0	0	0.000122869	0	0	0	0.000581604	5.60709e-20	0.000258215	0.000233937	0	0.000373775	0.00131728	0	0	0.000305402	0	0	0.000521362	0.000803203	0
	TNFSF10	0	0	0	0	0	0.00379537	0.00073169	0	0	0	0	0	0	0	0	0	0	0	0.000101255	0	0	0	0.00122095	0.0504123	0	0	0	0
	NAALADL2-AS2	0	0	0	0	0	0	1.45784e-05	0	0	0	0	0	0	0	0	0	0.001385	0	0	0	0	0	0	0	0	0	0	0
	TBL1XR1	1.3045e-20	0.000160537	0.000109653	5.91207e-05	0	0.000329855	0	0	6.29659e-05	0	0	0	0	0.000151007	0	0.000362965	0.000204887	0	0.00016435	0	0	0	0.000152456	0	0	0.000267727	0.00181554	0
	ZMAT3	0	0.00017948	4.59193e-05	7.66242e-05	0	0.000546927	0.000154469	0	0	0.000351624	0	0	0	0	0	0	0.00116016	0	0.000302887	0	0	0	0.000191887	0	0	0	0.000408941	0
	MFN1	0	8.59835e-05	0.000181008	1.58528e-05	0	0.000319356	2.40727e-05	2.42671e-05	0.000221249	3.85147e-05	0	0	0	0	2.00867e-08	0.000174616	0	0.000115298	9.64048e-05	0.0011499	0	0	6.15087e-05	0	0	0.00011409	0.000324278	0
	USP13	0	6.95303e-06	4.27653e-05	1.82096e-05	0	0	0	6.1261e-06	0	1.55895e-05	0.000236887	0	3.59091e-05	9.28886e-10	1.2863e-05	9.65242e-07	0	0	4.02266e-05	0	0	0	2.4874e-05	0	0	0	1.84383e-05	0
	ATP11B	6.75004e-06	0.000121756	0.000116344	0	0	0.000397995	0.000102491	0	0.00010053	0.000191932	0	0	0	0.000245802	0.000210564	0.000233417	8.83912e-05	0	0.000282544	0	0	0	0.000463802	0	0	0	0.000846338	0
	LAMP3	0	0.000192213	0.000432311	0.000320995	0	0.000152421	0.000302039	0.00050049	8.81774e-05	4.3693e-06	0	0	0	0	0	0	1.41619e-05	0	8.95293e-05	0	0	0	0.000416305	0.00508416	0	0.000269793	0	0
	KLHL6	6.54591e-07	7.23638e-05	0.000202898	3.79162e-05	0	0.00185471	0	0.000743391	0	0.00061955	0	0	0	7.98161e-05	0	0.000464115	0.000244111	0.000373936	9.09868e-05	0	0	0	0.000249135	0	0	0.00138326	0.00142698	0
	KLHL24	2.63779e-14	0.000227889	0.000302174	0	0	0.000395463	7.77774e-05	2.19899e-05	0	0.000351534	0	0	0	4.04271e-05	0.000337873	0.000229914	0.000579367	0	0.000162699	0	0	0	7.23947e-06	0	0	0.000688813	0.00135152	0
	EIF4G1	0.000235122	0.000185373	0.000188036	0	0	0.000540372	0	8.25359e-06	0.000581023	0.000348236	0	0	0	0	0.000126984	0.000225176	0.000238611	0	0.000936493	0	0	0	0.000368158	0	0	0.000175355	0.00123371	0
	VPS8	0	5.34497e-05	3.95331e-05	0	0	1.81605e-05	1.13737e-05	6.56597e-05	0	6.73109e-05	0	0	0	0	3.36389e-06	0.000116023	0.00018267	1.65813e-10	7.59011e-05	0	0	0	0.000109058	0	0	0.000125644	0.000293142	0
	C3orf70	0	4.91478e-06	0.000165004	0	0	0.000760338	0	0.000216879	0	0.000120667	0	0	0	0	0	0.000135159	0	0	0.000378889	0.000307666	0	0	2.86435e-05	0	0	0	0	0
	SENP2	0.000218824	0.000198762	0.000222056	0	0	0.000402378	4.57464e-05	0	0.00016548	2.74073e-05	0	0	0	1.32098e-33	5.81848e-20	0.000303907	0	0	0.000240381	0	0	0	0.000169597	0	0	0.000117338	0.000711802	0
	RP11-573D15.9	2.11264e-05	4.06078e-05	2.12327e-06	0	0	3.08514e-06	6.04626e-06	0	0	0	0	0	0	0	0.000220185	0	1.21464e-05	0	0	0	0	0	0	0	0	0	0	0
	RP11-573D15.2	3.98502e-24	0	4.57522e-05	2.11747e-05	0	2.4568e-41	1.52091e-33	6.43617e-06	0	6.81939e-06	0	0	0	0	0	0	0	0	0.000101553	5.77959e-05	0	0	0	0	0	0	3.36139e-05	0
	ST6GAL1	0.000231028	0.000277036	0.000146309	0.000819099	0	0.000734493	0.00110505	0.00443688	0	0	0	0	0	0.000105937	0.000847682	0.00164328	0.000335919	0	0.00061189	0	0	0	0	0	0	0.00350367	0.00413591	0
	LPP	4.46346e-06	2.74199e-05	5.29233e-05	0.000205405	0	0	0	2.20978e-06	0	6.93185e-05	0	0	0	0.000154241	0	0.000115742	0.000228553	0	0.000187926	0	0	0	0.000110709	0	0	0.000246845	0.000362271	0
	P3H2	0	9.55317e-05	2.26484e-05	1.48434e-05	0	0	0	0.000549128	0	8.69065e-05	0	0	0	0	4.8872e-05	0	0	0	0.000127535	0	0	0	0	0	0	0	0	0
	HES1	0.000244705	0	0	0	0	0.000326009	0	0	0	0.00162733	0	0	0	0	0	6.7421e-05	0	0	0	0	0	0	0.000235358	0	0	0	0	0
	AC069513.4	5.48025e-07	5.53025e-05	1.41414e-05	0	0	0	4.64196e-06	0	0	0	2.18353e-05	0	0	1.69889e-05	0.000257567	3.21762e-05	0	0	2.8931e-06	0	0	0	0	4.17284e-05	0	0	0	0
	RP11-480A16.1	4.80894e-05	0	0	6.06436e-05	0	1.02363e-06	3.26521e-06	0	4.11495e-05	1.11591e-05	0	0	0	0	0.000206659	7.67401e-06	0	0	3.13409e-06	0	0	0	4.26328e-05	0	0	3.33034e-05	1.21782e-05	0
	TFRC	0.000169734	2.86088e-07	0	0	0	0.000275697	1.45546e-05	2.89075e-05	0	6.31409e-05	0.00014281	0	0	3.78376e-05	0	0.000167064	5.67119e-05	0	1.29331e-05	0	0	0	0.000339179	0	0	0	0.000447367	0
	UBXN7	0.000115643	3.32359e-05	0	0	0	0.000116978	3.79347e-05	0	0	0.000155977	0	0	0	0	8.81257e-05	6.82371e-05	0.000274096	0	4.09123e-05	0	0	0	2.79613e-05	0	0	0	0.000631854	0
	LINC01063	2.2852e-05	6.51243e-05	0	0	0	2.8515e-05	2.55229e-05	0	0	1.92921e-05	7.57778e-05	0	0	0	0.000163779	5.34796e-06	2.24108e-06	1.5835e-05	1.30874e-05	0	0	0	5.59546e-06	0	0	5.90127e-06	0	0
	MFI2-AS1	7.78332e-08	0	2.32764e-05	0	0	0	9.99564e-06	1.34571e-05	9.18123e-06	4.78406e-06	0	0	0	8.13926e-06	7.64995e-05	3.24638e-05	9.03765e-06	8.12597e-05	3.09655e-06	0	0	0	0.000110596	0	0	0	3.23256e-05	0
	RUBCN	6.977e-05	0.000433071	0.000691457	0	0	0.00156302	0	0.000554158	0	0.000605038	0	0	0	0	0.000506409	0.000724615	0	0	0.00040495	0	0	0	0.000947491	0	0	0	0.000956209	0
	ZNF721	0.000170845	0.000227862	6.41955e-05	1.19797e-05	0	2.71029e-05	3.06485e-05	6.80503e-05	8.80796e-05	0.000157322	0	0	0	0	0.000236445	0.000165685	8.51659e-05	0	3.16252e-05	0	0	0	2.15515e-05	0	0	6.32679e-05	0.000351024	0
	PIGG	8.88532e-06	0.000133505	0.000128059	2.11146e-05	0	8.52407e-05	0	9.58464e-05	0.000312185	5.89549e-05	0	0	0	1.95912e-05	1.10103e-05	5.83194e-05	0.000125683	0	7.16318e-05	0	0	0	6.9899e-05	0	9.65485e-05	0.00025351	7.78609e-05	0
	RP11-440L14.4	0	3.87124e-05	8.33114e-05	0	0	0	2.2552e-05	2.77677e-05	0	0	0	0	0	0	5.76009e-05	0	2.39546e-05	7.06987e-05	1.28529e-05	0.000237011	0	0	0	0	0	0	7.73816e-05	0
	RP11-440L14.1	1.5698e-05	0.00030633	0.000162481	2.37999e-07	0	2.86048e-05	4.15476e-05	3.94878e-05	0	0.000165553	0	0	0	0	0.000511733	8.13769e-06	2.97557e-10	0.000272546	0	0	0	0	3.46967e-06	0	0	0	0.00021907	0
	GAK	0	9.4901e-05	0.000234726	3.40422e-05	0	4.90019e-05	1.76179e-05	0.000192693	8.068e-05	0.000129201	0	0	0	0	0.000103668	0.00020806	0.000207347	0	4.10727e-05	0	0	0	4.04565e-05	0	0	9.86852e-05	0.000369157	0
	DGKQ	0	0	9.24092e-06	1.61591e-05	0	0	0	1.58157e-05	0	0	0	0	0	0	0	3.29875e-05	0	3.5041e-05	2.12539e-05	0	0	0	7.90527e-06	0	0	3.09811e-05	1.61272e-05	0
	FGFRL1	3.32967e-05	0	5.80034e-05	0	0	3.89537e-05	0	8.63555e-05	0	7.1399e-05	0	0	0	4.12407e-05	0	7.97147e-05	0	1.47352e-05	3.47569e-05	0	0	0	2.11923e-05	0	0	6.20809e-05	4.57398e-05	0
	AC092535.3	0	0	0	0	0	0	0	0	0	0.00020652	0	0	0	0	0	0	0	0	0	0	0	0	0	0	0	0	0	0
	SPON2	0	3.71801e-05	0.000163114	0	0	5.91646e-05	0	4.21405e-05	0	0.000266017	0	0	0	0.000106997	0.000417826	0.000547465	9.24248e-05	0	0	0	0	0	0.000223515	0	0	0	0	0
	CTBP1-AS	3.77815e-05	5.59093e-06	0	1.58354e-05	0	3.78002e-06	4.12688e-06	1.63669e-05	0	2.38828e-15	0.000148011	0	0	4.70189e-05	2.62618e-05	2.77084e-05	1.61076e-06	0	0	0	0	0	6.78112e-06	0	0	0	1.28895e-05	0
	CTBP1	1.01999e-21	0.000155606	0.00021944	4.62331e-05	0	4.02092e-24	0.000135046	0.000336219	0	0.00109282	0	0	0	0	0.000253891	0.000654313	0.000190849	0	9.89977e-05	0	0	0	0.000295088	0	0	5.66003e-05	0.00101265	0
	CTBP1-AS2	9.84993e-05	5.23102e-05	0.000198978	0	0	5.43582e-05	5.10371e-05	5.49154e-05	6.39908e-05	2.70967e-05	0	0	0	0	0.000230869	0.000114094	0	0	1.99992e-05	0	0	0	3.08095e-05	0	0	0	0.000142446	0
	UVSSA	2.03277e-05	2.87372e-05	6.18912e-06	0	0	0	0	3.10752e-05	7.17582e-05	7.12554e-05	0	0	0	0	6.70652e-05	0.00012748	4.63538e-05	0.000170455	2.77296e-05	0	0	0	1.39641e-05	0	0	0	0.000194176	0
	CRIPAK	0	6.42729e-06	4.11549e-05	0	0	0	7.89136e-06	5.69523e-05	2.88426e-05	2.80332e-05	0	0	0	1.93405e-14	1.51672e-05	4.16082e-05	2.51149e-05	6.20129e-05	0	0	0	0	3.55643e-05	0	0	3.63955e-05	8.19511e-05	0
	RP11-1398P2.1	0	3.05323e-05	0	2.56301e-05	0	0	0	0	0	0	0	0	0	1.11055e-28	0	0.000119535	0	1.68593e-05	7.85729e-05	0	0	0	0	0	0	9.07501e-05	0	0
	RP11-572O17.1	1.9166e-06	6.31018e-05	2.79305e-05	0	0	0	1.00542e-05	0	1.05519e-05	4.325e-06	0	1.69309e-05	0	0	0.000108062	6.03014e-35	0	0	2.97777e-06	0	0	0	3.84474e-05	0	0	2.29851e-05	5.04139e-05	0
	FGFR3	0	0.00833065	0	0	0	0	0	0	0	0	0	0	0	0	0.0125992	0	0	0	0	0	0	0	0	0	0	0	0	0
	LETM1	0	0.000324734	0	0	0	0.000212193	6.77343e-05	6.9867e-05	0.000203644	8.10018e-05	0	0	0	0	0.00162671	7.31906e-05	0.00032476	0	4.79874e-05	0.00325769	0	0	0.000102834	0	0	0	0.00032493	0
	WHSC1	0	0.00383412	0	0	0	0	0	0	0	0	0	0	0	0	0.00381703	0	0	0	0.00780536	0	0	0	0	0	0	0	0	0
	FAM193A	0	2.19466e-05	0	0	0	2.48475e-23	3.2775e-05	5.9535e-05	0	8.29783e-05	1.27916e-38	0	0	0.000148592	9.90113e-05	2.89847e-05	0	0	5.65875e-05	0	0	0	1.39709e-06	0	0	0	0.000282851	0
	ADD1	2.73441e-05	5.62266e-05	0.000152546	0.000361929	0	0	3.63197e-05	0.000577413	0.000196468	0.000348367	0	0	0	0.000181805	0.000542911	0.000168992	2.76425e-05	0	0.000236326	0	0	0	3.31148e-05	0	0	0.000184969	0.000686226	0
	GRK4	9.70275e-26	0.00017008	0.000155381	7.71459e-06	0	0.000304784	1.6168e-06	0.000124266	1.32096e-05	0	0	0	0	2.55802e-05	9.3359e-05	2.53619e-05	0	8.7229e-05	9.14829e-05	0	0	0	7.06628e-05	0	0	1.483e-05	0.000162257	0
	HTT	2.92671e-05	7.49487e-06	1.94124e-05	7.6376e-05	0	0	4.598e-05	9.05115e-05	1.07772e-06	0.000107774	0	0	0	0	9.90339e-05	5.0983e-05	6.80977e-05	0	7.15563e-05	0	0	3.92111e-20	9.64606e-06	0	0	0	0.000168202	0
	RGS12	0	2.87269e-05	2.60988e-05	0	0	0	8.83857e-06	5.29326e-05	0	0	0.000189149	0	0	1.38669e-05	5.00824e-05	3.82865e-06	0	0	6.54914e-05	0	0	0	3.55355e-06	0	0	0	1.96987e-05	0
	WFS1	0	0.000217541	0.000300234	0	0	0	7.24979e-05	0.000394925	0.000556008	0.000103993	0	0	0	0	0.000310877	0.000365422	0	7.7227e-08	0.000502217	0	0	0	6.95006e-05	0	0.000770582	0.000188616	0.000277916	0
	MAN2B2	2.67006e-05	7.9225e-05	0.000107615	3.11789e-05	0	5.07295e-05	8.61613e-05	0.00017198	1.12221e-06	0.00015724	0	0	0	1.41888e-05	0.000104721	6.218e-05	0	7.40876e-06	0.000123628	0	0	0	2.86756e-05	0	0	0.000278776	0.000189215	0
	SH3TC1	8.3366e-05	7.07466e-05	0	0	0	3.38202e-05	1.04212e-05	0.000642727	0	0	0	0	0	0	0	0.000221867	0	0	0.000132423	0	0	0	2.92688e-05	0	0	7.60426e-05	3.51045e-05	0
	RP11-774O3.3	0	1.20227e-05	0	0	0	0	3.18949e-06	1.44074e-05	3.15521e-05	3.39479e-05	0	0	0	0	0	1.27769e-05	0	2.64502e-05	4.03467e-05	0	0	7.98751e-06	2.43332e-05	0	1.55799e-05	8.88322e-06	4.34897e-05	0
	TRMT44	3.07973e-06	2.74322e-05	4.5168e-05	3.09932e-05	0	2.0548e-05	2.03344e-06	0	9.74766e-06	8.0723e-06	0	0	0	0	1.73686e-05	2.2431e-05	5.31781e-05	0	5.74292e-05	0	0	0	2.99666e-05	0	0	2.31981e-05	6.00891e-05	0
	WDR1	0	0.000369922	0.000768199	8.22317e-05	0	0.000496575	8.8671e-05	0.000917894	0.00198245	0.000216996	0	0	0	0	0.000542527	0.00101483	0	0	0.000322961	0	0	0	0.000517165	0	0	0.000681637	0.00043576	0
	BOD1L1	8.41609e-05	6.81531e-05	3.14953e-05	0.000169043	0	4.75836e-35	5.80667e-06	0.000130566	2.58546e-06	0.00012576	0	0	0	1.20565e-07	2.06869e-05	0.000239279	0	8.02772e-05	0.000224619	0	0	0	0	0	0	0	0.00108318	0
	RP11-669M16.1	4.41788e-06	6.78887e-05	8.44779e-05	0	0	1.00197e-05	2.00808e-05	3.43735e-05	0	6.40037e-05	0	0	0	0	5.76035e-05	0	0	0	7.87018e-06	0	0	0	8.95072e-06	0	0	0	2.36351e-06	0
	CPEB2	3.77484e-06	1.2677e-05	9.4296e-25	0	0	4.57911e-09	5.85209e-05	6.42384e-05	0	7.69332e-06	0	0	0	4.39379e-05	0.000123875	2.09376e-05	3.05823e-06	7.10061e-05	1.4049e-06	0	0	0	0	0	2.08743e-13	2.00977e-05	0.000151853	0
	FAM200B	0	0.000350831	0.000164967	0.000123026	0	2.58437e-05	0.000172614	5.1416e-05	0.000318271	0.000364982	0.000306035	0	0	0	0.000100184	4.5603e-05	9.31307e-05	0	8.51459e-05	0	0	0	0.000118464	0	0	0	1.6656e-05	0
	FAM184B	0	0.000109198	4.24386e-05	0	0	0	0	6.13154e-05	0	0.000168398	0	0	0	0	0.000194367	3.55059e-05	0	8.11089e-05	0.000226327	0	0	0	7.63777e-05	0	0	0.000145562	4.56964e-05	0
	DHX15	0	0.000162452	0.000211018	0.000295168	0	8.07496e-05	0.000153536	0.000187578	0.000479466	0.000296055	0	0	0	0	0	0.000186458	0.000562163	0	0.00032431	0	0	0	8.45131e-05	0	0.000151618	0.000335973	0.000454464	0
	SEPSECS-AS1	7.95649e-05	0.000202785	0.000127614	6.01587e-05	0	2.43028e-31	3.62069e-05	7.45688e-05	2.29126e-34	7.89904e-05	0	0	0	0	0.000172565	5.50468e-05	8.0804e-05	0	6.2975e-05	0	0	0	0	0	0	0	8.2687e-05	0
	SEL1L3	0	6.03466e-05	0.00541722	0.00578381	0	0.00039604	0.000461545	0.000229371	0	0.00175087	0	0	0	0	0	0.00664865	0	0	0.00134528	0	0	0	0.00442222	0	0	0	0.00217434	0
	TBC1D19	1.76143e-05	8.08682e-05	4.29518e-05	6.97341e-05	0	0	8.4077e-06	0	2.25357e-05	3.71164e-05	0	0	0	1.54783e-06	0.000125359	5.05352e-05	7.98601e-05	0	4.70321e-05	0	0	0	1.2179e-06	0	0	0	6.12268e-05	0
	STIM2	0.000140825	0.000556183	0.000375359	4.7916e-05	0	2.98102e-05	9.1254e-05	0	0	0.000346301	0	0	0	0	0.000473	0.000194	9.29433e-05	9.535e-12	0.00139442	0	0	0	8.7384e-05	0	0	0	0.000971602	0
	RP11-293A21.1	6.13875e-05	0.000106207	0	9.59239e-05	0	2.16801e-05	9.12027e-05	7.05326e-05	7.09304e-05	5.52186e-05	0	0	0	0.000131843	0.000398159	0.00010037	5.68795e-05	8.6681e-05	2.2527e-05	0	0	0	0	0	0	1.31999e-11	4.56444e-06	0
	PCDH7	0	0	0	2.64006e-05	0	0	0	0.000381661	0	0	0	0	0	0	0	0	0	0	0	0	0	0	0	0	0	0	0	0
	ARAP2	2.63911e-05	7.11574e-05	5.66816e-05	0.000128144	0	0	1.98121e-05	2.13472e-05	0	4.53675e-06	0	0	0	8.05498e-05	3.52131e-05	0	1.20315e-05	1.30046e-05	2.20882e-05	0	0	0	0	0	0	1.38409e-05	2.9074e-05	0
	TBC1D1	0.000116194	0.000174587	0.000301999	0.000644477	0	0	9.63655e-05	0.000420955	0	0.0003312	0	0	0	0.000190427	0.000510364	0.000642708	0	0	0.000250388	0	0	0	0.000161125	0	0	0.000639549	0.000477596	0
	KLF3	0.000853386	0.000305627	0.00010249	0	0	0	0.000260243	0.000731498	2.83996e-10	6.60025e-05	0	0	0	0.000300261	0.000976813	7.37756e-05	0	0	0.000746383	0	0	0.000214514	9.01235e-05	0	0	0.00165256	0.000830878	0
	TLR1	0.000315314	0.000113868	8.91163e-05	5.83806e-05	0	2.56154e-05	0	2.833e-05	0.000104699	1.5702e-05	0	0	0	0	2.79969e-05	0.000199468	5.46022e-05	0	0.000126199	0	0	0	5.8912e-05	3.88778e-05	0	0	0.000196625	0
	TLR6	0	9.62188e-05	7.71088e-05	1.81151e-05	0	7.58791e-05	0	9.93846e-05	0	1.65721e-05	0	0	0	0	0	7.0126e-05	0	1.53669e-05	0.000170487	4.03774e-05	0	0	4.39409e-06	0	0	0	0.000287862	0
	TMEM156	0.000820072	0.00133217	0.000258714	0	0	0.000491659	0	0.000756845	0	0.00245875	0	0	0	0	0	0.00698024	0.000536697	0.00170531	0.000820397	0	0	0	0.000302894	0	0	0.00317599	2.282e-13	0
	WDR19	0	4.07437e-05	0	7.32598e-05	0	0	6.93838e-06	3.41155e-05	0.000121417	1.45265e-05	0	0	0	0	3.251e-05	7.29146e-06	6.55388e-05	0	1.49897e-05	0	0	0	1.18843e-05	0	0.000111413	0	6.972e-05	0
	UGDH-AS1	2.05449e-05	0.00011033	4.18441e-05	0	0	1.33584e-05	1.77202e-05	0	5.72876e-06	1.58272e-05	0	0	0	0	0.000144684	1.32835e-05	2.81461e-05	6.86313e-05	3.15936e-06	0	0	0.000218014	0	0	0	0	3.75933e-05	0
	SMIM14	0	0.0013362	0.000871667	0	0	0.000517832	0.000313095	5.40998e-05	0.00132106	0.000176781	0	0	0	0.000193137	0	0.000507128	0	0	0.000930864	0	0	0	0	0	0	0.000854032	0.000446794	0
	N4BP2	0.000171222	0.000112188	0.000517906	0	0	0	0	0	0.000320265	0	0	0	0	0.000279115	0.000520732	0.000484983	0	7.65425e-05	0.000634707	0	0	0	0	0	0	0	0.000567693	0
	RBM47	9.72177e-05	0.000237423	1.7512e-05	4.51919e-05	0	0.000115383	0	0.000717454	0.000346903	0.00118573	0	0	0	0	1.2039e-20	0.000511527	0.000141508	0	0.000435993	0	0	0	0.000124715	0	0	0.000133649	0.00142589	0
	UCHL1	0	0.000350361	0.000637658	0	0	0.000925318	0	0	0	0	0	0	0	0	0.00186718	0	0	0	0.00254564	0	0	0	0.00380866	0	0	0	0	0
	ATP8A1	0	0.000118776	9.1712e-06	0.000183196	0	0	0	0	0.000105124	3.11401e-05	0	0	0	2.1822e-05	0	0.000230751	0.000123555	0	2.77562e-05	0	0	0	2.7462e-05	0	0	0	0.000213164	0
	GABRA4	0	0.000896507	0	0	0	0	0	0	0	0	0	0	0	0	0.000100224	0	0	0	0.00016794	0	0	0	0	0	0	0	0	0
	TXK	1.56071e-05	0	1.20252e-05	2.25589e-05	0	0	0	0	0	7.67409e-05	0	0	0	0	1.37595e-05	0	4.91884e-05	0	0	0	0	9.91371e-05	0	0	0	0	8.36884e-05	0
	FRYL	0	5.118e-05	8.68027e-05	0	0	6.33862e-05	5.96999e-05	8.09633e-05	0	0.000130812	0	0	0	6.50322e-05	0	0.000134571	0.000140644	0	0.000104027	0	0	0	2.68482e-05	0	0	3.25741e-05	0.000526819	0
	KIT	0	0	0	9.18211e-05	0	0.00060258	0	0.00106575	0	0.000390054	0	0	0	0	0	0	0	0	0	0	0	0	0	0	0	0.000248354	0	0
	CLOCK	0	0.000198318	4.86221e-05	0	0	0.00014753	0.000117099	0.000181984	7.74432e-05	0.000228514	0	0	0	0	5.35097e-05	0.000112025	8.78366e-06	0	0.000251712	0	0	0	2.67166e-07	0	0	0	0.000509321	0
	EXOC1	0	7.16277e-05	3.47697e-05	0.000341199	0	0.000148495	1.91578e-05	0.000254907	0.000316474	9.38402e-05	0	0	0	0	2.10493e-05	9.81541e-05	2.76889e-05	0.000246749	0.000192761	0	0	0	4.24609e-05	3.33427e-28	0	9.71217e-05	0.000440351	0
	SPINK2	0	0	0.000182135	0.000111819	0	3.87697e-05	0	0	0	7.58195e-05	0	0.0101336	0	5.44894e-37	1.79322e-05	0	0	0	0.00023442	0	0	0.000799521	6.87614e-06	0	0	0.000116932	0	0
	POLR2B	0	0.00020748	0.000597624	0	0	4.70276e-05	0.00028964	0.00035452	0.000494337	0.000751286	0	0	0	0	0.000178306	0.000481558	0.000102283	0	0.000386041	0	0	0	0.000187093	0	0	0	0.00111385	0
	UBA6	0	0.000110888	0.000280484	0	0	0.000115627	0.000101338	5.74044e-05	0.000387851	2.66159e-05	0	0	0	0	0	0.000398091	0.000370011	0	0.000344286	0	0	0	0.000116849	0	0	3.4587e-41	0.000941986	0
	UGT2B17	0.000249416	0.000489715	0.00122525	0	0	0	0	0	0	0.000393402	0	0	0	0	0	0.000166548	0	0	0.000504796	0	0	0	0.000541269	0	0	0.000364276	0	0
	COX18	0	0.000257604	0.000178868	0	0	0.00033921	3.9392e-05	3.03599e-05	0	0.00017055	0	0	0	0	0.000158611	0.000656732	0.000244871	0	0.000321152	0	0	0	0.000150975	0	0	0.000216396	0.000346721	0
	ANKRD17	0	0.000132004	0.000186106	0	0	0.000148381	4.43766e-05	0.000337162	0.000122775	0.00038212	0	0	0	0	0	0.0001976	7.51156e-05	0	0.000177271	0	0	0	6.28474e-05	0	0	0	0.00075203	0
	RASSF6	0	5.41218e-05	0	0.00890316	0	0.00302076	0.000459276	0.000449726	0	0	0	0	0	0	0	0	0.000267868	0	0	0	0	0	0	0	0	0.000518332	0.000102777	0
	CXCL8	0	0	0	0	0	0	0	5.32764e-06	0	0	0	0.00095087	0	0	0	0.000153841	0	0	0	0	0	0	6.64711e-06	0	0	0	0	0
	PF4	0	0	0	0	0	0	0	1.61296e-05	0	0	0	0.00281904	0	0	0	0.000143619	0	0	0	0	0	0	0	0	0	0	0	0
	PPBP	0	0	0	0	0	0	0	0	0	0	0	0.0107848	0	0	0	0.000216406	0	0	0	0	0	0	0	0	0	0	0	0
	MTHFD2L	0	0.00104355	4.30251e-05	0	0	0.000149667	0.000328051	5.07115e-05	0.000118405	0.000836414	0	0	0	0	0.00107131	4.64796e-05	0.00034163	0	9.17519e-05	0	0	0	0.000178661	0	0	0	0.000264136	0
	AREG	0	0	0	0	0	0.00625509	0	0	0	0	0	0	0	0	0.0618586	0	0	0	0	0	0	0	0.0264916	0	0	0	0	0
	THAP6	0	0.000136876	0.000144323	6.61662e-05	0	0.00014202	8.89267e-05	3.93589e-06	9.85744e-05	6.21361e-05	0	0	0	0	6.02558e-05	6.49343e-05	0.000146462	0	0.000172356	0	0	0	5.33054e-05	0	0	0	0.000213966	0
	G3BP2	0.000373296	0.000433724	0.000616566	0.000822444	0	0.000161788	0.000176122	0.000791211	0.000213004	0.000478554	0	0	0	0	0.000350116	0.000845374	4.75853e-05	0	0.000773525	0	0	0	0.000194326	0	0	0	0.00096219	0
	MRPL1	0	0.000365095	0.00044405	0.000355812	0	2.5048e-05	0.000208516	0.00018183	0.000758287	0.00128206	0	0	0	5.43343e-05	0	0.000342506	0.000496865	0	0.000188634	0	0	0	0.000215017	0	0	0.000718381	0.000488117	0
	RP11-109G23.3	2.66397e-05	0.00023437	2.33794e-05	3.64547e-05	0	0	0	1.05704e-05	0	3.68572e-05	0	0	0	2.47409e-05	0.000351597	5.43982e-05	1.11857e-05	0	0	0	0	0	2.16052e-05	0	4.68038e-19	0	0	0
	BMP2K	0	0.000158795	0	0.000848972	0	0	1.38228e-05	0.000236209	7.65423e-05	0	0	0	0	3.46632e-05	1.902e-05	8.51895e-05	4.0366e-05	0	0	0	0	0	8.241e-06	0	0	5.35816e-05	6.22087e-05	0
	RASGEF1B	0	0	0.000716164	0.000818675	0	5.40734e-05	0	1.42258e-05	0	0	0	0	0	0.000359664	0	7.26298e-05	0	0	3.41513e-05	0.00179491	0	0	2.28062e-05	0	0	0	7.48381e-05	0
	SCD5	0	0	0.000236895	0	0	3.20271e-05	1.4795e-05	0.00020778	0	0	0	0	0	0.000108122	0	4.13843e-05	0	0	4.66809e-05	0	0	0	6.73448e-05	0	0	8.48756e-05	0	0
	AFF1	0.000158691	9.04787e-05	6.32285e-05	0.000340719	0	3.40511e-05	6.12411e-05	0.000114755	5.42338e-05	7.92567e-05	0	0	0	9.29429e-26	4.83474e-06	7.72123e-05	9.57097e-05	0	7.5083e-05	0	0	0	5.3294e-05	0	0	9.51059e-05	0.000491346	0
	KLHL8	0	0.000196971	3.46205e-05	4.85003e-05	0	0.000103019	0	0	1.0527e-41	0.000151424	0	0	0	0	0	9.96987e-06	0.000219977	5.83674e-05	0.000115254	0	0	0	5.25195e-05	0	0	0	0.000163833	0
	SPARCL1	0	0	0	0.00142299	0	0	0	2.8904e-05	0	0	0	0	0	0	0	0	0	0	0	0	0	0	0	0	0	0	0	0
	SPP1	0	0	0	0	0	0	0	0.0373517	0	0	0	0	0	0	0	0	0	0	0	0	0	0	0	0	0	0	0	0
	PKD2	0	2.0821e-05	6.89165e-05	0	0	3.19909e-05	4.33096e-05	0.000203836	0	5.67581e-05	2.0186e-05	0	0	0	0	6.1129e-05	8.42076e-05	0	0	0	0	0	5.75566e-05	0	0	4.27036e-05	0.000111028	0
	ABCG2	0	8.16628e-05	0	0	0	0.000354047	0	0.000958499	0	0.000353281	0	0	0	0.000293509	3.74238e-05	0.000659429	0.00046606	0	0	0	0	0	0.000517744	0	0	0.00034247	0	0
	HERC6	0	0.000199025	1.56426e-05	1.93714e-05	0	0.000171092	3.79871e-05	0.000116927	0	0	0	0	0	0	0	0	1.50235e-06	0	9.28126e-05	0	0	0	4.73272e-05	0.00312329	0	0	4.94518e-05	0
	HERC5	0	0.000224306	0.000694705	0	0	0.000322637	4.6523e-05	0.000452256	0.000151313	2.84293e-05	0	0	0	5.90582e-08	0	0	0.00128441	0	0.000325285	0	0	0	0.00041381	0.0107923	0	0.000390461	0.000346123	0
	GPRIN3	8.39977e-06	1.24351e-05	4.86079e-05	0.000104415	0	0.00030088	0	7.06606e-05	0	0.000163149	0	0	0	5.44838e-05	0.000121983	7.93304e-05	0.000110306	0	4.45445e-06	0	0	0	8.78064e-05	0	0	0	0.000169151	0
	CCSER1	2.07416e-05	7.61931e-05	1.12522e-05	3.07192e-05	0	7.8194e-05	0	2.54105e-05	0	0	0	0	0	0.000267864	1.71326e-05	3.22326e-05	0	0	0.000201339	0	0	0	0	0	0	0	7.46129e-05	2.50671e-05
	SMARCAD1	8.90035e-06	0.000131558	2.02464e-05	7.85927e-05	0	0.000102242	8.73244e-06	3.64581e-18	2.22213e-05	0	0	0	0	0	6.6213e-05	3.64929e-05	0.000109741	1.00581e-08	0.000115615	0	0	0	0	0	0	0	0.000264782	0
	EIF4E	0.000690218	0.000529397	0.0007829	0.000382028	0	0.00110302	0.000676606	0.000414384	0.0017442	0.000558835	0	0	0	0.00185907	0.000673171	0.00127373	0.00081927	0.00119216	0.000778192	0	0	0	0.000390592	0	0	0.000590097	9.04784e-05	0
	TRMT10A	0	0.000231952	3.73935e-05	0	0	0.0001294	2.33258e-05	0.000105691	0.000236157	0.000219406	0	0	0	3.88678e-05	0.000110651	0.0001033	1.37075e-05	0	5.96815e-05	0	0	0	1.43004e-05	0	0	0	0.000158561	0
	DAPP1	0.000282938	0.000386934	0.000201021	0.000923053	0	6.15476e-32	0	0.000632503	0.000130746	0.000197338	0	0	0	1.95095e-05	0	0.000774411	0.000151686	4.58e-43	0.000244814	0	0	0	0.000237342	0	0	0.000265569	0.000589993	0
	DNAJB14	0.000259358	0.000258024	0.000296997	0.000146726	0	0.000138286	0.000273765	0.000126139	1.34655e-05	0.000128991	0	0	0	0	0	0.000447527	5.02953e-05	0	0.000390533	0	0	0	0	0	0	0.000166567	0.000942034	0
	PPP3CA	0.000151513	0.000258417	0.000316431	0	0	0	1.23256e-05	5.67415e-05	2.12322e-05	0.000234835	0	0	0	0	0.000507002	0.000140869	8.1675e-16	0	0.000378139	0.0116729	0	0	4.85534e-05	0	0	0	0.00037852	0
	FLJ20021	1.48652e-05	0.000479731	0.000657743	0.000120675	0	0.0001179	0.000114525	1.50776e-05	0.000418527	0.000596266	0	0	0	0	0.000453272	0.000202962	0.000147819	0.000378028	0.000281825	0	0	0	0.000116461	0	0	0.000171074	0.000198511	0
	SLC39A8	0.00018355	0.00137245	0.00245245	0	0	0.00243504	0.000213144	0.000932781	0.000259146	0	0	0	0	0	2.03916e-05	0.000441057	0.000200474	0	0.00134958	0	0	0	0.000628328	0	0	0.000224009	0.000214269	0
	RP11-499E18.1	0	5.30361e-05	6.29597e-05	0	0	3.60585e-05	0	0.000197315	9.48611e-05	6.4101e-05	0	0	0	2.72017e-30	0	4.22221e-05	2.81915e-05	1.38254e-05	3.73918e-05	0	0	0	6.57178e-05	0	0	0.000141459	4.05625e-10	0
	NFKB1	0.000580369	4.17718e-05	0	0	0	7.11506e-05	2.06918e-05	0.000638349	0	0.000472363	0	0	0	0.000104093	0	0.000196314	3.40616e-05	0	9.49394e-05	0	0	0	0.00022956	0	0	0	0.000332247	0
	CENPE	0	1.85515e-05	0	0	0	0	6.96459e-06	1.54563e-05	0	0	0.00237595	0	0	0	0	0	0	0	2.59211e-05	0	0	0	0	0	0	0	0	0
	CXXC4	0	0.00091867	4.40881e-05	0.00018763	0	0.000106696	3.44851e-05	0.00013681	0	0.000209142	0	0	0	0	0.000369408	0	0	0	0.000100676	0	0	0	0	0	0	0.000211061	2.45564e-05	0
	TET2	5.71638e-05	8.46537e-05	9.99834e-05	0.000135029	0	6.29522e-05	0	0.000119094	0	1.66347e-05	0	0	0	3.78539e-05	0	0	0.000103922	0	5.49876e-05	0	0	0	7.96537e-06	0	0	0.000177638	0.000250935	0
	AP1AR	0	5.67698e-05	2.41774e-05	7.05533e-06	0	3.52375e-05	1.30028e-05	7.96514e-05	4.20052e-05	7.27299e-05	0	0	0	0	3.57962e-05	1.425e-42	7.70537e-05	0	5.64275e-05	0	0	7.90791e-05	2.73845e-05	0	0	4.10482e-05	9.16288e-05	0
	ALPK1	0	4.95143e-05	0	0	0	6.02892e-05	5.24591e-05	0	1.38774e-05	2.58865e-05	0	0	0	0.000141112	8.56334e-05	1.53886e-06	3.52499e-05	0	0	0	0	0	7.15304e-06	0	0	0	5.14876e-05	0
	ZGRF1	0	2.40914e-05	4.06517e-05	1.56618e-05	0	0	0	0	0	1.17586e-05	0.000655039	0	0	3.04613e-06	0	3.42823e-05	5.01343e-06	2.81896e-05	3.59548e-05	0	0	0	0	0	0	4.19612e-06	3.42738e-05	0
	CAMK2D	0	0.000246709	0.000649174	0.000370064	0	0	1.206e-05	0	0	0.000175263	0	0	0	0.000273681	0.000352078	0.000174042	0.000314121	0	0.000195431	0	0	0	0.000176685	0	0	0	0.000167064	0
	SEC24D	0.000263849	0	0.000433191	0	0	0	0.000168242	0.000120102	0.00136114	0.000277131	0	0	0	9.61626e-30	0	0.000984885	0	0	0.000969456	0	0	0	0.000208909	0	0	0	0.00147037	0
	USP53	4.06673e-05	7.12823e-05	0	0.000531765	0	8.4973e-05	0.000103859	0.000279754	0	0.000251238	0	0	0	0.000229808	0	6.53605e-06	9.55083e-05	0	0.000106817	0	0	0	1.11179e-05	0	0	0	0.000331601	0
	PDE5A	0	1.83437e-05	0	0	0	1.79089e-05	4.6574e-06	0	0	1.33034e-05	0	0.000212068	0	0	3.69299e-06	0	0	3.69782e-05	1.80651e-05	0	0.000286309	0	4.41679e-06	0	0	3.43513e-05	1.51449e-05	0
	NDNF	0	4.0522e-05	0.00043767	0	0	0	7.74138e-05	0.000180088	0	0.000132272	0	0	0	0	0.000257114	0	0	0	7.74739e-05	0	0	0	0.000124729	0	0	9.95412e-05	0	0
	KIAA1109	5.72797e-05	0.000126136	0.000132067	4.01094e-05	0	2.42961e-35	1.07599e-07	7.30446e-05	0	0	0	0	0	0.000139854	2.57957e-05	1.06474e-05	3.53102e-05	0	0.000192019	6.7053e-13	0	0	0	0	0	7.69075e-05	0.000499387	0
	FGF2	0	4.0162e-05	0	0	0	1.00948e-05	2.33651e-05	0.00019317	0	1.85348e-05	0	0	0	0	6.24451e-05	0	0	0	1.64805e-05	0	0	0	0.000181319	0	0	0.000120857	0	0
	SPRY1	0	0.000201766	2.74886e-05	0.0004012	0	0	0	6.92345e-05	0	0.000614579	0	0	0	7.26025e-05	0.000175642	0	0	0	4.49325e-05	0	0	0	0	0	0	0	0	0
	ABHD18	2.34033e-05	4.11488e-05	1.60958e-05	0	0	0.000106811	8.97751e-05	2.79173e-05	0.000142509	0.000142982	0	0	0	0	1.81091e-05	4.5146e-05	0.00011802	3.44382e-05	4.14447e-05	0	0	0	1.63935e-05	0	0	2.78702e-05	0.000191212	0
	JADE1	0.000107483	0.00039951	0.000520896	0.000135782	0	0.000813159	9.88669e-05	0.000468697	2.30332e-09	0.000394865	0	0	0	0.000181461	0.00022883	9.00082e-05	0.000385009	7.08898e-19	0.000553149	0	0	0	1.13782e-07	0	0	0	0.00102044	0
	C4orf33	3.66464e-05	5.1848e-05	8.03064e-05	0	0	0.000153456	8.87726e-05	4.84539e-05	0.00010653	2.31699e-05	0	0	0	0	1.59025e-05	0.000105469	0.000141435	0	5.9993e-05	0	0	0	7.62974e-05	0	0	2.47748e-07	4.62611e-05	0
	SLC7A11	0	2.48546e-05	0	8.12451e-05	0	0	0	0	0.000223727	0.000114189	0	0	0	0	3.38399e-05	0	6.50557e-05	0	2.903e-05	0	0	0	0	0	0	0	6.46761e-05	0
	ELF2	0.000331591	0.000191705	0.000624165	0	0	6.97982e-05	4.42405e-05	0.000264602	0	0.000146108	0	0	0	0	0	0.000307774	7.92205e-05	0	0.000404548	0	0	0	5.81033e-05	0	0	0	0.000876835	0
	RP11-83A24.2	0.000254589	0.000793143	0.000376767	0	0	0.000369709	0.000157404	0.000332597	7.13201e-06	0.00107046	0	0	0	0	0.00147514	0.000229988	0.000136841	1.81156e-05	0.000249487	0	0	0	5.51927e-05	0	0	0	0.000850231	0
	CLGN	0	0.000353739	0	0	0	3.37946e-05	3.42934e-05	0	0.000167981	0	4.79354e-05	0	0	0	0	0	0	0	0.000281885	0	0	0	0	0	0	0	0	0
	TBC1D9	0	0	0	0.000269845	0	0	4.82691e-05	0.00389682	0	0.000908553	0	0	0	0.000303855	0	0.000569513	0	6.817e-06	0.000430888	0	0	0	0	0	0	0.00226216	0.00121732	0
	RP11-102N12.3	6.06175e-05	0.000476874	0.000195795	2.41836e-05	0	0	0.000168625	2.34844e-05	0	0.00028729	0	0	0	7.12244e-05	0.00140554	0.00022656	0.000107508	0.000862186	6.86807e-05	0	0	0	0	0	0	0	0.000124102	0
	GAB1	0.000279081	0.000103842	0.000234815	0	0	0.00012047	0	0	2.27218e-05	0.000115092	0	0	0	0.000196592	0.000123067	0.000622808	6.14412e-05	0	0.000253767	0	0	0	0.000415469	0	0	0.000152332	0.000690293	0
	OTUD4	2.1253e-05	3.98875e-05	5.19667e-06	3.13681e-05	0	0.000129693	1.23656e-05	5.5372e-05	9.49235e-05	0.000125706	0	0	0	7.63084e-05	0	1.32258e-05	3.00868e-05	0	5.40915e-05	0	0	0	0.000211333	0	0	0	0.000286389	0
	SMAD1	0	0	0.000539097	0	0	0.000963531	0	0.000471595	0	0.00040745	0	0	0	0	0	0	0	0	0	0	0	0	3.26535e-05	0	0	0	0	0
	MMAA	0	1.31072e-05	0	0	0	4.84049e-06	1.93781e-05	2.12823e-19	2.2366e-06	4.81432e-05	0	0	0	0	0	0	4.23663e-05	0	4.69169e-05	0	0	0	8.95912e-06	0	0	1.57646e-05	5.29563e-05	4.31159e-05
	ZNF827	0	0.000128648	0.000106279	0.000191759	0	0.000334242	6.06753e-05	6.47075e-05	0	0.000468519	0	0	0	4.72919e-05	1.91859e-05	0	0.000451219	0	0.000150942	0	0	0	7.71496e-05	0	0.000114678	0	0.000381669	0
	PRMT9	0	0.000122861	5.25708e-05	9.1474e-05	0	7.80673e-05	2.18226e-05	8.58455e-05	0	0.000282435	0	0	0	0	0.000128347	0.000140026	0.000222954	0	0.000125302	0	0	0	4.24047e-06	0	0	0	0.000135451	0
	ARHGAP10	0	4.10593e-05	5.59077e-05	7.95265e-05	0	0	0	4.31263e-05	0	0	0	0	0	0	2.01239e-06	3.20614e-06	2.24864e-05	0	4.8738e-05	4.77691e-05	0	0	0	0	0	0	0	0
	DKFZP434I0714	5.68798e-06	0.000413066	0.000110074	0	0	9.87783e-06	2.42033e-05	1.88894e-05	7.55471e-06	0	0	0	0	0	0.00108984	0	5.74619e-05	0	2.5107e-05	0	0	0	3.31161e-05	0	0	0	4.64423e-05	0
	TMEM154	0.000111157	0.000221807	3.16205e-05	0.000127003	0	0.000204808	0.000100036	0.000401006	0.000876115	5.86708e-05	0	0	0	0	0.000134365	0	0	0	0	0	0	0	0	0	0	0.00115038	0.00059202	0
	RP11-768B22.2	0.000107194	0	0	0	0	2.88754e-05	8.87874e-05	1.91863e-05	0	0	0	0	0	0	0	0.00013667	0	0	0	0	0	0	0	0	0	6.57773e-05	4.38102e-06	0
	ARFIP1	2.37653e-05	0.000154243	0.000142113	0	0	5.46645e-05	0.000132664	0.000104508	0.000349245	8.54654e-05	0	0	0	4.5e-44	5.27768e-05	0.000139005	7.6323e-05	7.38469e-24	0.000130315	0	0	0	0.000142829	0	0	0.000283104	0.000172711	0
	KIAA0922	5.07215e-06	0	0	0.000117419	0	0	0	9.03412e-05	0	3.35403e-05	0	0	0	5.05883e-05	0	8.27849e-05	0	0	0	0	0	0	0	0	0	0.000254874	6.49261e-06	0
	GUCY1A3	0	3.45215e-05	0	0	0	0	7.50429e-06	0.000186878	0	2.09682e-05	0	0	0	0	0.000113261	0	0	0	2.77421e-06	0	0	0	0	0	0	0	0	0
	TMEM144	0	0.000104806	0	0	0	0	4.88449e-07	0.000107329	0	3.81568e-06	0	0	0	0	6.54217e-05	0	1.54116e-05	0	3.78739e-05	7.54091e-05	0	0	0	0	0	0	0	0
	FNIP2	0	0.000103285	9.52228e-05	0	0	0.000218155	1.72632e-05	2.26282e-05	0	0.000283972	0	0	0	0.000128693	1.37268e-05	0	0.000156838	0	0.000165421	0	0	0	7.95205e-05	0	1.39845e-07	0	3.65222e-05	0
	MSMO1	1.06e-43	0.000174315	0.000134943	0.000423143	0	0.000124873	0.000243244	0.000380863	0.000667517	7.48673e-05	0	0	0	0	0.000105094	9.87905e-05	4.94203e-05	0.000119733	0.000170143	8.61546e-21	0	0	0.000114589	0	0	0.000263727	6.64473e-25	0
	DDX60	0	7.10407e-05	1.5538e-05	5.81119e-05	0	1.00081e-05	0	8.46174e-06	0	0	0	0	0	0	0	0	0	0	1.85439e-05	0	0	0	0	0.0014802	0	0	0	0
	DDX60L	0	2.967e-05	3.95963e-05	2.97311e-05	0	0	0	0	0	0	0	0	0	0	0	0	0	0	4.45367e-05	0	0	0	0	0.00186256	0	0	0	0
	CLCN3	0	0.000211476	0.000126636	8.61652e-05	0	1.1719e-18	1.29993e-40	0.000187697	0.000175349	1.43751e-05	0	0	0	0	0	3.00345e-05	2.03977e-05	0	0.000455228	0	0	0	2.85887e-05	0	0	1.96522e-21	0.000616344	0
	HMGB2	0.000502791	0	0	0.000293004	0	0.000122611	0.000491075	0	0.00139923	0	0.0570211	0	0	0	0.000248748	0.000774165	0	0	0	0	0	0	0.00099081	0	0	0.000584824	0.00059032	0
	STOX2	0	7.4495e-05	0	0	0	0	1.92795e-05	0	0	0	0	0	0	0.00010699	0	3.75177e-05	0	0	0.000230051	0	0	0	0	0	0	0	0	0
	RP11-290F5.1	0.000311078	0.000330688	0.000964148	0	0	0.00134679	0.000114749	0	0	0.000121849	0	0	0	0	0	0.000796915	0	0	0.000167688	0	0	0	0.00018094	0	0	0	0	0
	RP11-326I11.3	0.0001762	0.000419462	0.000205873	0	0	0.000312047	5.34299e-05	7.84983e-05	0	7.54923e-05	0	0	0	0	0.000961384	0.000125348	0.000150382	1.54154e-09	6.85081e-05	0	0	0	3.92782e-05	0	0	6.45478e-05	0.000164491	0
	RP11-326I11.4	0	3.71648e-05	4.26815e-05	2.13155e-05	0	1.31123e-05	6.52359e-10	5.76598e-06	0	0	0	0	0	2.16026e-05	0.000129854	0	0	7.6168e-05	1.30426e-05	0	0	0	0	0	0	2.42672e-05	2.21914e-05	0
	SNX25	1.42696e-05	6.34791e-05	9.3566e-35	0	0	0	0	0	5.90279e-05	4.2704e-05	0	0	0	5.93812e-05	0.000114442	0.000178939	7.7988e-05	0	1.81741e-05	0	0	0	3.57422e-09	0	0	0	0.000171028	0
	LRP2BP	0.000132114	5.41779e-05	0.000168134	0	0	0	7.8904e-06	1.20961e-05	0	1.27886e-05	0	0	0	0	0.000379469	0.000136525	9.06798e-05	0	0	0	0	0	5.4848e-05	0	0	0	0.000107191	0
	ANKRD37	0	0.00017229	0.000475281	0.000158419	0	0.000439889	0	0.00019496	0	0.000889925	0	0	0	0.0002709	0.000471635	0.00306715	0.00175567	0.000205081	0.000613853	0	0	0	0.00189837	0	0	0.000251646	9.5148e-23	0
	PDLIM3	8.80798e-05	0	0.000593608	0.000110395	0	2.9366e-05	0	0	0	0	0	0	0	0.000274472	0.000661024	0	0	0	0.000140062	0	0	0	0.000646805	0	0	0.000437857	0	0
	SORBS2	8.47625e-31	0.000263838	0.000210565	0.000239374	0	0	0	0	0	0.000472268	0	0	0	0	0.000639789	0	0.00101581	0.000462802	3.12584e-05	0	0	0	4.72867e-05	0	0	0.000223434	6.34535e-05	0
	CYP4V2	3.42734e-05	0.000133783	1.94695e-05	1.68601e-05	0	0.000121838	3.94339e-05	8.22796e-05	7.65773e-05	0	0	0	0	3.46e-05	1.93116e-05	4.68869e-05	4.91573e-05	1.91481e-05	0.000113802	0	0	9.22265e-06	3.75842e-05	0	0	3.7864e-05	8.26182e-05	0
	EXOC3-AS1	1.1111e-05	0.000254571	3.40501e-05	5.87457e-05	0	0	9.54825e-06	9.93082e-06	5.92349e-05	2.42206e-05	0	0	0	3.70038e-05	0.000450723	4.7318e-05	4.32055e-05	0.000181034	3.18675e-05	0	0	0	8.00728e-05	0	0	2.42851e-06	9.90469e-05	0
	LSINCT5	1.19868e-05	4.80472e-06	3.085e-05	8.97595e-05	0	0	8.86652e-08	5.47381e-05	3.05076e-05	1.63675e-05	0	0	0	4.68981e-05	8.05229e-06	2.26051e-05	0	0	0	4.47095e-06	0	6.43661e-05	2.78549e-05	0	0	0	2.91884e-05	0
	PAPD7	0	2.71665e-05	3.19982e-06	0	0	0.000276945	3.63947e-37	0	2.00544e-05	0.000128806	0	0	0	0.000117028	0	0.000187019	0.000132467	0	6.73047e-05	0	0	0	0.000307444	0	0	0	0.000293803	0
	MIR4458HG	0	0.00327316	0.000216176	0	0	0.000360306	0.000594021	0	0	0.00172929	0	0	0	0	0.000410893	0	0.000515743	0	0	0	0	0	0.000724135	0	0	0	0	0
	ANKRD33B	2.92404e-06	6.0588e-05	1.55026e-05	1.42223e-05	0	0	0	9.27462e-05	0	0	0	0	0	0	3.44851e-05	0	0	0	5.06987e-06	0	0.000120896	0	0	0	0	0	0	0
	DAP	0.000521168	0.000416555	0.00138612	0	0	0.00063904	0.00037074	0.00178176	0.00128141	0.000182844	0	0	0	0.000117803	0	0.000536173	0	0	0.00105663	0	0	0	0.00176542	0	0	0.00012241	0.000504426	0
	TRIO	0	3.71795e-06	0	5.98442e-05	0	0	5.88952e-05	1.8278e-05	0	0	0	0	0	9.37416e-05	0	0.000196222	2.78671e-06	0	0	0	0	0	2.52037e-05	0	0	0.0001272	7.85715e-05	0
	AC016549.1	0	1.94475e-05	0	0	0	0	3.41816e-05	3.02533e-05	0	0	0	0	0	0	0	0.000111128	3.61455e-05	0	1.09339e-05	0	0	0	0	0	0	2.23429e-05	0	0
	FAM105A	0	0.000144152	2.17631e-05	0	0	0.000243654	0	0	0	0	0.000127815	0	0	2.87231e-05	6.6974e-06	9.08665e-06	0	0	0.00034468	0	0	0	0.000711801	0	0	0.000340818	0	0
	CTD-2165H16.4	0	0.000156214	0	0	0	5.26582e-06	8.50013e-06	0	0	0	0	0	0	0	0.000224968	6.21825e-06	0	0	0	0	0	0	0	0	0	5.77206e-05	1.00956e-05	0
	OTULIN	5.82492e-05	5.53024e-06	0	0	0	0	3.15304e-05	3.99575e-06	5.72877e-05	6.12704e-05	0	0	0	0.000109173	0	3.66777e-05	7.7876e-06	0	3.7307e-05	0	0	0	0.000149523	0	0	0	0.000183693	0
	LINC01021	0	0.000472968	0	0	0	9.59594e-05	0	0	0	0.000192069	0	0	0	0	0	0	0	0	0	0	0	0	2.0107e-05	0	0	0	0	0
	CTD-2186M15.3	0.000198227	0.000269104	0.000140414	0	0	4.28098e-06	0.00013326	1.07951e-05	6.52376e-05	0	0	0	0	0	0.00127708	0.00014993	0	3.05403e-08	7.70139e-05	0	0	0	0.000167563	0	0	4.82828e-05	0.000157277	0
	ZFR	0.000153276	0.000358801	0.000273623	9.20418e-05	0	0.000629878	4.82949e-05	7.37455e-05	0.000260051	7.72767e-05	0	0	0	0	0	0.000117739	0.000216536	0	0.000544388	0	0	1e-45	0.000162468	0	0	0.000277155	0.000657227	0
	LMBRD2	0	7.43833e-05	7.29483e-05	0	0	5.36107e-05	0.000104533	0	2.77739e-05	3.49702e-05	0	0	0	1.70166e-05	4.70153e-06	9.78462e-05	9.8366e-05	0	0.000160177	0	0	0	0.000129827	0	0	9.36445e-05	0.000340356	0
	C5orf42	6.33132e-05	3.76409e-05	7.4043e-05	8.43938e-05	0	3.76049e-05	3.93629e-05	0	0	0	0	0	0	5.81827e-05	3.13558e-05	0.000126918	0	0	0.000155918	0	0	0	6.35578e-06	0	0	2.73187e-05	0.000140589	0
	GDNF	0	0	0	0	0	0.000196928	0	0.000205732	0	5.52795e-05	0	0	0	0	0	0	0	0	0	0	0	0	0	0	0	0	0	0
	RICTOR	0.000419545	5.42828e-05	3.84018e-05	0	0	3.30097e-05	0.000738888	0	3.5e-43	0.00035381	0	0	0	0	0	0.000554576	0.00152674	0	5.281e-05	0	0	0	0.000571402	0	0	0	0.00190545	0
	SEPP1	0	0.0001549	0.00102023	0	0	0	0.00344848	0.000914191	0	0.0016963	0	0.00172556	0	7.52325e-05	0	0	0.00200799	0	0.00186475	0	0	0	0.0013754	0	0	0.000347373	0	0
	CTD-2035E11.3	0	0.000100926	6.70677e-05	0	0	0.00010491	3.36343e-05	4.63987e-05	0	0.000239515	0	0.000197106	0	0.000202216	0.00141619	0.000104381	1.86661e-05	0.000266379	1.04053e-05	0	0	0	6.86995e-05	0	0	0	3.48699e-05	0
	ANXA2R	4.95646e-06	0.000507776	0.000299109	0	0	0.000296469	0.000302213	0.000107876	0.000244064	0.000526969	0	0	0	0	0.000977047	0.00018671	3.23372e-05	0	0.00011798	0	0	0	0.000196802	0	0	0.000110245	0.000119891	0
	AC025171.1	5.42685e-06	3.68552e-05	4.12166e-05	0	0	2.60289e-05	6.59719e-06	5.59192e-05	2.49628e-05	6.45702e-05	0	0	0	0	1.7309e-05	0	1.74465e-05	0	2.39448e-05	0	0	5.77083e-05	2.22862e-05	0	0	0	4.37686e-05	0
	CTD-2035E11.5	0	2.35659e-05	0	2.32629e-05	0	2.57323e-07	2.32145e-05	0	0	0	0	0	0	0	9.9717e-05	0	2.06532e-05	0	1.76931e-06	7.16014e-05	0	0	6.03817e-06	0	0	0	2.88805e-05	0
	HMGCS1	1.93277e-05	6.95829e-05	2.8616e-05	7.36584e-05	0	2.2612e-05	8.03559e-05	4.94649e-05	0.000436063	3.58261e-05	0	0	0	0.000276273	0	4.09527e-05	4.46192e-05	0	0.00011055	0.000360695	0	0	0.000102235	0	0	0.000153116	0.000261557	0
	RP11-53O19.1	1.15613e-05	4.53722e-05	0	0	0	0	2.75229e-06	0	5.91702e-05	4.04975e-05	0	0	0	5.00649e-11	0	0	8.36202e-05	0	4.12019e-05	0	0	0	5.56887e-06	0	0	1.52436e-05	0	0
	FLJ31104	0	7.15891e-05	4.47452e-05	0	0	4.29881e-05	1.8221e-05	1.22571e-05	0	6.21546e-05	0	0	0	5.56509e-05	0.000149564	5.19994e-06	0	3.49505e-06	2.52955e-06	0	0	0	4.54708e-05	0	0	2.57542e-05	2.94932e-05	0
	MAP3K1	0.000224461	0.000143391	2.73892e-05	0.000234888	0	1.07282e-05	6.84568e-05	0	0	0.000374101	0	0	0	0.000120365	1.44866e-05	0.000141903	0.000175796	0	5.52519e-05	0	0	0	8.36784e-31	0	0	0.000243603	0.000925249	0
	MIER3	3.27891e-05	2.12798e-05	0	0	0	9.40361e-05	3.87064e-05	0	0	5.42221e-05	0	0	0	0	0	0	0	0	2.76472e-05	0	0	0	0	0	0	8.37098e-05	0.00018509	0
	ZSWIM6	8.80074e-05	2.98378e-05	0	4.38847e-05	0	0.000229111	5.83957e-05	0.000119747	0	0.000260182	0	0	0	0	0	0	0	0	3.42959e-05	0	0	0	4.85213e-06	0	0	0	0.000189421	0
	IPO11	0.000103551	1.9561e-05	6.26206e-06	5.15424e-05	0	1.89737e-05	2.56794e-05	0.00121336	4.70867e-05	2.99371e-05	0	0	0	0	7.58284e-05	0	6.81977e-06	0	4.8798e-05	0	0	0	0	0	0	7.75837e-05	8.06035e-05	0
	RNF180	0	0.000334691	0	0	0	0	0	0	0	1.5665e-05	0	0	0	0	0.00010857	0	0	0	0.000104279	0	0	0	0.000145301	0	0	4.94255e-05	0	0
	CTD-2033C11.1	0	7.057e-05	7.11832e-05	0	0	0	2.28607e-05	0	0	0	0	0	0	0	0.000378524	0	0	0	0	0	0	0	2.72987e-06	0	0	0	0	0
	MAST4	0	2.23169e-05	0.000136796	0	0	9.76171e-05	0.000114454	0.000465795	0	8.24641e-05	7.48239e-06	0	0	0.000110108	9.38076e-05	1.2289e-05	0	0.00015852	2.02408e-05	0	0	0	0	0	0	0.000344067	0.000182106	0
	CD180	0.00012978	0.000369317	0.000433629	0.000838527	0	0.000930613	0.000844268	0.000634797	0.000398879	0	0	0	0	0	0.000578376	0.000224878	0	0	0.000591883	0	0	0	3.25851e-05	0	0	0.00113261	0.00015249	0
	PIK3R1	2.00262e-05	0.000211835	4.66011e-05	6.99164e-06	0	0.000144791	4.14875e-07	0.000121191	0.000148269	0	0	0	0	0	0	3.76799e-05	0	0	0.000146722	0	0	0	9.43171e-05	0	0	0	0.000330286	0
	CCNB1	0	0	0	0	0	0	0	0	0	0	0.0048704	0	0	0	0	0	0	0	0	0	0	0	2.65248e-05	0	0	0	0	0
	MAP1B	0	0.000135987	0	0	0	0	0	0	0	0	0	0	0	0	0	0	0	0	0.000328688	0	0	0	0	0	0	0	0	0
	POLK	2.42029e-05	0.000204685	0.000123517	0	0	0.000352224	0.000165458	2.19773e-05	0.000486366	0.000145004	0	0	0	0	0	0.000240048	9.49311e-05	0	0.000229225	0	0	0	0.000102223	0	0	0	0.000988202	0
	ANKDD1B	0	0.000117618	5.27107e-05	0	0	2.13533e-06	9.38876e-06	0	0	1.36061e-05	0	0	0	0	5.91605e-06	1.36192e-05	2.60255e-05	0	0	7.35038e-05	0	0	0	0	0	0	0	0
	POC5	0	4.00055e-05	3.46018e-06	6.33917e-06	0	0.000160542	0.000106833	5.23917e-05	2.66107e-05	0.000160209	0	0	0	0	0	2.13238e-05	0.000106712	0.000135937	0.000158275	0	0	0	5.87471e-05	0	0	0.000117204	0.000139383	0
	IQGAP2	0	8.52225e-05	0.000719208	0	0	0.000377428	0.000288018	0.00083253	0.00042489	0.00042943	3.73587e-05	0	0	0	0.000151242	0	0.000368712	0	0.000290349	0	0	0	0.000812906	9.30751e-36	0	0	9.36883e-05	0
	S100Z	9.29921e-05	0	0.000101545	0	0	0	0.000422243	0.000175306	0	0	0	0	0	0	0	0.00019489	0	0	0	0	0	0	4.4986e-05	0	0	0.000249349	0	0
	SCAMP1-AS1	0	0.000267072	0.000108352	0	0	0.00019892	2.96456e-05	0	0	0.000229396	0	0	0	0	2.66424e-05	0	0.000199576	0.000211778	2.97221e-05	0	0	0	0.000112227	0.000418891	0	0.000200984	7.64097e-05	0
	SCAMP1	0	0.000161124	0.000176579	0	0	0.000428087	0.000190555	0	4.21348e-05	7.07529e-05	0	0	0	0	3.0072e-05	0.00013382	9.64911e-05	0	0.000197308	0	0	0	0.000113032	0	0	0.000139819	0.000298565	0
	JMY	0.000300402	0	0.000156725	0	0	0.000390781	0.000141113	0.000172931	0	0.000278926	0	0	0	0	0	0.000140194	0	0	1.20413e-05	0	0	0	0.000491277	0	0	8.66469e-05	0.000817267	0
	SERINC5	0	0	0	0	0	0	6.65983e-06	0.000273437	0	0	0	0	0	6.18572e-06	0	2.39994e-05	1.07201e-05	2.83809e-05	2.25465e-05	0.000237205	0	0	6.5521e-05	0	0	9.27187e-05	0.000111252	0
	ZFYVE16	0	0.000126516	6.20957e-05	0	0	4.54446e-05	5.69446e-05	0.000164792	7.54337e-18	4.00115e-05	0	0	0	0.000129282	3.78136e-05	0.000116414	0	0	0.000169425	0	0	0	3.63155e-05	0	0	0	0.000249075	0
	SSBP2	3.08647e-05	0.000116634	0.00060231	0.000496909	0	0.000181537	0.000307855	0.00022988	0	1.09887e-05	0	0	0	3.4209e-05	2.679e-05	2.31483e-05	0.000107287	2.51262e-05	0.000175835	0	0	0	0.000252128	0	2.51137e-33	0.000128381	0.000311724	0
	CTD-2249K22.1	0	0.000436854	0	0	0	0	4.08642e-05	0	0	0	0	0	0	0	0.000442882	0	0	0	0	0	0	0	0	0	0	0	0	0
	RASA1	0	0.000220552	6.56372e-05	0.000258476	0	0.000136501	2.03655e-05	0.000211991	2.571e-29	6.71274e-05	0	0	0	0	0.000211111	4.74353e-05	6.67998e-06	0	0.0001468	0	0	0	2.70712e-05	0	0	8.65673e-05	0.000240965	0
	CTC-428H11.2	1.65883e-05	0	1.64804e-05	2.94555e-05	0	5.68136e-05	1.63418e-05	0	0	5.68135e-06	0	0	0	7.19177e-05	0.000140877	1.10491e-05	0	4.19825e-05	0	0	0	0	2.96733e-05	0	0	0	2.07587e-05	0
	CCNH	0.000516306	0.000182453	0.00068264	0.000351812	0	0.00132087	0.000324967	0.000297417	0.000444058	0.000242847	0	0	0	0.00128211	0.00160194	0.000632733	0.000254841	0	0.000546986	0	0	0	0.000985482	0	0.000434431	0.000947754	0.000163527	0
	TMEM161B	0	0.000119836	0	0	0	6.91569e-05	0.000155762	3.76204e-05	0	0	0.00021028	0	0	0	0	6.94835e-05	0	0	6.42701e-05	0	0	0	8.6498e-05	0	0	0.000192396	0.000545322	0
	POLR3G	0	2.30397e-05	0	0	0	6.44106e-05	1.97142e-06	2.19614e-05	1.79786e-05	3.92951e-05	9.21661e-05	0	0	0	0	8.03393e-06	6.0068e-05	0	1.4652e-05	3.21571e-05	0	0	0	0	0	0	1.96116e-05	0
	ARRDC3	0.000129744	0.000389764	0	2.52452e-05	0	0.000113282	0.000482685	0	9.96009e-05	0	0	0	0	0.000155684	0	0.000558456	2.36169e-05	2.20233e-30	0.000696549	0.00167201	0	0	0	0	0	0.000152442	0.00128729	0
	MCTP1	0	0	0	0	0	0	1.0141e-05	0.00064247	0	0	0	0	0	0	0	0	0	0	0	0	0	0	0	0	0	0	0	0
	ERAP1	0	0.000173244	7.32288e-06	9.23668e-05	0	8.68852e-05	9.90007e-05	0	0.000392556	0.000140695	0	0	0	0	0.000189843	0.000353772	0.000172585	0	0.000156276	0	0	0	0.000165082	0	0	0.000437106	0.000562133	0
	LNPEP	0.000212442	0.000168938	7.186e-05	4.70998e-05	0	0.00027733	0.000293061	5.44585e-05	0.000261864	0.00015229	0	0	0	0	0.000154169	6.51561e-05	0.000117965	0	3.98434e-05	0	0	0	0.000209763	0	0	0	0.000658951	0
	CHD1	0.000496823	0.000408028	0.000193132	0.000263668	0	0.000807112	4.16088e-05	3.96261e-06	4.7093e-05	0.000168652	0	0	0	0.000201154	0.000120542	0	0.000207934	0	0.000529777	0	0	0	5.96374e-06	0	0	0	0.000860657	0
	CTD-2007H13.3	2.80229e-05	0.000450046	0	0	0	3.78449e-05	3.40953e-05	3.32986e-05	0	6.99403e-05	0	0	0	0	0.00032878	0	3.2367e-05	0	0	0	0	0	0	0	0	5.88493e-05	9.17024e-06	0
	ST8SIA4	3.21547e-05	0.000582258	0.000585603	0.000693303	0	0.000701483	0.000320767	0.00103774	0.000872196	0.00106457	0	0	0	0.000238384	0.000132857	0.000359419	0.000467699	0	0.00087944	0	0	0	0.00124419	0	0	0.000517154	0.000599356	0
	NUDT12	0	0	0	0	0	0.000242167	0.00404516	0	0	0	0	0	0	0	0	0	0.000140577	0	6.30438e-05	0	0	0	0	0	0	0.00101523	0	0
	LINC01023	1.96268e-12	0.00128297	0.000531297	0	0	1.07545e-13	0.000328844	9.75495e-06	7.85868e-22	0.000485679	0	0	0	0	0.00331236	7.67245e-05	3.18231e-17	0.000245274	5.46771e-05	0	0	0	0.000191655	0	0	2.67283e-22	0.000155665	0
	MCC	0	0	0.000127987	0	0	0.000602515	0.000206613	0.000378999	0	0.000116136	0	0	0	0	0	0	0	0	0.000364304	0	0	0	0.000145432	0	0	0.0013697	0.000157385	0
	PGGT1B	1.4e-44	0.000140565	4.70563e-05	0	0	3.20797e-05	0.000139562	3.04616e-05	8.76618e-05	5.58101e-05	0	0	0	0	0	8.02226e-05	5.94109e-05	0	9.89857e-05	0.000754319	0	0	0.000105964	0	0	0.000246425	0.000432205	0
	CCDC112	0	0.0016016	0.000469823	0	0	0.000666257	0.000165504	0.000115649	0.000174168	0.00021813	0	0	0	0	0	0.000466592	0	9.0692e-05	0.000951729	0	0	0	0.000426204	0	0	0.00100799	0.000754654	0
	CTC-505O3.3	9.35624e-24	1.42286e-06	1.63417e-05	3.85619e-05	0	5.58322e-06	3.75177e-05	0	0	0	0	0	0	6.23606e-06	0	7.23226e-05	1.17754e-05	0	0	0	0	0	1.18273e-05	0	0	0	3.47684e-05	0
	CTD-2287O16.5	0	0.000175499	0.000110819	1.30176e-05	0	5.68305e-06	5.42836e-05	3.45604e-05	1.50493e-05	0	0	0	0	0	0.000352002	3.42097e-05	3.44403e-05	0.000132057	1.48604e-05	0	0	0	7.63506e-05	0	0	2.85548e-05	0	0
	PRDM6	0.000100657	0	0	0.00129829	0	1.55373e-05	4.97362e-05	0	0	0	0	0	0	0	0	0	0	0	0	0	0	0	2.48781e-05	0	0	0	0	0
	CEP120	5.40309e-05	2.8293e-05	6.85606e-05	3.98232e-05	0	0.00011272	2.84851e-05	0	0.000254162	2.36211e-06	0	0	0	0	0.000138329	5.73567e-05	0	5.74557e-05	6.89988e-05	0	0	0	1.90158e-05	0	0	1.18551e-05	0.000224654	0
	ZNF608	0	0.000146922	8.92627e-05	0.000230858	0	0	8.70011e-06	0	0	0	0	0	0	2.04104e-05	0	6.02261e-05	0	2.1212e-05	3.02441e-05	0	0	0	0	0	0	0.000121002	0	0
	GRAMD3	0	7.02197e-05	3.14288e-06	0	0	5.32352e-05	7.83169e-06	0.000456474	0	1.77558e-05	0	0	0	0	0	5.74134e-05	0	8.8739e-37	6.94548e-05	0	0	0	0	0	0	0	3.67889e-05	9.1414e-05
	SLC12A2	4.54154e-05	1.94059e-05	0	7.67306e-05	0	0	3.9823e-05	0	1.6263e-17	7.96794e-05	0	0	0	1.58103e-05	5.6056e-05	0	0.000113159	0	9.20899e-05	0.00165075	0	0	5.71704e-05	0	0	0.000126163	0.000273627	0
	RAPGEF6	0	3.69258e-05	2.65055e-05	0.000138778	0	4.88469e-05	6.56599e-05	1.66668e-05	1.61155e-05	4.90111e-05	0	0	0	9.91938e-05	0	0	6.4845e-05	0	6.35641e-05	0	0	0	1.01111e-05	0	0	3.41507e-05	0.000252426	0
	SLC22A5	0	0	2.58042e-05	0	0	2.75872e-05	1.5598e-05	0	4.70916e-05	1.94944e-05	0	0	0	0	0	1.24608e-05	2.17104e-05	8.19639e-05	2.69316e-05	0	0	0	2.7993e-05	0	0.000139755	1.61202e-05	0.000107857	0
	AC116366.6	0.000243873	0	3.99908e-05	2.93686e-05	0	3.96906e-05	0	0	0	0	0	0	0	0.000120045	0	5.79534e-05	0	0	0	0.00131027	0	0	4.60312e-05	0	0	0.000367653	0	0
	IRF1	0.0116933	0.000219179	0.00220338	0.00139581	0	0.00555045	0	0	5.2718e-41	0.000844	0	0	0	0	0	0.00206322	0.00108509	0	0.000883013	0	0	0	0.00160537	0	0	0.00576982	0.00313476	0
	IL4	0	0	0	0	0	0	0	0.00118738	0	0	0	0	0	0	0	0	0	0	0	0	0	0	0	0	0	0	0	0
	CCNI2	3.94983e-05	0	0	0	0	0	0	2.56213e-05	0	0	0	0	0	8.05323e-05	0	7.13956e-05	2.20197e-05	0	3.08129e-06	0	0	0	5.17631e-05	0	0	6.02127e-05	0	0
	2022-09-08	3.4145e-15	0	0.000109972	0	0	1.36065e-05	9.12245e-06	0	0	7.24987e-06	0	0	0	0.000309755	0	3.4277e-05	4.75562e-05	0	3.61207e-05	0	0	0	0.000121549	0	0	8.92209e-05	0.000101867	0
	SHROOM1	9.91439e-05	0	0	3.77096e-05	0	4.70826e-06	0	1.08586e-05	0.000101946	6.50082e-06	3.71962e-05	0	0	9.6883e-05	0	2.01287e-05	0	0	2.32867e-05	0	0	0	0	0	0	0	6.92847e-05	0
	AFF4	0.000443898	0.000120239	0.000375756	0	0	0.000505837	0.000222305	1.2991e-05	3.78744e-10	0.000418411	0	0	0	0.000342749	9.3223e-05	0.00041741	0.000123852	0	0.000198827	0	0	0	0.000578414	0	0	2.96445e-28	0.00145507	0
	TCF7	0.000302443	0	0.000165357	2.65159e-05	0	0	1.59943e-05	0	0	0	0	0	0	0.000307634	6.47403e-05	0.000158423	9.00351e-05	0.000104269	0	0	0	0	0.000320534	0	0	0	0.000398684	0
	CDKL3	0	1.49738e-05	7.82595e-06	0	0	3.48307e-05	0	0	0	3.76731e-05	0	0	0.00130879	0	0	2.53921e-05	9.48366e-06	0	0	0	0	0	8.77599e-06	0	0	0	0	0
	RP11-215P8.3	5.51446e-05	0	0	0	0	1.90133e-05	4.00819e-05	0	0	2.00212e-05	0	0	0	0	0	2.36057e-05	5.50708e-05	0	0	0	0	0	0	0	0	0	9.0819e-05	0
	JADE2	6.66593e-05	0.000101428	9.42718e-05	0.000123537	0	0.000226595	8.88775e-05	7.33127e-05	0	0.000179323	0	0	0	1.30553e-10	9.36831e-05	0	0.0001561	0	7.42009e-05	0	0	0	0.000211857	0	0	0.000435636	0.000265809	0
	KLHL3	4.12829e-05	1.06077e-05	3.93634e-05	0	0	0	3.72447e-05	0	0	6.73185e-05	0	0	0	1.17971e-05	0	0	6.20236e-05	5.21898e-05	3.68628e-06	0	0	0	0	0	0	9.77135e-06	3.48349e-05	0
	EGR1	0	0	0	0	0	0.00341101	0	0	0	0	0	0	0	0	0	0.000510311	0.0048204	0.0209331	0.000293355	0	0	0	0.00471754	0	0	0	0	0
	AC034243.1	0	2.23552e-05	9.04232e-06	0	0	6.4456e-06	2.30186e-05	0	0	8.17372e-06	0	0	0	1.22862e-05	1.15469e-05	2.6833e-05	0	0	3.61688e-05	0	0	0	0	0	0	2.55009e-05	1.43694e-05	0
	MATR3-1	0	1.03954e-05	0	3.20921e-05	0	0	3.25326e-06	5.77653e-06	0	2.1504e-05	0	0	0	9.75469e-06	0	2.50063e-05	9.60978e-06	0	1.17038e-05	0	0	0	5.10736e-06	0	0	7.05077e-05	0.000102844	0
	PROB1	0	0.000162059	4.84622e-05	0	0	0	1.35161e-05	0	1.18966e-05	0	0	0	0	0	0.00020447	2.08478e-05	2.25669e-05	1.58611e-05	1.06442e-05	0	0	0	4.95601e-05	0	0	0	1.83645e-05	0
	APBB3	0	8.25008e-05	5.66646e-05	0	0	0.000262464	9.02118e-05	2.1906e-05	9.0601e-06	1.84957e-05	0	0	0	0.000114079	0	2.41228e-05	0.000156335	0	3.07831e-05	0	0	1.73134e-33	0.00010218	0	0	6.51179e-05	0.000156828	0
	DND1	0	7.28155e-06	7.28567e-05	3.49633e-05	0	9.68459e-06	0	0	0	3.95768e-06	0	0	0	8.27611e-06	4.95786e-05	3.16404e-05	3.21447e-06	0	0	0	0	2.64511e-10	3.74986e-05	0	0	5.61143e-06	2.3127e-05	0
	AC005618.6	0	3.85677e-05	1.29471e-05	0	0	7.34111e-05	7.48378e-06	6.07993e-06	1.33002e-06	0	0	0	0	0	0.000128456	1.24576e-05	0	0	3.7568e-05	0	0	0	0	0	0	0	0	0
	PCDHGA6	0	5.04527e-06	0	0	0	2.53328e-05	2.43423e-05	1.95775e-05	0	0	0	0	0	0	5.73942e-05	1.22881e-05	0	3.66334e-05	5.92784e-06	0.000122552	0	0	0	0	0	1.4659e-05	2.0842e-05	0
	PCDHGB6	0	1.31896e-06	6.45873e-05	0	0	3.94464e-05	1.54936e-05	9.01141e-05	0	0	0	0	0	0	0	0	0	0	9.96846e-06	2.05993e-05	0	0	0	2.53367e-05	0	6.59286e-05	2.15308e-05	0
	PCDHGA10	0	0	2.37127e-05	0	0	1.67761e-05	1.35867e-05	0.000168589	0	0	0	0	0	0	1.2606e-05	0	0	0	1.35226e-05	0.000545701	0	0	2.37706e-05	0	0	6.28794e-05	6.23246e-05	0
	DIAPH1	5.91035e-06	5.00108e-05	1.54845e-05	8.7664e-05	0	0.000148904	5.81076e-10	5.24489e-05	0.000421817	5.33833e-05	0	0	0	0	0	4.37771e-06	0.000149478	0	8.35577e-05	0	0	0	9.68099e-05	0	0	0	0.000410225	0
	ARHGAP26	6.58143e-05	0.000107892	0	0	0	0.000130503	0.000178375	0.000417177	6.69794e-05	0.000121337	0	0	0	0.000168333	2.5586e-05	4.9731e-05	2.5783e-05	1.37881e-20	5.3663e-05	0	0	0	6.10194e-05	0	0	6.88898e-05	7.28717e-05	0
	ARHGEF37	0	0.000439618	3.09324e-05	4.05179e-05	0	5.82547e-05	0	1.43216e-05	0	0	0	0	0	0	0.00143583	7.69029e-05	0	0.000107814	4.48004e-06	0	0	0	0	0	0	0	5.61572e-05	0
	PPARGC1B	0	5.32625e-05	0	0	0	0.000177139	2.37541e-05	8.96565e-05	9.00999e-06	8.6899e-05	0	0	0	0	0	0	0.000201351	0	1.10539e-05	0	0	0	0	0	0	0.000102503	0.000102151	0
	SLC26A2	0	0.00011792	0.000104361	0	0	0	5.08062e-05	4.05954e-05	0	3.61806e-05	0	0	0	0	0	7.83992e-05	0.000103619	3.03876e-05	0.000143421	0	0	2.53544e-33	4.62965e-05	0	0	1.92523e-05	0.000268291	0
	TCOF1	0	0.000216981	8.97298e-05	0.00274707	0	0.000382808	0.000132191	9.39197e-06	9.37437e-05	0.000466124	0	0	0	0.000306371	0	0.000183239	0.000498422	0	0.00015219	0	0	0	0.000180294	0	0	0.00015369	0.000639925	0
	RBM22	0	0.000146595	0.00023637	0.00026441	0	0.00039562	0.000216148	2.49543e-05	0.000666832	0.000171978	0	0	0	0	0.000158436	2.05131e-05	0.000229337	0.000379953	0.000190657	0	0	0	0.00024921	0	0	0.000678911	0.000382417	0
	SLC36A1	1.53338e-05	2.9979e-05	6.4288e-06	0	0	3.58591e-05	1.99703e-06	3.99386e-07	0	1.21347e-05	0	0	0	7.87711e-06	0	0	2.10992e-05	0	8.23396e-06	0	0	0	1.05195e-05	0	0	0	4.13276e-05	0
	SPARC	0	0	0	0	0	0	2.62283e-05	0	0	0	0	0	0	0	0	0	0	0	0	0	0	0	0.00318712	0	0	0	0	0
	GALNT10	0	9.40839e-06	0	0	0	0	1.3758e-05	0.000477494	9.56793e-05	6.69706e-05	0	0	0	0	0	7.63938e-06	5.37929e-05	0	4.34691e-05	0	0	0	3.00615e-05	0	0	0.000113226	0.000258855	0
	LARP1	0	0.000485212	0.000211983	5.32555e-21	0	0.00136528	0.000128439	0.0003561	0	0.000970532	0	0	0	0	0	0	0.00194395	0	0.000547089	0	0	0	0.000282124	0	0	0.000306279	0.00190067	0
	FAXDC2	0	1.04844e-05	0	0	0	0.000116421	1.69174e-06	9.28473e-06	0	1.07567e-05	0	0	0	0	7.27724e-06	0	6.63385e-05	4.64845e-05	0	0	0	0	0	0	0	2.43286e-05	3.4426e-05	0
	CTB-47B11.3	3.6994e-05	5.40496e-06	0	3.10546e-06	0	3.72972e-05	4.88208e-05	0	2.62554e-05	5.84533e-05	0	0	0	0	7.5576e-05	0	0	0	0	0	0	0	2.0485e-05	0	0	6.52801e-05	5.30034e-05	0
	ADAM19	0	4.73888e-05	0	0	0	0	0	0.000472145	0.000111234	4.66969e-05	0	0	0	0	0	6.69704e-05	0	0	9.96202e-05	0.00582358	0	0	1.92873e-05	0	0	0.00141335	0.000685101	0
	PTTG1	0	0	0	0	0	0.000557617	0.000776727	0	0	0.000746611	0.0275635	0	0	0	0	0	0.000986756	0	0	0	0	0	2.84306e-05	0	0	0	0	0
	ATP10B	0	0	0.00181976	0	0	0.00019132	0.00140739	0	0	0.000179705	0	0	0	0	0	0	0	0	0	0	0	0	0	0	0	0.000578477	0	0
	PANK3	6.71618e-05	5.50278e-05	0	3.20314e-05	0	7.23636e-05	3.31626e-05	6.82092e-05	0	5.95158e-05	0	0	0	0	4.64644e-06	0	0.000169064	0	6.12858e-05	0	0	0	2.20401e-05	0	0	0	0.000217924	0
	DOCK2	2.62551e-12	3.27667e-05	0	0.00032069	0	0.000119782	2.86703e-05	3.8369e-05	0.000300786	0.000108743	0	0	0	7.7492e-19	4.63457e-05	0.000175546	0	0	0.000155678	0	0	0	0.000133531	0	0	0.000187348	0.00054618	0
	LCP2	0	0.000115	0	0.000412941	0	0	0	0.000304747	0	0	0	0	0	0	0	6.76326e-05	4.48665e-05	0	0.000111993	0	0	0	0.000284373	0	0	0	0	0
	DUSP1	0.0108446	0.000345186	0	0	0	0	0.00454913	0.00211588	0	0	0	0	0	0.0278842	0	0	0.00126094	0.00374937	0.00197866	0	0	0	0.0130045	0	0	0	0	0
	CTC-308K20.1	0	2.459e-06	0	0	0	9.8528e-34	0	6.19457e-06	0	0	0	0	0	0	1.23577e-05	1.16758e-05	1.30951e-05	4.41941e-39	4.42735e-06	0.000458561	0	0	6.42055e-06	0	0	0	4.92043e-05	0
	CREBRF	0.000805213	0.000155839	0.000523095	0	0	0.000210212	0.000246457	0	0.000151539	0.000218918	0	0	0	0	0	0.000104859	0.000562057	0	1.65989e-13	0	0	0	0.000158968	0	0	0.000794518	0.00174923	0
	LINC01484	0	0.000155943	8.00793e-05	0.000316167	0	0.000145915	0.000105955	0.000139963	0	0	0	0	0	3.06653e-05	0.000167511	8.49404e-06	0	0	0	0	0	0	0	0	0	0	0.000291627	0
	LINC01485	0	8.91948e-05	3.69337e-05	0	0	0.000520819	0.000146228	8.46853e-05	0	0.000807318	0	0	0	0	5.34927e-06	2.97688e-05	0.000258134	0	0	0	0	0	3.66165e-05	0	0	4.84526e-05	0	0
	CPEB4	0.000805051	0.000201874	0.000414592	0.000398458	0	0.00172319	0.00165305	0.00229084	0	0.000603065	0	0	0	0	0.000407589	0.000413411	0.00203345	0	0	0	0	0	0.000288064	0	0	0	0.00313018	0
	RP11-844P9.2	0	0	0	0	0	0	0	0.000902862	0	0	0	0	0	0	0	0	0	0	0	0	0	0	0	0	0	0	0	0
	KIAA1191	0.000231711	0.000184427	0.000420574	3.91232e-05	0	0.000706985	0.000177018	0.000128146	0.000147979	7.33772e-05	0	0	0	0	0	0.000224361	1.44711e-05	1.32399e-32	0.000183038	0	0	0	0.000375458	0	0	0.000520912	0.000584144	0
	RAB24	0.000544842	8.20745e-05	0	3.98136e-05	0	8.37374e-05	0.000359451	0.000596008	0.00064208	0.000248584	0	0	0	0.00016701	0	3.33797e-05	0.000155181	0	4.72958e-05	0	0	0	0.000302792	0	0	0.000174469	0.000321923	0
	HNRNPH1	6.70424e-05	0	8.20614e-05	0	0	0.000575987	0.000417306	0	0	5.07421e-09	0	0	0	6.70511e-05	0.000306159	0.000500248	0.000820054	0	3.71265e-05	0.075079	0	0	0.000463656	0	0	0.000517185	0.00212662	0
	TRIM41	5.83989e-05	0.000207719	0	0	0	0.000259356	4.64173e-05	0	0	8.8698e-05	0	0	0	0	0.000587536	7.28519e-05	0.000367356	0	0	0	0	0	3.15694e-05	0	0	3.85145e-05	0.000304379	0
	IRF4	0.000179037	0.000281202	0	0	0	0.00259763	0.000419256	0.000403259	0	0.00285565	0	0	0	0	0	1.13543e-34	0.00519089	0	0.00248225	0	0	0	0.00141066	0	0	0.00114019	0.00280467	0
	RP11-532F6.3	0	0.000112095	0	0	0	5.87524e-06	1.77469e-05	0	0	0	0	0	0	1.0626e-05	0.000149149	3.47506e-05	0	0	6.69351e-06	0	0	0	1.01426e-05	0	0	0	0	0
	SERPINB9	0.000495014	2.70264e-05	6.70496e-06	0.000194552	0	0.000147133	0.0001493	8.29378e-05	0	0	0	0	0	0.000460225	3.59734e-05	0.000221548	0.000253811	0	0	0.000835374	0	0	6.60875e-05	0	0	0	0	0
	LINC01011	0	8.4116e-05	1.91524e-05	0	0	0	1.08943e-05	4.90579e-05	0	5.98597e-06	0	0.000207284	0.000240417	0	0.000210001	0	2.63544e-05	0	3.45437e-05	0	0	0	0	0	0	2.27443e-05	3.11532e-25	0
	RP1-40E16.12	0	4.49435e-05	8.53353e-05	0	0	0	5.7384e-05	2.82296e-05	7.50782e-06	2.0432e-05	0	0	0	0	0.000264603	1.88855e-05	0	4.11381e-05	1.14623e-05	0	0	0	5.23885e-05	0	0	0	0	0
	BPHL	2.62559e-05	6.29704e-05	4.41424e-05	0	0	1.95934e-05	6.8829e-06	2.99775e-05	0.000152841	2.40561e-05	0	0	0	2.03368e-05	3.71586e-05	7.59989e-05	3.64004e-05	5.33227e-05	4.72919e-05	0	0	0	1.04638e-05	0	2.75936e-07	3.57209e-05	0	0
	TUBB2B	1.55191e-06	0	0	0	0	0	0	0.000849309	0	0	0	0	0	7.84972e-05	0	0.000212259	0	0	0	0	0	0	0	0	0	0	0	0
	SLC22A23	0	0	0	3.10814e-05	0	0	0	0.000228123	0	2.7573e-05	0	0.000106052	0	2.76448e-05	0	0	9.35582e-06	0	7.46172e-06	0	0	0	0	0	0	0	0	0
	PRPF4B	0.000288255	0.000850912	0.000348305	0.000311666	0	0.000543478	6.35489e-05	8.16439e-05	0.000358247	5.48028e-05	0	0	0	1.75707e-31	0	0.000162275	0.00030636	0	0.000514018	0	0	0	0	0	0	0	0.00169513	0
	NRN1	0	0	0	0	0	2.9894e-05	0	0	0	1.86335e-05	0	0.000198427	0	0	0	0.000101766	0	0	0	0	0	0	0	0	0	0	0	0
	LY86	0	0.000913842	4.38003e-05	0.00184846	0	0	6.81309e-05	0.00134206	0	0.00232508	0	0	0	2.71888e-29	0.000176072	0.000193182	0.000213998	0	0.00037501	0	0	0	0.000420769	9.61783e-30	0	0.000618249	0	0
	RREB1	0.000120189	7.38978e-05	9.31094e-05	0	0	0	5.59553e-05	9.64145e-05	0	0.000238353	0	0	0	8.06928e-05	5.29258e-05	0.000283826	5.52358e-05	2.8417e-41	0.000173689	0.000778976	0	0	5.36323e-06	0	0	0	0.000703663	0
	SNRNP48	4.66737e-05	0.000104302	0.000121409	4.05006e-05	0	0.000143889	0.000154837	8.3802e-05	1.64218e-24	0.000171746	0.000277499	0	0	0	0	0.000137871	0.000177615	0	0.000169192	0	0	0	5.39077e-05	0	0	0.000107864	0.00019535	0
	TXNDC5	0.00107562	0.000576197	0.000831186	0	0	0	0.000978511	0.000308776	2.93297e-11	0.00321082	0	0	0	0.00173608	0.000629639	0.000415627	0	0	0.000759422	0	0	0	0.000369177	0	0	0.00226704	0.00127227	0
	GCNT2	4.95653e-05	6.91663e-05	1.37596e-05	0	0	0	2.73344e-05	0	0	0	0	0	0	0	0	6.27179e-05	0.000144476	0	0	0	0	0	7.38965e-06	0	0	7.73418e-05	0	0
	NEDD9	0	3.23075e-05	0	0	0	0.00141672	0	0.00274382	0	0.000560335	0	0	0	0	0	0.00053249	0	0.000814352	8.53953e-05	0	0	0	0.000560783	0	0	0.00360091	0.000756363	0
	ADTRP	0	0.00013293	0	0	0	0.00069256	0.000262872	0.000473327	0	3.69976e-26	0	0	0	0.000987067	0.00133076	0.000949407	0	0	0.000184226	0	0	0	0	0	0	0.00149865	0	0
	RP11-456H18.2	0	6.936e-05	1.01126e-05	0	0	1.87804e-05	6.97298e-05	6.93767e-05	0	1.23037e-05	0	0	0	6.19156e-06	0.000114585	0	0	0	0	0	0	2.87185e-05	1.45586e-06	0	0	3.72897e-05	0	0
	HIVEP1	0.000184154	0.000114191	1.26118e-05	4.41092e-06	0	0.000216819	1.27487e-05	5.76468e-05	0	0	0	0	0	0.000192238	9.13651e-05	0.000104873	0	0	1.97164e-05	0	0	0	0	0	0	0	0.000124024	0
	PHACTR1	0.000929602	0.000677442	0.00279024	6.2129e-05	0	0	0	0.00206933	0	0.00362405	0	0	0	0.00137449	0.000310574	0	0	0	0	0	0	0	0.00313985	0	0	0	0	0
	GFOD1	6.41132e-05	2.99267e-06	8.12837e-05	5.93386e-05	0	0	2.94119e-06	4.63633e-06	4.35912e-05	5.62856e-05	0	0	0	0	7.70658e-05	0	0.000210013	7.15501e-05	1.89364e-05	0	0	0	0	0	0	0	7.38915e-05	0
	RP1-223E5.4	8.76496e-06	0.000229216	7.20887e-05	0	0	0.000181766	2.82053e-05	9.08837e-05	0	1.95243e-05	0	0	0	0	0.000282283	5.19193e-05	7.67983e-05	0	6.80635e-06	0	0	0	6.1782e-05	0	0	0	2.08907e-05	0
	MYLIP	0	0.000331122	0	0.00019126	0	7.36339e-05	3.09737e-05	0.000985689	0	9.962e-05	0	0.0008602	0	0	0	1.33821e-05	0.000279063	0.000265932	0	0	0	0	2.07719e-05	0	0	0	0.000139513	0
	ATXN1	0.000210057	0.000143187	0.000640313	0.000562682	0	0.000111916	0	0	0	9.0995e-05	0	0	0	0.00153323	0.000134753	0.000450293	0.000306031	0	7.48357e-05	0	0	0	0.000429706	0	0	0.000344963	0.000581881	0
	NUP153	5.79019e-05	8.16573e-05	7.65002e-05	3.88876e-05	0	1.07695e-05	2.60957e-06	1.93271e-05	1.5734e-05	1.01137e-05	0	0	0	0.000261442	1.37175e-27	2.11084e-05	2.54001e-05	7.72424e-05	7.5213e-05	0	0	0	2.18695e-06	0	6.62055e-05	1.1736e-05	0.000227241	0
	DEK	0	0.00016375	6.23409e-05	0.000676654	0	0	0	5.59459e-05	0	0	0.00267691	0	0	0	0	2.95674e-05	0	0	1.08647e-06	0	0	0	0	0	0	0	0	0
	RNF144B	0	0.000115514	0.000223081	0.000171135	0	0	0.000168538	0	0	4.47388e-05	0	0	0	0.000246019	3.11438e-05	9.70755e-05	1.84663e-23	0	7.40827e-06	0.000279052	0	0	5.62019e-05	0.000143212	0	0	0	0
	E2F3	1.11573e-05	0.000213187	0.000116852	0	0	0.00024044	8.09504e-06	0	5.17439e-05	6.43383e-05	0	0	0	0	7.23861e-05	5.64374e-05	5.90817e-05	0	0.000282941	0	0	0	0	0	0	8.88205e-06	0.000234289	0
	CDKAL1	6.83517e-05	0.000130398	0.000165654	1.07596e-05	0	0.000142604	0	4.25498e-05	1.0583e-12	1.24886e-05	0	0	0	0	7.40867e-26	0.000130011	6.42125e-05	2.36625e-05	8.43123e-05	0.00158581	0	1.43502e-05	4.72183e-05	0	0	9.55051e-05	0.000184975	0
	SOX4	0.000137909	0.000271497	2.73206e-05	0.000492198	0	0.000138515	1.77407e-05	0	0	2.47611e-05	8.1717e-05	0	0	0	0.000136201	0.000164112	0	0	9.58931e-05	0	0	0	0.000853788	0	0	0	0	0
	C6orf62	4.89474e-17	0.00121981	0.000448507	0	0	0.000202106	7.69946e-05	0.000249847	0.000406516	0.00046826	0	0	0	0.00010834	0.000629838	0.000401673	3.14706e-05	0	0.000315521	0.00124779	0	0	8.7695e-05	0	0	0	0.00143721	0
	FAM65B	0	0	0	0.000244032	0	0	1.18316e-05	0	0	0	0	0.000397628	0	0	0	2.0278e-06	0	0	6.17768e-06	0	0	0.000924279	0	0	0	1.26935e-05	0	0
	LRRC16A	0	0.000239721	0.000498899	0	0	0.000572878	0	0.000530788	0	9.80691e-05	0	0	0	1.62086e-34	6.69714e-05	0.00059537	0	0	0.000255677	0.0176726	0	0	7.74161e-06	0	0	0	0.00126796	0
	TRIM38	0.000126522	0.000479361	0.000104585	0.000584862	0	0.000196363	0.000221698	0	0.00035633	8.73476e-05	0	0	0	0	0	8.50811e-09	0.000322666	0	0.000443763	0	0	0	9.35174e-05	0	0	0.000126645	0.000716514	0
	U91328.19	8.53284e-30	3.39164e-05	6.55507e-06	0	0	8.89648e-06	2.06381e-05	2.4813e-05	5.1585e-26	1.53985e-05	0	0	0	1.65469e-05	6.51036e-05	1.10236e-05	0	0	0	0	0	5.43094e-05	0	0	0	2.18107e-06	1.95803e-05	0
	HIST1H1C	0	0	0	0	0.917191	0.00752222	0.00766811	0	0	0	0	0	0	0	0	0	0	0	0	0	0	0	0	0	0	0	0	0
	HIST1H4C	0	0	0	0	0	0	0	0	0	0	0.276475	0	0	0	0	0	0	0	0	0	0	0	0.00137594	0	0	0	0	0
	HIST1H2BC	0	8.15031e-05	0	0	0.0158331	0.00402776	0.000371583	0	0	0	0	0	0	0	0	0.000182485	0	0	0	0	0	0	5.46212e-05	0	0	0	0	0
	HIST1H2AC	0	0	0	0	0.0665041	0.0112435	0.00549574	0	0	0.00516311	0	0	0	0	0	0	0.00664106	0	0.000579232	0	0	0	0.000707771	0	0	0	0	0
	HIST1H2BE	4.87153e-05	9.11555e-05	1.3308e-05	0	0	8.72153e-06	2.04328e-05	3.29264e-05	0	2.45364e-05	0	0	0	0	0.000171172	1.04543e-05	0	0	1.3229e-05	0	0	0	1.07693e-06	0	0	0	6.19783e-05	0
	RP1-34B20.21	0	0	0	0.000201631	0	0.000590934	0	0	0	0.000199724	0	0	0	0	0.000535326	0.000350839	0.000657026	0.000653171	5.47896e-05	0	0	0	0.000181209	0	0	0	8.00654e-05	0
	HIST1H2BF	0	4.60497e-06	0	0	0	2.20082e-05	0	0	0	3.77946e-05	0	0	0	0	6.17613e-05	0.000102013	2.69993e-05	0.000126398	1.6648e-05	0	0	0	3.72108e-05	0	0	0	0	0
	HIST1H4E	0	0	6.73172e-05	0.000261364	0	0	4.20337e-05	3.66004e-06	0	5.55966e-05	0	0	0	0	0.000214125	0.000206441	0.00029562	0.000782968	3.21373e-06	0	0	0	0.000161191	0	0	0	0	0
	HIST1H2BG	0	0	0	0	0	0.000287754	2.90757e-05	0	0	0.000242143	0	0	0	0	0	0.00257471	0.000225178	0.000948575	3.36959e-05	0	0	0	0.001925	0	0	0	0	0
	HIST1H2AE	0.000118613	0	4.05053e-05	0	0	0.000196631	0.000135055	8.09573e-06	0	0.000232429	0	0	0	0	0.000413111	0.00103401	0.000249063	0.000271049	3.43932e-05	0	0	0	0.000643246	0	0	0	0	0
	HIST1H1D	9.34561e-05	0	6.68901e-05	1.90576e-05	0	0	9.21035e-05	0	0	0	0.000365026	0	0	0	0	0.000285557	3.6405e-05	0	0.000129937	0	0	0	5.74961e-05	0	0	0	0.000118173	0
	HIST1H2BH	0	0	1.89248e-05	0	5.95615e-06	3.53326e-05	2.55207e-05	3.47613e-07	0	0	0.00125022	0	0	0	5.73841e-05	6.21624e-05	3.83635e-05	0	1.46546e-05	0	0	0	1.39849e-05	0	0	0	0	0
	HIST1H4H	0.000165444	0.000606857	0.00014593	0	0	0.000555177	0.000381166	5.86445e-05	9.96482e-34	0.00047715	0	0	0	0	0.000225414	0.000219367	0.000462911	0	0.000118685	0	0	0	0.000116045	0	0	0	0	0
	BTN2A1	0.000121066	0.000164109	7.24167e-05	6.99019e-05	0	6.94148e-05	0.000104906	7.88552e-06	0.000339636	0.000113373	0	0	0	0	0.000166927	1.62462e-05	0	0	3.92305e-05	0	0	0	3.71276e-05	0	0	5.00563e-05	9.4022e-05	0
	HCG11	0	0.000124473	8.29533e-05	0	0	2.99432e-06	6.85174e-39	0	0	9.96101e-05	0	0	0	0	0	9.54357e-05	0.000150472	0	0.000112657	0	0	0	0.000100376	0	0	6.76869e-05	0.000233184	0
	CTA-14H9.5	0	1.8986e-05	9.48288e-06	0	0	8.96549e-06	0	1.68565e-05	2.08787e-05	3.01992e-05	0	0	0	0	0	0	6.40732e-05	5.40637e-05	1.29917e-05	0	0	0	1.30552e-05	0	0	6.97035e-06	0.000119607	0
	LINC00240	0	2.94986e-05	0	0	0	1.32682e-05	0	1.37011e-05	0	1.51967e-05	0	0	0	0	0	3.20789e-05	5.06485e-05	0	5.61794e-05	0	0	0	2.40686e-06	0	0	0	0	0
	HIST1H2AH	3.3745e-05	0	0	2.61098e-05	0	0	0	0	0	0	0.000292197	0	0	0	0	4.27115e-05	0	0	2.19794e-05	0	0	0	4.74871e-05	0	0	1.93497e-05	4.38709e-06	0
	HIST1H4J	0	0.000219305	0	0.00023246	0	0	0.000316676	7.23513e-05	0	0.00056979	0	0	0	0	0.000606173	0	0	1.12202e-05	2.66457e-05	0.000154979	0	0	9.48891e-06	0	0	1.89443e-05	0	0
	HIST1H2BN	0	0	9.36415e-05	1.72196e-05	0	0.000405156	0	0	0	0.000360213	0	0	0	0	0.000467335	0.000660712	0.000350031	0.000253787	9.55477e-05	0	0	0	4.30465e-05	0	0	0	0.000186782	0
	RP1-313I6.12	0.000797447	0.000795612	0.00068141	0.000452117	0	3.0552e-06	0	9.45894e-05	0	0.000252449	0	0	0	0.00144949	0.000868128	0.000496833	1e-45	0.00278011	0.000114143	0	0	0	0	0	0	0	7.72312e-05	0
	ZNF165	0.000352138	1.71879e-05	0.000147279	1.1579e-05	0	0	0	1.95626e-05	3.03575e-05	0	0	0	0	0.000271154	0	9.90853e-05	0	0	4.54775e-05	6.89502e-05	0	0	0	0	0	0	0	0
	ZSCAN9	0	7.57363e-05	9.22763e-05	7.69611e-05	0	6.91502e-05	2.1094e-05	2.34728e-05	5.42983e-05	5.58211e-05	0	0	0	8.8212e-31	2.78235e-05	3.34154e-05	9.87725e-05	0.000142305	8.3309e-05	0	0	0	3.73803e-05	0	0	0.000112907	3.89819e-05	0
	ZSCAN12	2.72307e-05	1.69246e-05	3.82142e-05	0	0	1.19791e-05	2.10422e-05	0	3.05718e-05	0	0	0	0	0	1.57568e-05	2.71414e-05	2.49474e-05	0	3.97367e-05	0	0	0	2.73555e-06	0	0	8.24342e-36	2.07086e-05	0
	HLA-F	0.000769727	0.000693074	0.000445368	0.00427919	0	0	0.00570383	0.0013975	0.00257282	0	0	0	0	0.000350095	0.00421136	0.000179442	0	0	0.000675501	0	0	0	0.000161129	0	0	0.00487612	0	0
	HLA-A	0	0.0602422	0.00846199	0.0139635	0	0	0.102708	0.00623501	0.074363	0	0	0	0	0	0	0	0.0149188	0	0.00693999	0	0	0	0.011634	0	0	0.143066	0	0
	ZNRD1-AS1	0	0.000117108	1.7629e-05	0	0	0	1.72731e-05	0	0	2.53007e-05	0	0	0	0	8.54804e-05	0	3.22729e-09	0	8.29671e-05	0	0	0	1.13105e-05	0	0	0	0.000132161	0
	HCG18	5.78229e-05	0.000181153	0.000145528	6.55568e-05	0	0.00010998	0	3.62848e-06	0	5.1842e-05	0	0	0	5.32636e-05	0.000218812	0.000133776	0.000266382	0	0.000233919	0	0	0	9.66377e-05	0	0	0	0.000514321	0
	TRIM39	7.83481e-06	5.7931e-05	8.03421e-05	4.4071e-06	0	2.62697e-06	7.26847e-06	3.83265e-05	4.06882e-05	0	0	0	0	8.66317e-05	3.70493e-05	1.70289e-05	0	0.000121221	6.17325e-05	0	0	0	3.22164e-05	0	0	4.78445e-05	0.000105573	0
	RPP21	0.000395005	0.000170645	3.61814e-05	0.000257639	0	0.00039991	0.000384665	6.56336e-05	0.000268648	0.00163393	0	0	0	0.000179284	0.000130615	0.000112752	0.000365428	0	0.000112805	0	0	0	0.000188737	0	0	1.02839e-37	0.000123937	0
	PPP1R10	0.00131449	0.00276585	0.000646638	0	0	0.000557811	0	6.0568e-36	6.58063e-28	0	0	0	0	0	0.00741685	8.88875e-05	0.000278354	0.00129527	0.000463035	0	0	0	0	0	0	6.33607e-10	0.00109578	0
	TUBB	0	0.00149069	0.00218183	0.000183067	0	0.00380554	0.000489284	0.0011596	0.00399666	0.000984666	0.0519753	0	0	0	0.000619481	0	0.00312453	0	0.00155946	0	0	0	0.00182374	0	0	0.00174899	1.11847e-15	0
	IER3	0.000358827	3.50233e-05	1.11918e-05	0	0	0.000143616	0	0	0	0	1.49301e-05	0	0	0	6.93742e-06	0.000179759	0	0.000458606	0	0	0	0	0	0	0	0.000153765	2.56019e-39	0
	SFTA2	1.86379e-05	0.000457072	0.00011849	0	0	2.79551e-05	6.30985e-05	0	0	0.000318552	0	0	0	0.000122303	0.000489893	5.18152e-06	0	0	0	0	0	0	6.65697e-06	0	0	0.000385418	0	0
	XXbac-BPG299F13.17	0	0.000510166	8.30581e-05	0.000115342	0	0.000206713	3.40121e-05	0	0.000191234	0	0	0	0	6.20075e-05	0.000504136	0.000206197	7.13122e-05	0.000130135	6.36405e-05	0	0	0	0.000228886	0	0	4.30742e-05	0.000124315	0
	HCG27	6.40655e-05	7.78116e-05	0	1.60614e-05	0	0	6.59975e-05	0	0	6.37081e-05	0	0	0	0	0.000125144	3.03855e-05	2.03921e-05	4.53832e-05	2.6835e-23	0	0	0	0	0	0	1.45831e-05	3.30166e-05	0
	XXbac-BPG181B23.7	4.57097e-05	1.79625e-05	3.49768e-05	0	0	0	1.48155e-05	1.42224e-05	1.83721e-05	1.85362e-05	0	0	0	0	4.44695e-05	3.84805e-06	9.30942e-05	0	1.18525e-05	0	0	0	0	0	0	2.62336e-05	9.17765e-06	0
	DDX39B	5.78913e-05	7.89693e-05	0.000127376	0.000164838	0	0.000117713	0	1.16034e-05	0.000127904	0	0	0	0	1.98326e-20	0	0.00010783	0.000308672	1.64139e-05	8.63937e-05	0	0	0	0	0	0	0	0.000327185	0
	LTA	0	0.000135508	1.13097e-05	9.7296e-05	0	2.17865e-05	3.10842e-05	2.26587e-05	0	5.7871e-05	3.72027e-05	0	0	5.05726e-05	2.04762e-06	0	0	0	0	5.91725e-05	0	0	2.57837e-05	0	0	0.000122072	0	0
	LTB	0	0	0	0.00719157	0	0	0	0.000444136	0	0	0	0	0	0	0	0	0	0	0	0	0	0	0	0	0	0	0	0
	LST1	0	0	0	0	0	0	0.000288469	0	0	0	0	0.0116479	0	0	0	0	0	0	0	0	0	0	0	0	0	0	0	0
	AIF1	0	0	0	0	0	0	0.000356045	0	0	0	0	0.00829406	0	0	0	0.000204787	0	0	0	0	0	0	0	0	0	0	0	0
	VARS	0	0.000411836	0.000389945	1.24968e-07	0	0.00030551	0	0.000705388	0.00060712	0.000126996	0	0	0	0	0.0002826	0.00025707	0.000884499	0	0.000457239	0	0	0	0.000265766	0	0	9.68635e-05	0.000581439	0
	HSPA1A	0	0	3.45977e-06	0.000341678	0	0	0.000608809	0.000148618	0	0	0	0.0216365	0	0	0	0	0	0	0	0	0	0	0	0	0	0	0	0
	HSPA1B	0.000289198	0	0	0.000565611	0	7.21988e-05	0.00105266	0.000229135	0	0.00015175	0	0.00321593	0	0	0	7.25085e-05	0	0.00177812	0	0	0	0	0	0	0	0	0	0
	C2	0	0	0	0	0	7.55085e-05	0.000586129	0.000412879	0	0	0	0.000610544	0	0	0	0	0	0	0.000116569	0	0	0	0.00081886	0	0	0.000260851	0	0
	SKIV2L	4.30039e-05	5.37977e-05	9.82687e-05	6.56424e-05	0	0.000110591	9.02507e-05	7.16444e-05	0.000149821	8.32681e-05	0	0	0	0	0.000144269	0.00017136	0.000158595	0	0.000137657	0	0	0	5.9515e-05	0	0	0	0.000213787	0
	PBX2	0.000411501	0.000397802	6.13239e-05	6.87282e-05	0	7.76083e-06	0	5.51769e-05	0.000276518	4.61384e-05	0	0	0	6.6518e-05	0.000118128	0.000165071	2.38357e-05	0	0.000247541	0	0	0	0	0	0	0	0.00035119	0
	NOTCH4	0	7.99308e-05	2.55674e-05	0	0	7.83915e-06	0	7.27076e-06	1.37656e-05	0	0	0	0	2.94769e-05	0	2.29739e-05	0	7.67921e-05	1.01281e-05	0	0	0	1.03057e-05	0	0	0	1.23157e-05	0
	HLA-DRA	0	0.00422501	0	0.11852	0	0	0	0	0	0	0	0	0	0	0	0	0	0	0	0	0	0	0	0	0	0	0	0
	HLA-DRB5	0	0	0	0.0118635	0	0	0	0	0	0	0	0	0	0	0	0	0	0	0	0	0	0	0	0	0	0	0	0
	HLA-DRB1	0	0.000221429	0	0.0461789	0	0	0.000357583	0	0	0	0	0	0	0	0	0	0	0	0	0	0	0	0	0	0	0	0	0
	HLA-DQA1	0	0	0	0.0171571	0	0	8.76627e-05	0	0	0	0	0	0	0	0	0	0	0	0	0	0	0	0	0	0	0	0	0
	HLA-DQB1	0	0	0	0.0110661	0	0	0.000408496	0	0	0	0	0	0	0	0	0.000955381	0	0	0	0	0	0	0	0	0	0	0	0
	HLA-DQA2	0	0	0	0.00912718	0	0	0	0	0	0	0	0	0	0	0	0	0	0	0	0	0	0	0	0	0	0	0	0
	TAP1	0	0.00227302	0.000252242	0.000423158	0	0.00254743	0.00193312	0.000347879	0.00514438	0	0	0	0	0	0.00179427	0.000544153	0.00174939	0	0.000688318	0	0	0	0.00119692	0.00752283	0	0.00384653	2.68411e-12	0
	HLA-DMB	0	0	0	0.00697079	0	0	0	0	0	0	0	0	0	0	0	0	0	0	0	0	0	0	0	0	0	0	0	0
	HLA-DMA	0	0	0	0.0212772	0	0	0.000206754	0	0	0	0	0	0	0	0	0.00170557	0	0	0.000546205	0	0	0	0	0	0	0	0	0
	HLA-DPA1	0	0	0	0.0390531	0	0	0.000957733	0	0	0	0	0	0	0	0	0.000804212	0	0	0	0	0	0	0	0	0	0	0	0
	HLA-DPB1	0	0	0	0.0201113	0	0	0	0	0	0	0	0	0	0	0	0	0	0	0	0	0	0	0	0	0	0	0	0
	RGL2	0.000152522	0.000265536	0.000325158	4.44284e-05	0	0.000163526	4.50262e-06	1.86765e-05	3.72954e-06	1.7141e-05	0	0	0	0	0.000242189	0.000120202	3.64424e-05	4.97531e-05	0.000304555	0	0	0	0.00011395	0	0	1.0865e-06	0.00015287	0
	ITPR3	6.33445e-05	0	0	3.21075e-05	0	0	4.19283e-05	9.21563e-05	0	6.24098e-05	0	0	0	1.35474e-05	0	0.000142307	0.000105409	0	1.9175e-05	0	0	0	0	0	0	0.000246188	0.000226815	0
	RP11-140K17.3	0	0.00127546	0.000190869	0	0	0.000154761	0.000300399	0.000156419	8.63896e-05	0.000363768	0	0	0	0	0.00206657	0.000468997	0.000151548	0	7.92892e-05	0	0	0	0.000120366	0	0	0.00018434	2.79553e-15	0
	ZNF76	4.24276e-05	8.74408e-05	0.00017354	2.76385e-05	0	0.000109458	6.20506e-05	4.38258e-05	5.89394e-05	3.1174e-05	0	0	0	0	3.53417e-05	4.00926e-05	6.71854e-05	5.81064e-05	7.47257e-05	0	0	0	8.7342e-05	1.11323e-33	0	0.000159292	0.000210404	0
	FKBP5	0	0.000404927	2.59491e-05	0	0	0.000559165	0.00039886	0.000787879	0	0.000244478	0	0	0	0.000108821	0.000888339	0.000256035	0.000120104	0	0	0	0	0	0.000168129	0	0	0.000441197	0.000281141	0
	ETV7	0	0	4.01289e-05	0.00149556	0	0.000153477	0	0	0	0	0	0	0	0	0	0	0	0	0	0	0	0	2.7338e-05	0	0	0	0	0
	KCTD20	5.47529e-05	0.000120088	5.6765e-05	0	0	0.000198864	4.51474e-05	7.30608e-05	7.98503e-05	7.52179e-05	0	0	0	0	0.00016265	5.21889e-05	0.000157813	0	0.000164217	0	0	0	7.01915e-05	0	0	0	0.000519817	0
	CDKN1A	0.00366827	0	0.00225821	0	0	0.003728	0.00137363	0.00121054	0	0.0077456	0	0	0	0.00359908	0.000460493	0	0.00700638	0	0.000329817	0	0	0	0.00132175	0	0	0	0	0
	CPNE5	0.000842193	0.0018868	0.00164046	0.00578134	0	0.00145947	0.00189847	0.000858232	0	0.00163424	0	0	0	2.04427e-09	0.000408079	0.00036691	0	0	0.0012433	0	0	0	0.000465405	0	0	0.00359592	0.00243703	0
	FGD2	0	8.89397e-05	0	9.9639e-05	0	9.05381e-07	0	0.000189448	0	0	0	0	0	0	0.000316293	9.59312e-05	0	0	0.00060313	0.0073356	0	0	0	0	0	0.000529997	0.000285363	0
	PIM1	0.00250253	0	0.00040204	0	0	0.000164613	0.000321323	5.19495e-05	0	0	1.2927e-05	0	0	0	0	0.00237484	8.65342e-06	0	0	0	0	0	0	0	0	0.000565179	0.000486036	0
	CMTR1	5.33228e-05	5.711e-05	2.07514e-05	4.88266e-05	0	6.20263e-05	1.21841e-05	5.57855e-05	4.2554e-05	3.12902e-05	0	0	0	7.46906e-14	0	6.99016e-05	6.8724e-05	0	5.24344e-05	0	0	0	2.037e-05	0.000579236	0	1.62187e-28	0.000143908	0
	ZFAND3	0.000132057	4.03909e-05	5.04664e-05	0	0	0	0.000166945	0.000171784	0.000168183	0.000205896	0	0	0	3.08128e-05	1.01812e-05	4.25861e-05	0	0	5.92267e-05	0	0	0.000128082	0.000186783	0	0	1.54899e-05	0.000216313	0
	BTBD9	0	5.52832e-05	3.52563e-06	0	0	1.43193e-05	0	2.61073e-05	0	0	0	0	0	3.94877e-05	6.55486e-05	3.70148e-05	3.09091e-05	1.19431e-13	2.44183e-05	0.000793627	0	0	2.47245e-06	0	0	0	6.73209e-05	0
	CCND3	0	0.00075813	0.000872064	0.000866249	0	3.70178e-05	0.000286	0.000248303	0.00023905	0.00012893	0	0	0	0.000938362	0.00101588	0.000872458	0.00024948	0	4.933e-05	0	0	0	0.000880793	0.000887558	0	0.00102039	9.75521e-05	0
	TRERF1	0	2.53139e-05	0	5.89482e-05	0	3.55277e-05	0	8.54182e-05	0	4.51689e-05	0	0	0	0	0	0	6.06175e-05	0	1.43373e-05	0	0	0	0	0	0	0.000131877	0	0
	UBR2	0.00028138	8.8628e-05	0.000182877	6.57986e-05	0	0	6.16977e-06	3.82607e-05	0	5.00394e-05	0	0	0	0	5.49221e-06	0.000337973	0	0.000254027	0.000157608	0	0	0	7.74702e-05	0	0	5.43847e-05	0.000957725	0
	GLTSCR1L	9.85291e-05	1.05329e-05	1.93941e-05	9.91259e-05	0	2.04687e-05	2.1766e-05	6.67765e-05	0	0	0	0	0	4.60218e-05	5.02411e-05	4.81905e-05	0	0	6.11579e-05	0	0	0	2.72841e-05	0	0	9.64732e-06	0.000265193	0
	C6orf226	0.000233171	0.000961977	0.000421483	0	0	4.80641e-05	0.000247715	4.32255e-05	0.000151549	0.000430553	0	0	0	1.43067e-05	0.00110854	0.000264201	2.45017e-05	4.23e-43	0.000178912	0	0	0	0.000310885	0	0	0.000210623	0.00023142	0
	SRF	0.000190878	3.27737e-06	0	0	0	0.000115519	0	8.79087e-05	0	0.00017221	0	0	0	7.02603e-05	0	0.0001914	9.53722e-05	0	0	0	0	0	0	0	0	0.000144194	0.00023631	0
	CUL9	4.94994e-05	1.72998e-05	4.60078e-05	5.48365e-05	0	8.40569e-05	8.20887e-06	1.27964e-05	2.3494e-41	4.24714e-05	0	0	0	0	4.62341e-07	4.40817e-05	6.93194e-05	0	6.8509e-05	9.99172e-05	0	0	0	0	0	5.76712e-06	9.73473e-05	0
	ABCC10	0	0.000105489	5.05586e-05	0.000129731	0	4.65632e-05	2.36321e-05	0	3.5164e-05	3.52149e-05	0	0	0	0	8.59698e-06	9.58892e-06	7.7891e-05	3.11585e-05	4.90309e-05	0	0	0	2.43251e-05	0	0.000255636	7.23756e-05	0.000100883	0
	VEGFA	4.20216e-06	0.000178313	0	0	0	0.000169703	4.40345e-05	0.000158099	0	0.000193515	0	0	0	0	8.56422e-05	8.77466e-05	0.000115432	5.84907e-05	0.000146549	0	0	0	0	0	0	0	0.000184558	0
	TMEM63B	9.53733e-05	1.75196e-05	0	0	0	2.68236e-05	1.81665e-06	6.02095e-06	0.000101675	1.75158e-05	7.07516e-05	0	0	4.27556e-05	0	3.22003e-05	0	0	0	0	0	0	1.45917e-05	0	0	4.897e-05	0.000102903	0
	RP11-385F7.1	0	0.000256901	4.69592e-05	0.000213833	0	8.4247e-06	3.81529e-05	1.22222e-05	0	6.76175e-05	7.85172e-05	0	0	0	0.000435719	3.98255e-05	4.39082e-05	0.0001215	0	0	0	0	2.58316e-06	0	0	4.00619e-05	7.74994e-06	0
	CD2AP	2.30516e-08	0.000355032	0.000279036	2.66545e-05	0	0.000200496	0.000169194	0	0.000333197	7.6421e-05	0	0	0	0.000183004	0.000122703	5.29535e-05	1.89872e-05	0	0.000239213	0	0	0	0.000187911	0	0	5.28044e-05	0.000646426	0
	EFHC1	6.73339e-05	0.000106374	8.79306e-05	8.71478e-23	0	2.07413e-05	2.35533e-05	4.60459e-05	1.70741e-05	0	0	0	0	0	0.000131239	0.000741468	1.08981e-05	0.000174978	0.000115752	0	0	0	1.17576e-05	0	0	0	0.000279955	0
	TRAM2	0.000137117	0.000162317	0.000555957	0	0	0.000227887	0.000142118	0.000352267	0	0.000299575	0	0	0	0.000214955	0.000212798	0.00117792	0.00017555	2.2e-44	0.000277676	0	0	0	4.59499e-06	0	0	0	0.00120059	0
	DST	0	0.000267718	0.00209707	0.00020551	0	8.11801e-15	2.46366e-05	0	0	0.000434482	0	0	0	0	0	0	0.00168132	0	0.000449795	0	0	0	0.00106536	0	0	0.00137426	0.00111707	0
	ZNF451	0.00033211	5.75305e-05	0.000130461	4.6857e-05	0	8.65918e-05	0	4.48476e-06	0.000306159	0.000269973	0	0	0	1.38751e-19	0	0.000328224	6.7e-44	0	0.000162229	0	0	0	0.000107591	0	0	0	0.000630444	0
	XXbac-BPGBPG55C20.2	0	2.78234e-05	3.73303e-06	6.69461e-05	0	0	0	0	4.97044e-06	3.00777e-06	0	0	0	0	1.39945e-05	1.19258e-05	0.000151618	2.79995e-05	4.03875e-05	0	0	0	0	0	0	0	0.000160551	0
	LINC00680	3.32704e-05	0.000199414	6.35148e-05	0	0	3.53281e-05	2.3475e-05	3.96202e-05	0.000107109	2.25281e-05	0	0	0	0	6.11746e-05	2.98817e-05	0	2.2987e-05	7.49769e-05	0	0	0	1.74811e-05	0	0	0	0.000147705	0
	KHDRBS2	0	0.000117604	3.99458e-05	1.08658e-05	0	0	0	0	0	1.50231e-05	0	0	0	0	0	0	6.82155e-05	0	4.52799e-05	0	0	0	0	0	0	0	0	0
	PHF3	0.000288567	0.000317612	0.000512467	0	0	0.000405938	8.24553e-06	0	2.47971e-05	0	0	0	0	0	0	0.000266329	0.000345079	0.000258213	0.000645093	0	0	0	3.01569e-05	0	0	0	0.00159662	0
	EYS	0	4.2188e-05	0	0	0	7.74159e-05	9.50849e-05	8.37625e-05	0	3.50214e-05	0	0	0	0	1.53844e-05	0	5.02097e-05	0	1.7786e-05	0	0	0	0	0	0	0	4.15953e-06	0
	B3GAT2	0.000185602	0.000206516	7.8755e-05	0	0	0	0.000150036	0	0.000345106	0.000281607	0	0	0	0.000159842	0	6.62418e-05	8.09959e-05	0	4.47494e-05	0	0	0	0	0	0	0	0.000370176	0
	OGFRL1	0	1.7092e-05	0.000174151	2.23441e-05	0	0	0	2.68644e-05	2.63946e-06	1.51776e-05	0	0	0	0.000117176	0	5.10072e-05	0	0	8.22457e-05	0	0	0	0.000217473	4.6171e-06	0	0	8.91129e-05	0
	KCNQ5	0.000118027	1.17131e-05	4.92349e-05	0	0	0	1.19773e-05	0	8.40759e-21	4.64634e-05	0	0	0	6.54575e-05	5.37283e-05	3.35737e-05	7.68851e-05	0	4.64567e-05	0	0	0	6.43321e-06	0	0	6.14595e-05	3.95207e-05	0
	SENP6	0	0.00036942	0.000371638	8.51699e-05	0	0.000250422	0.000104532	1.41808e-05	3.03447e-24	5.65768e-05	0	0	0	1.631e-42	5.36627e-05	0.000254204	0.000400926	0	0.00056901	0	0	0	0.000159338	0	0	0.000330361	0.00107502	0
	MYO6	0	0.000322615	0.000198439	0	0	0.000336721	0.000639071	0	0	0	0	0	0	0.000157077	0	3.34805e-05	0.00098087	0	0.000703803	0	0	0	0.000250814	0	0	0.00183857	0.000540102	0
	IBTK	5.19003e-05	0.000152586	0.00024881	0	0	9.56547e-05	9.6082e-05	0	0.000344028	0	0	0	0	0	0	0.000507204	0	0	0.000227667	0	0	0	9.40273e-05	0	0	0	0.000618764	0
	DOPEY1	0	5.06705e-05	1.04544e-06	5.57787e-05	0	2.19946e-05	0	9.39575e-06	0	0	0	0	0	0	0	1.8184e-05	7.79624e-05	7.39144e-08	5.23351e-05	0	0	0	3.13946e-06	7.91709e-05	0	3.74648e-05	0.000134832	0
	SYNCRIP	2.11565e-05	0.000749253	0.000566309	0	0	0.000324004	0.000150197	0.00013978	0.000937966	0.000286912	0	0	0	0.000132352	0.000427657	0.000479558	0.000623102	0	0.000773021	0	0	0	0.000383457	0	0	0	0.00141562	0
	ZNF292	2.4316e-05	0.000247014	0.000220533	0	0	0.000376447	9.91263e-05	0	0	3.36196e-05	0	0	0	5.02103e-21	5.07271e-05	0.000348506	0.000261681	0	0.000448039	0	0	0	3.53872e-05	0	0	0	0.00131001	0
	SLC35A1	1.77561e-05	0.000140592	0.000162217	7.90097e-05	0	0.000155226	0.000122911	6.93198e-05	0.000472143	2.84335e-05	0	0	0	5.25336e-05	7.93441e-05	0.000203833	3.19815e-05	0	0.000172538	0	0	0	6.78214e-05	0	0	0.000170374	0.000161827	0
	ORC3	0.000126439	0.000173247	0.000234855	9.99386e-06	0	0.000198712	9.73399e-05	0.000327358	0.000504914	0.000508204	0	0	0	0	0.000322356	0.000407537	0.000268042	0	0.000222871	0	0	0	0.000172611	0	0	0.000180977	0.000202352	0
	RNGTT	0.000438479	0	0.000705407	0.00283097	0	0.000388531	0	0.000191074	0	4.02022e-05	0	0	0	0.000531768	0.000176406	0.000334379	0	0.000472304	0.000870872	0	0	0	0.000585119	0	0	0.0016644	0.000418542	0
	PM20D2	0	5.0571e-05	4.31412e-05	0	0	0.000471271	9.50428e-05	0.000326269	0	0.000345919	0	0	0	1.9898e-11	0	1.43991e-05	0.000473281	0	0.000517344	0	0	0	3.79802e-05	0	0	3.90136e-05	0.000413649	0
	MANEA-AS1	0	0.000363682	0.000178981	0	0	0	9.7891e-05	0	0	0	0	0	0	0	0.000997346	0.000122158	0.000645884	2.52939e-05	0.000150828	0	0	0	3.42022e-05	0	0	0	0.000253382	0
	MMS22L	0	1.38587e-05	7.59801e-05	7.68973e-05	0	0	2.77369e-05	0	0	0	0.00160623	0	0	0	0	1.56141e-05	7.99753e-05	0	6.82323e-05	0	0	0	0	0	0	0	0.00012049	0
	TSTD3	6.02672e-05	0.000207378	0.000128418	2.68061e-05	0	0.00012254	7.36299e-05	7.75961e-06	5.47157e-05	0.000159464	0	0	0	0	0.000105685	3.44519e-05	7.61703e-06	0	0.000144375	0	0	0	3.90479e-05	0	0	7.49656e-05	2.57621e-16	0
	ASCC3	9.11604e-05	0.000476421	0.000123811	3.26416e-05	0	0.000707944	0	2.60937e-05	5.83787e-05	4.34145e-05	0	0	0	0	0	0.00018791	0.000371326	0	0.000655722	0	0	0	0.000188839	0	0	0	0.000951621	0
	RP3-467N11.1	4.18644e-05	0.000149504	4.14594e-05	0	0	5.23639e-05	3.28612e-05	3.60525e-06	2.0038e-05	0	0	0	0	0	0.000116032	4.28676e-05	1.69824e-05	0	1.83604e-05	0	0	0	2.7472e-05	0	0	0	4.39375e-05	0
	PRDM1	0.00126562	0.000138223	0.000653749	0	0	0.00453626	0.000877598	0	1.69809e-25	0.00151523	0	0	0	0	0.000813138	0.00153951	0.00151106	0	0.000725464	0.034612	0	0	0.00175077	0	0	0	0.00350476	0
	ATG5	0.000447822	0.000380507	0.000302675	0.000100566	0	0.000697403	0.000394668	0	0.00222003	0.000203501	0	0	0	0	0.00027782	0.0011808	0.000115732	0	0.000269445	0	0	0.000280395	0.00120717	0	0	0.000653692	0.0001604	0
	AIM1	0	0	0	0	0	5.03732e-06	0	0	0	2.97635e-05	0	0	0	1.23167e-05	3.69983e-05	1.45964e-05	0	0	0	0	0	0.000587419	0	0	0	0	0	0
	QRSL1	0	0.000199926	0.000169917	0.000393482	0	0.000126467	8.10374e-05	2.45681e-05	3.23387e-06	6.09386e-05	0	0	0	0	0	0.000140048	0.000297574	0	0.000189426	0	0	0	7.7591e-05	0	0	8.58801e-05	0.000143284	0
	CD24	0	0	0	0.00113238	0	0	0	0	0	0	0	0	0	0	0	3.31372e-05	0	0	0	0	0	0	0	0	0	6.4518e-05	0	0
	RP1-191J18.66	0	0.000140165	2.5367e-05	5.07046e-06	0	2.19813e-05	3.32136e-06	0	0	4.29601e-06	0	0	0	0	0.000150759	1.31424e-05	0	4.07157e-05	2.69088e-05	0	0	0	0	0	0	0	4.13813e-05	0
	FOXO3	0	0	0.000214803	0	0	0.00075463	0.000375325	1.09447e-33	0	0.000554695	0	0	0	0.00143717	0.000312444	0.00129365	0.000333896	3.58604e-05	0.000393452	0	0	0	0.000377336	0	0	0.0010916	0.00365638	0
	ARMC2	0.000107684	0.000288039	0.000341279	0	0	0.000335607	0.000152902	0	0	0.000413093	0	0	0	0.000263707	6.43802e-08	0.000344918	0.000173752	0	2.06936e-05	0	0	0	0.000360494	0	0	0.000562671	0	0
	SESN1	0	5.68007e-05	0.000132714	0.000231152	0	0	4.73414e-05	0	0	2.01531e-05	0	0	0	9.65236e-05	3.93193e-05	0.000419879	0.000506705	0	8.35836e-05	0	0	0	7.92795e-05	0	0	0	0.00029439	0
	RP11-787I22.3	9.64616e-12	8.92048e-06	9.36187e-06	0	0	3.81458e-05	2.80732e-05	0	0	1.74198e-05	0	0	0	7.67634e-05	0	7.05821e-21	7.77664e-07	0	1.72817e-06	0	0	0	0	0	0	3.32027e-05	3.4115e-05	0
	AK9	0	0.000151564	7.27136e-06	0.000155761	0	6.70227e-05	0.000132022	0	0	9.50715e-05	0	0	0	0	0.000153649	0.000103959	0.000362499	0	0.000127003	0	0	0	3.23048e-05	0	0	0.000169589	0.000577213	0
	FAM229B	0	0.000373805	0.000188009	0	0	9.10197e-05	8.08362e-05	0	0	0.000141021	0.00020939	0	0	0.000100002	0.00011409	0.000102784	0.000108562	0	0.000485463	0	0	0	0.000146126	0	0	0	0	0
	RP11-367G18.1	7.68958e-05	3.38795e-05	0	0	0	2.38672e-05	1.89191e-05	0	0	2.48947e-05	0	0	0	0	0	0.000467611	9.69189e-06	0	1.25855e-05	0	0	0	8.27046e-06	9.42312e-05	0	0.000148799	4.01799e-06	0
	MARCKS	0.00154779	0.000933901	0.00147487	0.000893687	0	7.48401e-05	6.95223e-05	0	0	0.000493085	0	0	0	0.0026965	0	0.00158911	0	0	0.000372569	0.00130824	0	0	0.000120621	0	0	0	0.00077815	0
	TSPYL1	0.000114771	0.000149624	0.000220182	0	0	0.000264086	0.000133031	0.000305144	0	0	0	0	0	0.0001559	0	9.84408e-05	0	0	0.000563098	0.0150064	0	0	0.00016844	0	0	0.000697997	0.000703166	0
	FAM26F	0	0.000461319	0	0	0	0.000328392	2.64944e-05	0.00172727	0	0.00152463	0	0	0	0	0	1.87907e-05	0.000321785	0	0	0	0	0	0.000500684	0	0	0	0	0
	RSPH4A	0	5.76715e-05	8.50178e-06	0	0	9.43035e-06	6.38368e-05	9.30064e-05	0	5.9206e-06	0	0	0	6.5983e-05	0.000217767	1.28702e-05	0	3.48468e-05	2.12874e-05	0	0	0	0	0	0	5.70816e-05	6.7324e-06	0
	KPNA5	3.82984e-06	0.000116111	3.61372e-05	4.95137e-05	0	2.56942e-05	4.56846e-05	0	0	0.000101011	0	0	0	0	0	6.37265e-17	3.74653e-05	0.000139496	2.88819e-05	0	0	0	6.55134e-07	0	0	5.55148e-06	0.000348339	0
	CEP85L	0.000108568	0.00014148	0.000445376	0.000119176	0	0.000293724	6.61667e-05	2.06884e-05	3.279e-42	7.14846e-05	0	0	0	8.48845e-05	2.45837e-36	8.15121e-05	0	0	0.000170761	0	0	0	5.56058e-05	0	0	4.09523e-28	0.000324717	0
	MAN1A1	0.000694709	0.000418074	0.00108043	0	0	0	0.000482938	0.00855106	7.76587e-15	0.000270358	0	0	0	0	0	0.0025345	0.000156616	0	0.000159421	0	0	0	0.00195564	0	0	8.88152e-05	0.00254458	0
	TBC1D32	0	4.8743e-05	1.53743e-05	7.75393e-05	0	0	5.49734e-06	0	1.09729e-05	1.16862e-05	0	0	0	2.42515e-05	2.96251e-05	1.85118e-05	5.0413e-05	5.10412e-05	2.9057e-05	0	0	0	9.34327e-07	0	0	0	2.56016e-05	0
	SERINC1	0.000207582	0.00050126	0.00080724	0.000102183	0	0.000228766	0.000460072	0.000577998	0.00115443	0.000211524	0	0	0	0.000351972	0.000299454	0.000553727	4.59512e-05	0	0.000683727	0	0	0	0.000295351	0	0	0.000696071	0.00106084	0
	SMPDL3A	0	7.83448e-05	0	0	0	0	1.54233e-05	0	0	0	0	0	0	0	0	4.43933e-05	0	0	0.000105233	0	0	0	0	0	0	0	0	0
	NCOA7	0	0.000942267	0.000801844	0.00140502	0	0.000955296	0.000221595	0	0	0.000294235	0	0	0	0.000605743	0.000429894	8.54506e-05	0.000115828	0	0.000732531	0	0	0	0.000129174	0	0	0.000733381	0.0012605	0
	ARHGAP18	0	0.000642504	0.000657663	1.53901e-05	0	0.000339085	8.95333e-05	7.31895e-06	0.000216201	3.89343e-05	0	0	0	0.00034421	6.91807e-05	0.000260111	0	0	0.000487508	0	0	0	0.000350609	0	0	0	0.000452107	0
	TMEM244	0	0	0	0	0	7.98231e-05	0	0	0	6.50301e-05	0	0	0	0	0	4.56103e-05	0	0	0	0	0	5.5098e-05	0	0	0	0	0	0
	L3MBTL3	0	4.42523e-06	5.80034e-05	0.000215358	0	4.33158e-05	5.34591e-06	6.93919e-05	8.91065e-05	4.42171e-05	0	0	0	0	4.59054e-05	0	1.02014e-19	0	1.35385e-05	0	0	0	1.42855e-05	0	0	2.85231e-05	3.78233e-05	0
	EPB41L2	0	0	0.000102625	0.000102868	0	4.7194e-05	2.63106e-05	0.000377771	4.66664e-05	0	0.000473639	0	0	1.91321e-05	0	2.73729e-05	0	0	5.53499e-05	0	0	0	2.94022e-05	0	0	5.77122e-05	0.000149067	0
	MED23	0	1.57913e-05	8.57097e-05	0.000169504	0	2.93185e-05	3.96278e-05	8.72782e-05	7.85627e-05	0	0	0	0	0	1.89908e-05	5.96807e-05	2.48221e-05	0	4.92841e-05	0.00150758	0	0	0	0	0	3.84241e-05	0.000248872	0
	CTGF	0	0	0.000246777	2.52758e-05	0	0	0	0	0	0.000156318	0	0	0	0	0.000103806	0	0	0	0	0	0	0	0.00126706	0	0	0.000329803	0	0
	LINC01013	0	0	0	0.00109577	0	0	0.000673592	0	0	0	0	0	0	0	0	0	0	0	0	0	0	0	1.34505e-05	0	0	0	0	0
	STX7	0	0.000589924	0.00053193	0.000831329	0	5.95812e-05	0.000209384	0.000183813	0.000331539	0.000100323	0	0	0	0	0.000261494	0.000323528	0.00046956	0	0.000370856	0	0	0	0.000289644	0	0	0.000574867	0.000652072	0
	VNN2	0	0	1.41526e-05	0.000436692	0	0	0	9.99491e-06	0	0	0	0	0	1.63192e-05	0	6.10943e-05	0	0	0	0	0	0.000141559	0	0	0	0	0	0
	SGK1	0.000819641	8.13559e-08	0	2.36095e-05	0	0.000378037	7.02146e-05	0.00031372	0.000270042	0	0	0	0	0.000219076	0	0.000157789	0	0	0.000132944	0	0	0	0	0	0	0	0	0
	HBS1L	0	0.000276179	0.00040892	0	0	0.000359558	5.65183e-05	0.000320029	0.000138928	5.16476e-05	0	0	0	0	5.7604e-05	0.000550185	8.36389e-05	0	0.000322886	0	0	0	0.00014076	0	0	0.000151693	0.000546949	0
	AHI1	0	0.000428017	0.000508869	0	0	0.000298348	0.000193641	0	0	0.000504625	0	0	0	0.000246827	0	0.000356365	0.000303812	0	0.000581995	0	0	0	0.000346773	0	0	0	0.000995882	0
	RP3-325F22.5	0	0.00016895	0	0	0	0.000166105	3.81623e-05	0	0	0.000587919	0	0	0	0	0.000117521	0	0.000280677	0	0	0	0	0	1.97003e-05	0	0	0.000182244	0.000107815	0
	MAP3K5	0	7.91178e-05	1.70716e-05	4.76633e-05	0	0	2.28796e-05	0	0	0.000159502	0	0	0	0	0.000144421	0	4.14324e-05	0	0.000119787	0	0	0	5.58276e-05	0	0	0.000357255	0.000277656	0
	RP11-356I2.4	0.000172163	0.000205281	3.68379e-05	0	0	9.14809e-05	0.000289318	0.000431898	0	5.81181e-05	0	0	0	1.31731e-05	0.000106063	0.000274607	0	0	0	0	0	0	7.78304e-05	0	0	0.000180609	9.15044e-05	0
	TNFAIP3	0.00215631	0.000139762	0	4.73757e-05	0	2.60683e-05	0.00011045	0.00153705	0	0	0	0	0	0.00275376	0	0.000868052	0	0	0	0	0	0	0.000273984	0	0	0.000594637	0	0
	HECA	0.000254759	0	2.42042e-05	4.21434e-05	0	1e-45	0.000129204	7.22743e-05	2.62871e-06	4.21606e-05	0	0	0	0.000146105	0	0.000113029	0	0	7.35457e-05	0	0	0	8.8344e-05	0	0	0.000193116	0.000461106	0
	TXLNB	0.000163054	1.13021e-05	0.000316876	0	0	6.23196e-05	4.30793e-05	0.000724976	0	0	0	0	0	0.000184113	0.0001698	0.000628281	4.46309e-05	0	0	0	0	0	6.39484e-05	0	0	2.36233e-05	0.00012686	0
	RP11-445F6.2	6.97895e-05	0	0.000137156	0	0	0	0	0.000425872	0	0	0	0	0	0	0	0.000234295	0	0	0	0	0	0	0	0	0	0	0	0
	CITED2	0.00306284	0	0	0	0	0	0.00561187	0	0.00297498	0.000196838	0	0	0	0.00587092	0.00111588	0	0.000270951	9.7778e-28	0.00207627	0	0	0	0.00590078	0	0	0	7.25552e-05	0
	PLAGL1	5.25392e-05	5.96286e-05	0	0.000127204	0	0	0	2.60134e-05	5.54007e-05	0	0	0	0	7.44175e-05	7.48825e-05	4.85641e-05	3.836e-05	0	5.18184e-05	0	0	1e-45	9.10015e-06	0	0	0	2.08926e-05	0
	STX11	0.00117702	8.96025e-05	0.000598463	0	0	0.000181282	3.1933e-05	0	8.67145e-06	0	0	0	0	0.00234747	0.00100915	0.00143654	0.000115005	0	0.000111143	0	0	0	0.00163753	0	0	9.44026e-05	0	0
	EPM2A	0	3.20841e-05	0	3.42451e-05	0	3.97159e-05	1.06211e-05	0	0	8.33319e-06	0	0	0	1.10909e-06	8.00445e-06	0	0.000105294	0	5.62828e-06	0	0	0	1.7036e-05	0	0	4.47951e-05	2.81278e-05	0
	SHPRH	0	0.000193947	0.000244975	0	0	0.000129059	0.00011086	0	1.19484e-06	0	0	0	0	0	0	0.000127937	0.000355313	0.000315648	0.000249868	0	0	0	0	0	0	0	0.00065923	0
	RAB32	1.13232e-05	4.33035e-05	1.10729e-05	1.03079e-05	0	0	1.64659e-05	0	0	7.249e-05	0	0.00176841	0	0	1.51854e-05	0	1.78071e-05	0	0.000144802	0	0	0	0	0	0	0	0	0
	STXBP5	0	6.45528e-06	8.61569e-06	5.1688e-05	0	0	6.62791e-06	9.91247e-06	0	0	0	0	0	4.90925e-38	7.13658e-06	3.50515e-05	0	0	3.63014e-05	0	0	0	0	0	2.07562e-05	0	5.21745e-05	0
	ZC3H12D	1.34873e-05	0	1.30364e-05	1.13869e-05	0	0	0	0	0	4.3376e-06	0	0	0.000166457	2.06624e-05	0	2.63823e-05	2.87437e-05	0	0	1e-45	0	0	1.02444e-05	0	0	7.24394e-05	4.81962e-05	0
	KATNA1	0	0.000145151	6.20572e-05	9.50028e-05	0	4.50538e-05	4.49919e-05	0	4.19529e-05	6.87409e-07	2.80801e-24	0	0	0	4.6808e-05	3.93998e-05	9.87062e-05	1.45009e-05	0.000137894	0	0	0	3.87332e-05	0	0	0.000129178	0.000100234	0
	AL358852.1	0	7.91937e-05	4.26484e-05	0	0	4.43774e-06	1.8762e-05	1.57286e-05	0	8.22697e-06	0	0	0	0	0.000137078	1.61875e-05	0	1.64553e-05	1.8853e-05	0	0	0	1.26831e-05	0	0	1.14169e-05	0	0
	NUP43	0	0.000242577	2.2496e-05	2.5789e-05	0	3.48265e-05	3.741e-05	0	8.86917e-05	3.41123e-05	0	0	0	0	0.00018471	0	5.88861e-05	4.28579e-05	0.000107918	1.61359e-10	0	0	3.01083e-05	0	0	3.38953e-05	0.000140298	0
	AKAP12	0	0	8.61924e-05	0	0	0.000146197	0	0	0	0	0.00019528	0.00710601	0	0.00154875	0.000151117	0	0.000346663	0	7.759e-42	0	0	0	7.0369e-06	0	0	0.000216374	0	0
	ESR1	0	5.48991e-05	3.12003e-05	0.000149655	0	0	2.83482e-05	6.05704e-05	0	6.02053e-05	0	0	0	8.77921e-05	4.24192e-05	5.00581e-05	0	5.6493e-14	0	0	0	0	3.79511e-06	0	0	0.000350495	0.00021906	0
	SYNE1	4.06198e-05	0.00010687	0.000193484	0.00100442	0	0.000302313	2.52858e-05	7.25933e-05	3.95339e-05	0	0	0	0	0	0.000393352	6.49751e-05	5.57308e-05	0	0.000174818	8.16949e-05	0	0	4.55812e-05	0	0	0.000185323	0.00085275	0
	SCAF8	0.000125804	6.40441e-05	4.61429e-05	6.15389e-06	0	3.80712e-06	3.8574e-05	7.83387e-05	0.00010192	3.09325e-05	0	0	0	0	6.62965e-05	5.78488e-05	2.09007e-05	0	6.2441e-05	0	0	0	0	0	0	0	0.000257725	0
	TIAM2	0.000162271	5.83852e-06	0	5.10896e-05	0	7.98456e-06	0	9.547e-06	6.92974e-05	1.59124e-05	0	0	0	0	0	0.000296249	1.71759e-05	0	1.92306e-39	0	0	0	0	0	0	0	1.38312e-05	0
	ARID1B	0.000151435	6.11623e-05	0.000104511	5.9296e-05	0	0	7.84773e-05	4.04161e-05	0	9.8504e-05	0	0	0	5.86733e-27	0	0.000122092	0.000234026	0	0.000155026	0.00119847	0	0	0.000144386	0	0	0	0.000547432	0
	ZDHHC14	0.000322005	7.45047e-06	0.000554962	0.00165635	0	0	0	0.000350677	0	0.00018826	0	0	0	0.000227589	0	0	0	6.17384e-31	3.59709e-05	0	0	0	2.60207e-05	0	0	0.000363764	0.000353047	0
	SYNJ2	0	0	2.67521e-05	2.96318e-05	0	9.28236e-06	2.55999e-06	2.00481e-05	6.69576e-06	0	0.000316008	0	0	0	0	1.19965e-05	0	3.74037e-05	3.64846e-05	5.02638e-05	0	0	0	0	0	4.66657e-06	5.48184e-05	0
	SERAC1	0	3.34161e-05	3.28849e-05	0	0	6.52788e-06	2.40014e-05	8.12615e-05	0	1.80137e-05	1.14854e-05	0	0	0	0	4.65038e-05	0	3.48483e-06	3.27277e-05	0	0	0	1.01882e-06	0	0	1.00845e-05	6.42934e-05	0
	TULP4	0	0.000166731	0.000282258	8.94735e-05	0	6.64516e-05	4.72176e-05	0.000186519	1.39129e-05	2.91298e-05	0	0	0	0	0.000110209	0.000235704	0	0	0.000184171	0.000473993	0	0	6.92357e-05	0	1e-45	8.17782e-05	0.000553438	0
	SOD2	0.000575703	0.000260179	0.000534989	2.96276e-05	0	0.000494907	0.000163773	0.000301779	0	0.000647	0	0	0	2.3888e-05	0.000517286	0.000929482	2.95023e-05	0	0.000473464	0	0	0	0.000350969	0	0	0.000579166	0.000461458	0
	IGF2R	9.88371e-05	0	3.17111e-05	0	0	1.74046e-05	0.000360675	0.000440076	2.62987e-25	0.000478574	0	0	0	0.00014426	0.00010323	0	0	0	0.000258777	0	0	0	0.000498483	0	0	9.91463e-05	0.000445526	0
	CAHM	0	0.00028378	6.08782e-05	0	0	0	1.75431e-05	0	0	0	0	0	0	0	0.000629642	0	4.20555e-05	0	0	0	0	0	1.9089e-05	0	0	0	0	0
	QKI	1.94109e-06	0.000118077	0.000465638	8.51067e-05	0	1.4621e-13	5.75442e-05	0.000151321	0.000140787	0.000156959	0	0	0	1.44268e-05	8.69267e-05	0.000215367	6.93121e-05	0	0.000215558	0	0	0	4.02654e-05	0	0	0	0.000504601	0
	RP1-168L15.5	0	0.000111131	4.43598e-05	2.02726e-06	0	2.37317e-05	1.55823e-06	2.24654e-06	0	0	0	0	0	0	0.000220754	2.61313e-05	2.07856e-05	4.83865e-05	1.34897e-05	0	0	0	2.95315e-06	0	0	0	2.91805e-05	0
	MLLT4	5.98973e-05	1.33952e-05	0	0	0	0	0	8.54976e-05	0	0.000125829	0	0	0	0.000276447	0	8.90684e-05	0	0	0.00010312	0	0	0	3.69343e-05	0	0	0	0.000102485	0
	WDR27	1.41729e-05	0.000100579	3.11656e-05	0	0	5.66248e-05	0	1.06442e-05	0	3.83514e-05	0	0	0	6.62015e-05	0	0.000102137	4.29059e-05	0	7.73869e-05	0	0	1e-45	1.13321e-05	0	0	0	0.000103559	0
	TCTE3	0	0.000216067	7.66881e-05	0.000106259	0	0	0	0	0	0	0	0	0	0	0.000251661	3.81104e-05	2.5975e-05	0	1.48664e-05	0	0	0	1.01802e-05	0	0	5.6667e-05	1.58833e-05	0
	SUN1	0.000354485	0.000112622	8.92451e-05	0	0	0	0	0.000325124	0.000885597	0.000251333	0	0	0	0.000761266	0.000172885	0.000340308	0	0	9.3942e-05	0	0	0	2.43993e-05	0	0	0.000109847	0.000698351	0
	AC091729.9	0.000105206	0.000576966	0.000147748	0	0	0	0	5.76367e-05	0	0.000130942	0	0	0	0	0.00143516	0.000324765	0	7.83373e-05	0.000178813	0	0	0	9.16002e-05	0	0	0.000694276	2.51498e-05	0
	INTS1	4.06099e-05	0	0	0.000120782	0	4.83463e-07	5.61914e-06	7.15518e-05	0.000128993	6.48942e-05	0	0	0	1.3516e-05	2.95445e-05	4.25045e-05	3.6357e-06	0	9.43387e-05	0	0	0	0	0	0	9.51812e-06	0.000336562	0
	ELFN1-AS1	0	0	0	0	0	0.000190469	1.85065e-05	0	0	0	0	0	0	0	0	0.00100386	0	0	5.91308e-05	0	0	0	0	0	0	0	0	0
	EIF3B	0	5.39869e-05	0	0	0	0.000219956	5.78217e-05	0.000147257	0.000175101	0.000321341	0	0	0	0	0	4.92039e-05	0.000432623	0	0.000172244	0	0	0	0.000100887	0	0	0	0.000885047	0
	GNA12	0	2.3254e-06	1.53346e-07	0.000101691	0	3.155e-05	0	0.000294509	0	2.96009e-05	0	0	0	0	0	3.59872e-05	0	8.04536e-05	7.10727e-05	0	0	0	1.56422e-05	0	0	6.63264e-05	0.000124118	0
	CARD11	2.21919e-05	5.91323e-05	1.05171e-05	0	0	0	0	0.000160917	5.12519e-05	0	0	0	0	0	9.73333e-05	4.45788e-05	0	0	5.77477e-05	0	0	0	0	0	0	0	0	0
	FOXK1	4.13972e-05	2.78548e-05	0	0	0	3.83899e-05	1.81238e-05	0.000207456	0.000124244	0.000191096	0	0	0	2.80355e-05	0	3.94109e-05	6.52444e-05	0	4.7324e-05	0	0	0	0.00020331	0	0	5.14018e-05	0.000272849	0
	FBXL18	0	6.39752e-06	1.59294e-05	3.2821e-06	0	1.70513e-05	1.83096e-05	2.23544e-05	0	3.17452e-05	0	0	0.000585306	0	5.94663e-06	1.20331e-07	5.17439e-06	0	2.07889e-05	0	0	0	0	0	0	3.09788e-05	2.20551e-05	0
	ACTB	0.0150174	0.00549046	0.0209928	0.0157274	0	0.0140815	0.00512184	0.022568	0.0586341	0.0040711	0	0	0	0	0.0054757	0.0287043	0	0	0	0	0	0	0.0184	0	0	0.0362815	0	0
	DAGLB	6.65776e-06	3.68539e-06	0	4.80118e-05	0	1.01716e-06	1.10325e-05	8.14018e-05	4.76194e-06	0	0	2.06072e-05	0	6.12223e-05	0	5.37368e-06	1.48332e-05	4.88556e-05	2.31345e-05	2.16349e-05	0	0.000121901	0	0	0	0	5.92879e-05	0
	ZNF316	0	0	1.13998e-05	2.8674e-05	0	3.22977e-05	8.47059e-06	4.54396e-05	0	6.22175e-05	0	0	0	1.38567e-05	0	3.04997e-05	1.03874e-05	7.26523e-05	4.11303e-05	0	0	5.87566e-08	1.19231e-05	0	0	0	0.00010354	0
	ZNF12	1.93708e-05	2.99507e-05	2.72222e-05	0	0	7.34955e-05	5.15836e-05	4.6784e-06	4.39788e-05	8.98592e-06	0	0	0	0	0	4.39816e-05	1.23063e-05	0	8.48588e-05	0	0	3.04182e-05	2.04798e-05	0	0	0	0.000270128	0
	RP5-1159O4.1	0	7.47292e-05	1.16991e-05	4.69439e-05	0	2.39448e-05	0	2.92953e-05	0	3.65423e-06	0	0	0	1.13909e-05	7.68263e-05	2.17311e-05	3.78434e-05	0	2.1763e-05	0	0	0	0	0	0	3.58107e-05	6.71052e-05	0
	RP5-855F16.1	0	0.000197631	0	0	0	0	0	0	0	0	0	0	0	0	0.000181545	0	0	0	0	0	0	0	0	0	0	0	0	0
	SCIN	0	7.22127e-06	3.08742e-05	0.00018333	0	0	0	0	0	0	0	0	0	0	0	0	0.000394799	0	0	0	0	0	2.59223e-05	0	0	6.59842e-05	0	0
	ARL4A	0.00012061	0.000648018	0.00144753	9.41702e-05	0	0.000664717	5.51657e-05	0.000198116	0.000904566	0.000377339	0	0	0	0.00237896	0.000247992	0.000169137	7.62515e-05	0	0.00042998	0	0	0	0.00014597	0	0	0	0.000285175	0
	ETV1	0	0.000357091	3.19918e-05	0	0	0	4.73605e-05	5.32133e-06	0	0.000136267	0	0	0	0	0.000379108	0	0	0	7.93215e-05	0	0	0	2.67049e-05	0	0	0	0	0
	AGR2	0	0	0	0	0	0	0.00317088	0	0	0	0	0	0	0	0	0	0	0	0	0	0	0	0	0	0	0	0	0
	SNX13	0	0.000114857	0.000147551	9.45452e-05	0	0.00019841	2.5272e-05	0.000119416	0	0	0	0	0	2.65675e-23	2.82781e-06	0.000101581	0	0	0.000139431	0	0	0	0	0	0	0.00010275	0.000324545	0
	HDAC9	0.000388145	0.000192521	5.33983e-19	0	0	0.00018726	0.000240164	0.00147839	0	0.000342847	0	0	0	0.000305709	0	4.90886e-05	0	0	0	0	0	0	0.000226506	0	0	0.000702315	0.000651748	0
	MACC1	0.000155348	0.000147745	2.24739e-05	0.000123113	0	0.000155258	1.05648e-05	0.000160643	0	0	0	0	0	3.95404e-05	0	0	2.04247e-05	0	3.36431e-05	0	0	0	3.9355e-05	0	0	0	0.000140328	0
	CTA-293F17.1	0.000111337	0.00147991	0.000509707	0.000411849	0	0	0	0.000590866	0	3.20935e-05	0	0	0	0.000440211	0.000625839	0.000420744	0	0	0	0	0	1.94898e-39	0	0	0	0.000141608	0	0
	ITGB8	4.21836e-05	7.27865e-05	1.86978e-05	7.45077e-05	0	0	0	5.44208e-05	0	0	0	0	0	4.24066e-05	5.11454e-06	2.29915e-05	0	0	0	5.53717e-05	0	6.32547e-06	0	0	0	0	0	0
	SP4	3.95391e-06	8.85395e-05	4.96031e-05	0.000104337	0	0.000136458	1.74567e-05	7.89052e-05	0	4.54596e-05	0	0	0	1.9947e-05	3.83722e-05	0	0	0	6.24761e-05	0	0	0	1.3506e-05	0	0	1.80067e-05	0.000188961	0
	IL6	0	0	0	0.000437536	0	0.00062256	0	0	0	0	0	0	0	0	0	0	0	0	0	0	0	0	0	0	0	0	0	0
	FAM126A	4.90426e-05	0.000217096	4.06261e-05	0	0	0.000137118	0.000230852	6.12754e-05	0.000475569	8.50488e-05	0	0	0	0	0.000210224	5.67264e-05	0.000298711	0	0.000161672	0	0	0.000200341	0	0	0	2.10691e-05	0.00021075	0
	AC005082.12	0	0.000204517	5.20538e-06	0	0	9.09187e-05	0	0	0	0	0	0	0	0	0	1.09317e-05	0	0	0	0	0	0	0	0	0	0	0	0
	GPNMB	0	0.00076363	7.26966e-05	0	0	8.88159e-05	4.613e-05	0	0.000137696	1.28921e-05	0	0	0	9.27179e-26	0.000153489	5.61709e-05	7.0923e-05	0	6.3497e-05	0	0	0	7.11604e-05	0	0	0.000171374	0	0
	OSBPL3	0	2.70233e-05	0	0	0	0.000230168	9.21881e-05	0.000149747	0	0	0	0	0	0.000985319	0	0.000577555	7.53365e-05	0	0	0	0	0	0	0	0	0	0	0
	CTD-2227E11.1	5.70285e-05	0.000274181	0	0	0	1.6321e-05	7.91682e-05	2.37459e-05	0	0	0	0	0	0	0.000552958	0	5.64242e-38	0	3.62586e-05	0	0	0	0	0	0	2.65665e-05	4.23129e-05	0
	NFE2L3	0.000307558	0.000108373	0	0	0	0.000221424	0	8.4375e-05	0.000142072	5.67122e-05	0	0	0	0	7.36101e-05	0.000244661	1.23178e-05	0	1.99439e-05	0	0	0	0.000128288	0	0	0.000306239	0.000184966	0
	SKAP2	0	0.000217099	0.000142191	0.00207373	0	0.00053714	0.000167911	0.000322249	0	0	0	0	0	0	0	0.00045977	0	0	0.000334966	0	0	0	0.000163148	0	0	0.000229276	0.000479474	0
	HOXA7	0	0	0	0.000765398	0	4.13832e-05	0	0	0	0	0	0	0	0	0	7.11729e-05	0	0	0	0	0	0	0.000255983	0	0	0	0	0
	HOXA9	0	0	0	0.00155859	0	0	0	0	0	0	0	0	0	0	0	0	0	0	0	0	0	0	0.000108644	0	0	0	0	0
	HOXA10	0	0	0	0.000646345	0	0	0	0	0	0	0	0	0	0	0	7.39893e-05	0	0	0	0	0	0	3.07221e-05	0	0	0	0	0
	CREB5	0	0	0.000132607	0.000346254	0	0	1.21586e-05	0	0	0	0	0	0	0	0	0	0	0	0	0	0	0	0.000424852	0	0	0	0	0
	CPVL	0	0.000185535	0	0.00191646	0	0	0	0	0	0.000438697	0	0.000932267	0	0	0.00292849	0	0	0	0.000455116	0	0	0	0	0	0	0	0	0
	CHN2	0	0.000152958	0	0.00158927	0	0	0	0	0	0.000554394	0	0	0	0	0.000333107	0	0	0	2.10795e-05	0	0	0	0	0	0	0	0	0
	PRR15	0	0.000166874	0	0	0	0.000213789	0	0.000389061	0	4.9888e-05	0	0	0	0	0	0	0.00113305	0	0	0	0	0	0	0	0	0.00630968	0	0
	ZNRF2	6.51536e-05	4.60542e-05	0	0	0	3.28232e-05	4.19567e-06	0.000185533	0	2.44952e-05	1.02637e-05	5.57459e-06	0	3.00032e-05	1.0308e-05	5.89334e-06	0	0	3.65188e-05	0	0	0.000390061	2.1598e-05	0	0	3.98828e-05	9.26247e-05	0
	AVL9	0	6.87167e-05	0	0	0	0.000133475	4.74787e-05	0.000129716	2.27041e-05	4.51324e-05	0	0	0	4.19773e-27	4.37733e-05	0.000116402	3.16678e-05	0	0.000103794	0.000232507	0	0	9.44809e-06	0	0	0.000142515	0.000393809	0
	KBTBD2	5.95873e-05	7.93431e-05	1.91901e-05	2.47304e-05	0	8.68458e-05	1.39705e-05	2.73066e-05	2.31853e-05	5.68782e-06	0	0	0	0	0	2.88848e-05	0	0	6.1193e-05	0	0	0	0	0	0	7.22097e-05	0.000198065	0
	DPY19L1	1.22333e-05	1.82633e-05	0	0	0	5.07882e-05	2.75989e-05	0.000164882	9.1978e-05	5.47081e-05	0	0	0	0	1.47748e-05	3.70587e-05	5.51327e-05	0	0.000110713	0	0	0	0	2.10775e-19	0	0	0.000113021	0
	RP11-379H18.1	0	7.50618e-05	7.19483e-05	2.94888e-05	0	7.41165e-05	0	5.46862e-05	5.18894e-05	1.25351e-05	0	0	0	4.43314e-05	1.68034e-06	7.15418e-06	5.11996e-05	0	0	0	0	0	1.95638e-05	0	0	5.90205e-05	4.46524e-05	0
	ELMO1	0.000163555	0.000122392	0.00020319	0	0	0.000252659	2.11476e-05	2.07326e-05	0.000229459	0.000231157	0	0	0	0	0	0.000170289	0.000200655	0	6.81288e-05	0	0	0	0.000299287	0	0	0.000361849	0.000677182	0
	EPDR1	0	0.00021897	3.18091e-05	0	0	0.000123538	0	0	4.89316e-36	0	0	0	0	0	0	0	0	0	0.00011934	0	0	0	5.02209e-05	0	0	0	0	0
	RP11-467D6.1	0	0.000108374	7.56867e-06	0	0	1.15091e-05	8.94375e-06	3.59396e-05	0	0	0	0	0.000172677	0	0.000258797	0	8.82336e-06	0	0	0	0	0.00019789	1.33721e-05	0	0	3.77304e-05	0	0
	CDK13	9.1109e-05	1.78435e-05	0	0.000254609	0	0	1.4286e-05	4.36705e-06	0.000140754	0.000109733	0	0	0	7.8037e-18	7.25386e-11	1.05531e-05	0	0	8.263e-05	0	0	0	0	0	0	4.65382e-05	0.000590346	0
	STK17A	0.000839574	0.0016676	0.000593131	0.000534924	0	0.00105789	0.000173668	0.000759673	0	2.92752e-05	0	0	0	0	0	0.00090668	0.000130834	0	0	0	0	0	0.000408828	0	0	0.00109019	0.000272341	0
	AC004951.6	0	0.000133082	6.30753e-05	9.4562e-05	0	0.000412924	3.50133e-05	0	0	9.17307e-05	0	0	0	0	8.82485e-05	4.55098e-05	0.000387863	0	0.000124269	0.00045295	0	0	0	0	0	0	0.00055619	0
	PGAM2	3.4673e-05	0	0.000445817	0	0	3.20585e-05	0	0	0	0	0	0	0	0	0	0.000276684	0	0	0	0	0	0	0.000278033	0	0	0	0	0
	ZMIZ2	0.000103976	0.000138318	0	0.000335986	0	0.000110537	1.58899e-05	0.000232613	0.000182539	1.49133e-05	0	0	0	4.44528e-05	1.14033e-05	0.000233695	0	0	2.37395e-17	0	0	0	0	0	0	0.000288199	0.000278213	0
	AC004854.4	7.48674e-06	8.46057e-05	3.95015e-05	0	0	4.80737e-06	1.36327e-06	1.33156e-05	0	0	0.000235609	0	0	0	0.000159027	0	0	1.93238e-05	0	0	0	0	0	0	0	3.41926e-06	0	0
	PURB	0	0.000112081	0.000107524	0	0	9.92418e-05	0	8.24513e-05	6.60315e-05	0.00017953	0	0	0	9.11496e-05	0.000177837	0.000166251	5.32853e-05	0	0.000102481	0	0	0	0	0	0	6.4779e-05	0.000491894	0
	RP4-673M15.1	0	8.61746e-05	0	0	0	0	6.86583e-06	0	0	0	2.32676e-05	0	0	0	0.000249178	6.87526e-06	0	0	0	0	0	0	3.2663e-06	0	0	0	0	0
	TNS3	0	0.00027712	0.000143338	0.000211002	0	0.00063545	0.000104846	0.00132434	0	0.000116898	0	0	0	0	0.000202976	0	0	0	0.000215981	0	0	0	0	0	0	0.000758122	0.00048471	0
	C7orf69	0	0.000221627	0	0	0	0	0	0	0	0	0	0	0	0	0	0	0	0	0	0	0	0	0	0	0	0	0	0
	IKZF1	0.000547751	0.000305945	0.000319784	0.000220152	0	5.21473e-07	0	0.000151527	1.79352e-22	0.000260713	0	0	0	0	0.000133478	0.000557642	2.32561e-05	0	0.000456142	0	0	0	1.80418e-05	0	0	0.000361682	0.00110559	0
	SUMF2	0.000155254	0.00143879	0.00103869	0	0	0.00195368	0.000458811	0.000288494	0.00148583	8.11743e-06	0	0	0	0	0	0.000665388	0.000540413	7.36772e-07	0.00131997	0.0216014	0	0	0.00104386	0	0	0.00213044	0.00116467	0
	PHKG1	0	0	0	0	0	0	0	0	0	0	0	0	0	0	0	0	0	0	0	0.0251897	0	0	0	0	0	0	0	0
	ZNF736	0	3.57298e-05	5.23529e-05	0	0	0	0	4.41994e-05	0	0	1.61461e-05	0	0	3.53474e-05	6.04225e-05	7.84782e-05	4.83844e-05	0	2.09789e-05	0	0	0	8.91489e-07	0	0	0	2.54574e-05	0
	ZNF273	0	7.7117e-06	2.21784e-05	3.07799e-05	0	3.86697e-05	1.54936e-05	0	2.17634e-05	3.3487e-06	0.000269879	0	0	2.20396e-05	5.17694e-05	9.81374e-07	0.000129244	0	5.20019e-05	0	0	0.000199818	0	0	0	0	2.95315e-05	0
	ZNF117	1.3149e-05	0.000124363	1.03219e-05	0	0	2.56547e-05	2.63041e-05	0.000144239	3.05038e-06	0	0	0	0	0	4.28453e-05	1.10508e-06	5.96266e-05	4.88928e-14	9.8316e-05	0	0	0	2.25906e-05	0	0	0.000151589	0.000158887	0
	ERV3-1	0	0.000711844	8.71732e-05	0	0	7.94906e-05	9.00395e-05	5.34995e-05	0.000380404	0.0001026	0	0	0	0	0.00183071	9.33655e-05	0.000336768	0	0.000144884	0	0	0	3.92558e-05	0	0	5.47482e-05	0.00050914	0
	CRCP	0.000132836	0.00016537	0.000180171	0	0	0.000347892	0	7.87792e-05	7.42518e-05	5.05971e-06	0	0	0	0	0	1.57351e-05	1.67483e-08	0.000143486	0.000160995	0	0	0	5.30846e-05	0	0	0.000152857	0.000263943	0
	TPST1	0	2.16319e-05	9.46265e-05	4.1131e-05	0	1.82812e-05	0	3.11321e-05	0	0	0.000186853	0	0	8.60854e-05	0	3.77232e-05	0	0	0.000135373	5.06602e-05	0	0	7.87029e-05	0	0	7.45579e-05	0	0
	GS1-124K5.3	0	6.86337e-05	1.87092e-05	1.49134e-05	0	0.000120195	1.38157e-05	7.71808e-06	0	2.29072e-06	0	0	0	0	0.000170551	5.8396e-05	1.06225e-05	0	1.33522e-05	0	0	0	0	0	0	0	0.000101199	0
	GS1-124K5.11	0	1.52344e-05	2.77763e-06	4.13182e-05	0	2.59276e-05	2.53354e-05	2.14346e-06	5.7002e-06	6.67952e-06	0	0	0	0	1.73623e-05	1.71242e-05	0	3.44323e-29	2.92586e-05	6.54527e-05	0	0	0	0	0	6.82737e-05	0.000112345	0
	KCTD7	3.4186e-05	3.76541e-05	3.37794e-05	0	0	7.56356e-05	0	0	0	2.74029e-05	0	0	0	4.19354e-05	0	4.53758e-06	2.40465e-05	6.96176e-24	2.46653e-05	0	0	0	0	1.2106e-05	0	0	9.86238e-05	0
	RP11-792A8.4	1.61805e-05	0.00107414	0.000455322	0.000196527	0	0.000324411	6.28298e-05	0.000161454	0.000208924	0.000355135	0	0	0	4.93883e-05	0.000829127	0.000279853	9.37309e-05	0.000226767	0.000201417	0	0	0	0.000136365	0	0	0.000637644	3.77471e-05	0
	TMEM248	0.000755936	9.03893e-05	0.000169301	0	0	0.000170183	0.000329634	0.000823718	0.000248636	0.000213369	0	0	0	0.000359978	0	0.000159198	0	0	0.000425736	0	0	0	0.00115958	0	0	0.000229206	0.000750288	0
	RP11-166O4.6	0	1.86088e-05	0	0.000205677	0	4.70747e-05	1.56659e-05	0	0	2.21774e-05	0	0	0	0.000101416	0	0	3.81403e-06	5.08761e-05	2.37045e-05	0	0	0	1.89549e-05	0	0	0	8.70125e-05	0
	TYW1B	2.86448e-05	1.82773e-05	2.88917e-05	0	0	0.000120899	4.0269e-05	7.26656e-06	4.86e-43	0	0	0	0	0	0	1.52788e-08	8.51419e-05	0	1.26676e-05	6.83158e-05	0	0.000104168	2.70425e-06	0	6.72471e-05	0	0.000119029	0
	POM121	0	7.03623e-05	7.54398e-05	8.1615e-05	0	0.000279004	0	0.000140538	0	7.23033e-05	0	0	0	0	0	5.13941e-05	5.33436e-05	0	0.00012069	0	0	0	3.16426e-05	0	0	0	0.000317833	0
	RP11-313P13.5	0	5.67347e-05	0	9.58686e-06	0	1.28793e-05	0	0	0	0	8.86896e-06	0.000169108	0	0	0.000200558	1.71003e-05	0	0	0	0	0	0	0	0	0	0	1.93293e-05	0
	BAZ1B	2.13481e-05	0.000123411	0.000162095	8.10077e-05	0	0.000696204	0.000132429	0.000285481	0.000163509	8.3032e-05	0	0	0	4.99474e-05	0	3.98852e-05	0	0	0.00037118	0	0	0	2.35122e-05	0	0	0.000115176	0.000810509	0
	CLDN3	0	0	0	0	0	0	0	8.70852e-05	0	0	0	0	0	0	0	0.000979976	0	0	0.0012471	0	0	0	0	0	0	0	0	0
	WBSCR27	0	8.62325e-05	4.71936e-06	0	0	0	5.35453e-06	8.08232e-05	0	0	0	0	0	0	0	3.3543e-05	0	6.44628e-06	0.000161019	0	0	0	0	0	0	0	0	0
	POR	9.47367e-05	9.34791e-05	0.000118643	0.000106646	0	0	5.25025e-05	0.000240164	0.000326102	0	0	0	0	0	5.82377e-05	4.35544e-05	0	0.000195172	0.000183867	0	0	0	7.56366e-05	0	0	0.000457754	0.000190786	0
	HSPB1	0	0.00185193	0.00338686	0.0051132	0	0.00105968	0.00213189	0.00222987	0.00427514	0.00418979	0	0	0	0.00413376	0	0.00127753	0	0.0296757	0.00423606	0	0	0	0	0	0	0.00834951	0	0
	FGL2	0	0	4.79829e-05	0	0	0	0.000439757	0.000250709	0	0	0	0	0	0	0	0.000431922	0	0	0	0	0	0	1.05945e-05	0	0	0	0	0
	PTPN12	0	2.46783e-05	1.75469e-05	0	0	9.33029e-05	4.6439e-05	1.55e-05	1.29209e-05	4.50909e-05	0	0	0	3.20226e-05	3.3722e-05	3.52287e-05	0	1.32808e-06	9.14871e-05	0	0	0	1.24035e-05	0	0	2.61048e-05	0.000113268	0
	PHTF2	4.36486e-05	4.79356e-05	8.84736e-05	0.000190071	0	8.86187e-05	1.47353e-05	0.000222478	0	0	0.000642582	0	0	1.10623e-14	2.1784e-05	4.28228e-05	5.57109e-05	0	9.06502e-05	0	0	0	4.59108e-05	0	0	9.7866e-05	0.000159934	0
	MAGI2	0	0	0	0	0	1.43008e-05	0.000177127	0.00140819	0	0	0	0	0	0	0	0	0	0	0	0	0	0	5.64892e-05	0	0	0	0	0
	GNAI1	0	0.000120468	0	0	0	0	0	0	0	0	0	0	0	0	6.7526e-06	0	0	0	6.22519e-05	0	0	0	0	0	0	0	0	0
	HGF	0	0	0	0.000159725	0	0.00634808	0.00193827	0.00285878	0	0	0	0	0	0	0	0	0.00297722	0	0	0	0	0	0.00158369	0	0	0	0	0
	PCLO	0	0.00010993	0	2.09521e-05	0	0	0	0	0	0	0	0	0	0	8.24629e-05	0	0	0	8.11224e-05	0	0	0	9.72715e-06	0	0	9.45346e-05	0	0
	KIAA1324L	0	2.50271e-05	0	0.000153904	0	0	0	0	0	0	0	0	0	0	5.41399e-05	0	0	0	2.507e-05	0	0	0	1.76382e-05	0	0	0.000197098	0	0
	DMTF1	9.09438e-05	0.00017182	0.000173936	0.000290828	0	0.000322036	0	5.50821e-05	1.81655e-05	4.39192e-05	0	0	0	0.000208192	0.000122162	3.91231e-05	0.000131417	0	8.78117e-05	0	0	0	3.44771e-05	0	0	0.000299662	0.000692869	0
	STEAP1	0	0.000553601	0	0	0	0	0	0	0	0	0	0	0	0	0	0	0	0	0	0	0	0	0	0	0	0	0	0
	GTPBP10	0	0.000112674	2.79742e-05	2.96611e-05	0	0.000212214	7.75155e-05	2.45554e-05	0.00014634	1.35e-05	0	0	0	0	0	3.4953e-05	0	1.04752e-25	5.25879e-05	0	0	0	2.74905e-05	0	0	0.000122565	0.000175602	0
	CDK14	0	0.000289504	0.000370385	0.000463232	0	0.00056116	0.000395986	0.000764156	0	0	0	0	0	7.03543e-05	0.00082475	0.00021599	0.000176243	7.61638e-05	8.28597e-05	0	0	0	0	0	0	0.000109284	0.000699246	0
	CYP51A1	2.7945e-05	2.40915e-05	0	4.26448e-05	0	0.00011861	7.6043e-06	5.47742e-05	8.31792e-05	7.10762e-06	0	0	0	1.96268e-05	0	3.74034e-06	0	3.75505e-05	0	0	0	0.00013387	1.95583e-05	0	0	0	3.61668e-05	0
	GATAD1	0	0.000184728	8.78271e-05	3.34923e-05	0	0.000169754	4.18589e-05	0	6.60552e-06	5.5644e-05	0	0	0	0	7.87249e-05	4.22176e-05	0	7.67832e-05	0.000158619	0	0	3.81983e-05	8.27699e-07	0	0	0	0.000406013	0
	PEX1	0	8.33344e-05	3.32224e-05	3.67947e-05	0	0.00022391	6.39124e-06	0.000112891	5.937e-05	0	0	0	0	4.48501e-05	0	1.33204e-07	0	5.42217e-05	8.79409e-05	1.52671e-05	0	0	0	0	0	2.56452e-05	0.000327153	0
	CDK6	0	0.000180062	0	0	0	0.00035986	0.000169107	0.000894808	7.382e-05	3.86551e-05	0	0	0	0	0	0.000219765	3.38069e-09	0	0.000144809	0	0	0	0.00013438	0	0	0.000102449	0.000406631	0
	SAMD9	0	0.000306073	0	0.000119112	0	0.000271052	0.000104449	1.89001e-05	0.0006586	0	0	0	0	0	0	0.000130635	7.35972e-05	0	0.00048021	0	0	0	2.99541e-05	0.00238272	0	9.73429e-05	0.000249337	0
	SAMD9L	0	0.0015262	0	0.000136893	0	0.00135538	0.00036835	0	0.00137784	0	0	0	0	0	0	8.5663e-05	0	0	0.00102149	0	0	0	0.000293659	0.0123858	0	2.86962e-05	0.000411129	0
	VPS50	0	3.41396e-05	2.79278e-05	8.55981e-06	0	6.4739e-05	1.4754e-05	0	0.000239129	1.06146e-05	0	0	0	0	0	1.73308e-05	4.29719e-05	0	3.73222e-05	0	0	0	0	0	0	8.07077e-05	0.0001245	0
	GNG11	0	0	0	0	0	0.00177766	0	0	0	0.00389652	0	0	0	0	0	0	0	0	0	0	0	0	6.16993e-05	0	0	0.00285968	0	0
	COL1A2	0	0	0	0	0	0	0	0	0	0	0	0	0	0	0	0	0	0	0	0	0	0	0	0	0	0	0	0
	PON2	0	0.000732284	0.000527924	0	0	0.000681925	0.000397221	2.73931e-05	0	7.52122e-05	0	0	0	0	0	0.000218294	0.000281312	0	0.000725276	0	0	0	0.00017148	0	0	0.000185649	0	0
	AC002451.3	0	0	2.6946e-05	0	0	9.12643e-06	1.47219e-05	2.63078e-05	0	0	0	0	0	5.54372e-05	0	3.88187e-05	0	2.02168e-05	4.9441e-05	0	0	0	0	1.11224e-05	0	0	0	0
	LMTK2	4.8179e-05	5.79259e-05	3.32159e-05	0	0	0	0	8.00749e-05	0	0	0	0	0	0	0	8.86448e-05	0	0	7.61952e-05	0	0	0	7.0644e-07	0	0	9.92311e-05	0.000184324	0
	TECPR1	0	0.00010372	9.84329e-05	2.35444e-05	0	0.000215382	0	0.0003241	0	4.40874e-05	0	0	0	0	0.000139963	7.88429e-05	9.93699e-06	0.000120276	0.000122766	0	0	0	0	0	0	0.000195453	0.000489318	0
	TRRAP	1.85294e-05	4.0524e-05	0	2.55118e-33	0	2.37798e-06	0	0.000149245	5.07166e-05	2.78316e-05	0	0	0	0	3.18841e-05	4.46573e-05	1.92773e-05	0	4.52792e-05	0	0	0	0	0	0	5.21802e-05	0.000275511	0
	SMURF1	0	5.44654e-06	1.01706e-05	6.14324e-06	0	5.12229e-06	4.14079e-06	9.01503e-06	0	2.64938e-05	0	0.000129267	0	0	0	2.36613e-05	0	5.75691e-05	3.19219e-05	0	0	0	1.60446e-05	0	0	2.83856e-05	3.82668e-05	0
	ZSCAN25	3.08091e-05	1.28983e-05	2.31368e-05	9.61685e-05	0	2.52325e-05	0	1.85777e-05	0	0	0	0	0	0	0	0	3.18706e-05	0	1.58203e-05	0	0	0	0	0	0	0.000126187	5.23049e-05	0
	CYP3A5	0	0.000112766	5.17275e-05	0	0	7.45226e-05	1.99439e-05	0	3.06106e-05	0	0	0	0	0	0	1.90971e-06	0.000219805	1.68989e-37	0.000108916	0	0	0	0	0	0	0	0.000215123	0
	AZGP1	0	0.000686699	0	0	0	0	0	0.000189718	0	0	0	0	0	0	0	0	0	0	0.00570373	0	0	0	0	0	0	0	0	0
	ZKSCAN1	1.90075e-05	0.000247884	0.00025131	0	0	0.000238794	0	6.29262e-05	0.000202505	0.000133658	0	0	0	0	5.85722e-19	0.000104005	0.000158383	0	0.000368933	0	0	0	2.68647e-13	0	0	0	0.00075716	0
	ZNF3	6.4649e-05	0.00023149	0.000309786	0	0	0.000116832	2.84993e-05	0	9.85985e-05	6.42601e-05	0	0	0	0.000187926	8.29573e-05	8.68207e-05	0.000118727	0.000101254	0.000197373	0	0	0	1.07371e-05	0	0	0.00019874	0.000574119	0
	MCM7	0	3.07011e-05	0.000278575	3.4382e-05	0	0.000203305	0	4.11968e-05	0.000239778	1.65977e-13	0.0080082	0	0	0	8.50847e-05	0	0.000147653	0	8.23376e-05	0	0	0	3.37507e-05	0	0	0.000428322	0.000185903	0
	CNPY4	0	3.44705e-05	3.24488e-05	3.10204e-05	0	1.11333e-05	2.37327e-05	3.0336e-05	0.000146425	2.45519e-06	0	0	0	0	0	3.92098e-05	2.22729e-05	0	7.39364e-05	0	0	0.000115453	1.16488e-05	0	0	3.00326e-05	0	0
	PILRB	0.000135	0.000415126	0	0	0	0.000502088	3.12018e-05	3.07636e-05	0	7.7084e-05	0	0	0	0	0.000261114	0	0.00133934	0	0.000129115	0	0	0	6.20794e-05	0	0	0	0.000435916	0
	MEPCE	4.92324e-05	0.000585638	0	0.000178554	0	0.000258629	0	0.000148017	4.30441e-07	0.000118537	0	0	0	0	0.000594669	7.68965e-05	4.60105e-05	0.000547253	8.00847e-05	0	0	0	0.000107154	0	0	0.000222913	0.000324113	0
	GIGYF1	0	2.97157e-05	0	4.71068e-05	0	1.07893e-05	0	3.26237e-05	6.43843e-05	0	0	0	0	0	0	0	7.69595e-05	0	2.29217e-05	0.00448319	0	0	0	0	0	0	0.000208306	0
	ACHE	0	0	0	0	0	0	1.6885e-05	0.000389263	0	0	0	0	0	8.21908e-07	0	0.000100239	0	0	0	0	0	0	0	0	0	0	0	0
	MUC3A	0	0	0	0	0	0	0	0.000919199	0	0	0	0	0	0	0	0	0	0	2.76205e-05	0	0	0	0	0	0	0	0	0
	TRIM56	0	0.000758209	0.000127792	0.000128315	0	0.00102089	0.000113631	0	7.85e-43	0.000532407	0	0	0	0	0.000151269	0	0.000777606	0	0.000359547	0	0	0	2.8749e-05	0	0	0	0.00138078	0
	POLR2J3	0	0.00182627	0.00106062	0.00106237	0	0.00569947	0.000279504	0	0	0.000566318	0	0	0	2.78354e-39	0.000373736	2.80167e-30	0.00521279	5.9606e-13	0.000984023	0	0	0	0	0	0	0	0.0033212	0
	RASA4	1e-45	4.39512e-05	0	0	0	0.000283776	0	6.67613e-06	0	0.00010676	0	0	0	0	6.08528e-05	0	0.000401958	0	3.08306e-05	0.000431025	0	0	0	0	0	0	0.000126758	0
	POLR2J2	0	0.000195924	4.12488e-05	0.000140248	0	0.000469711	2.82788e-05	1.74379e-05	0	0	0	0	0	3.86336e-06	3.61957e-05	0	0.000250475	3.4e-44	1.81106e-06	0	0	0	1.87453e-05	0	0	0.00018264	0.000235642	0
	NAPEPLD	0	0.000152828	2.8689e-05	0	0	0.000104522	3.47982e-05	0	0	0	0	0	0	0	4.52991e-05	0	0.000171841	1.03537e-05	7.5411e-05	0	0	0	4.92869e-06	0	0	5.55255e-05	0.000129955	0
	LINC01004	7.70862e-05	0.000100825	1.09882e-05	0	0	5.8565e-05	0	5.6357e-05	0	0	0	0	0	8.81307e-05	0.000334634	3.40695e-05	5.48019e-06	1.40556e-14	1.12498e-05	5.30113e-05	0	0	2.11604e-05	0	0	3.50086e-05	1.28033e-06	0
	KMT2E-AS1	0.000349759	0.00306481	0.000109441	0.000555052	0	7.64076e-19	0.00037954	0.000292918	0	0.000224757	0	0	0	0	0.00243047	0	0.00011314	0.00144453	0	0	0	0	1.46531e-05	0	0	0.000290323	0.000492804	0
	CTB-152G17.6	7.61243e-05	0	0	0	0	2.14981e-05	0	8.53292e-05	6.75319e-05	2.59906e-05	0	0	0	0	0	0	1.76774e-05	8.97659e-05	2.36913e-05	0	0	0	0	0	0	0	8.36169e-05	0
	SRPK2	0	0.00036989	0.000359603	0.000320986	0	0.00086653	0.000109851	0.0016188	0.000168546	0.000680495	0	0	0	0	3.5478e-13	0.000176818	0.000443998	0	0.000603704	0	0	0	0.000209815	0	0	0	0.000647189	0
	CDHR3	2.14715e-05	0	6.53038e-05	0	0	0	2.37672e-05	3.52973e-05	0	7.10365e-05	0	1.54898e-06	0	0	0	1.78196e-05	3.97349e-05	0	0	0	0	0	0	0	0	0.000150029	2.32297e-05	0
	SYPL1	0.000167189	0.00125116	0.00193201	0.00320187	0	0	0.000474068	0	0.000951993	0.000634298	0	0	0	0.000165264	0.000399887	0.000973499	0.000500701	0	0.00079865	0	0	0	0	0	0	0.000348155	0	0
	NAMPT	0.00279616	0.000175919	0.000186518	0	0	9.70995e-05	0.000193257	0.000743834	0.000203432	7.50376e-06	0	0	0	0.00123542	0	0.000850642	0.000278726	0	0	0	0	0	0	0	0	0.0012688	0.000427638	0
	CCDC71L	9.01816e-05	0.000129612	0	4.75099e-05	0	0	7.0042e-05	1.11568e-05	2.07322e-36	7.11828e-05	0	0	0	0	0	0	3.76323e-05	0	3.65688e-05	0	0	0	5.69576e-05	0	0	4.1631e-05	0.000149094	0
	PIK3CG	0.000312295	3.14538e-05	0.000170644	3.37059e-05	0	8.10845e-05	0	0	0	0	0	0	0	0	0	0.000370309	1.60691e-06	0	2.81219e-05	0	0	0	0	0	0	1.93453e-05	0.000279209	0
	LAMB1	0	5.05699e-05	0	0	0	0	0	9.58207e-06	0	0	0	0.000128719	0	0	1.77176e-05	0	1.69547e-05	5.88165e-05	2.32368e-05	0.000199303	0	0	2.51764e-05	3.709e-05	0	0	6.19544e-05	0
	THAP5	1.09349e-06	0.000481487	0.000322493	0	0	0.000372921	0.000116545	9.15652e-05	0.000351937	0	0	0	0	0	0.000155336	8.62408e-05	0	0.000326691	0.000465952	0.00560565	0	0	0.000128734	0	0	0.000219299	0.000556103	0
	DOCK4	0	0	3.54708e-05	0	0	2.49786e-05	3.43445e-06	0.00019316	0	0	0	0	0.000458378	0	0	0	0	0	0	0	0	0	2.13459e-05	0	0	0	0	0
	IFRD1	0.00335166	0.000188131	0.000660779	0	0	0.00111221	0	0.000414673	0	0	0	0	0	0.00134471	0.000344493	0.00217935	1.38178e-05	0.000326353	0.000348831	0	0	0	0.000820197	0	0	0.000591292	0.00140225	0
	TMEM168	0	0.000138748	7.16079e-21	1.96682e-06	0	0.000153456	1.32887e-05	5.06235e-05	7.33949e-05	0.000103313	0	0	0	0	0.000169502	0	0.000227891	0	0.000154335	0	0	0	1.34808e-05	0	0	5.13835e-05	0.00036018	0
	LINC00998	2.03947e-05	0.00163996	0.000528364	0.000346127	0	0.00109142	0.000364659	9.7748e-05	0.000332666	0.000327035	0	0	0	3.85769e-08	0.00056123	0.000475205	0.000708762	0	0.00105178	0	0	1.3343e-09	0.000364287	0	0	1.88642e-05	0.00023945	0
	FOXP2	0	0.000121321	0.000176537	2.14422e-05	0	0.000338529	0.000114047	0.000132741	0	6.54595e-05	0	0	0	4.78347e-05	6.17264e-05	0	0.000109005	0	0.000121907	0	0	0	0.000108864	0	0	0	5.75049e-05	0
	MDFIC	0.000327657	1.57849e-05	0	0.000805044	0	6.48762e-11	6.20478e-05	0.000341973	0.000131781	0.000464198	0	0	0	0.000173866	5.29132e-06	1.0387e-05	0	0	0.000181601	0	0	0	0.000466332	0	0	9.11357e-05	0.000636007	0
	TFEC	0	0	0	0.00048104	0	0	0	0.00235721	0	0	0	0	0	0.000257632	0	3.48934e-05	0	0	0	0	0	0	0.000107336	0	0	0	0	0
	TES	0.000368946	0.000573794	0.000319714	8.45023e-05	0	0.000553308	0	0.000303486	0.00154366	0.000188946	0	0	0	0.00121176	4.79761e-05	0.000283876	0	0	0.000460429	0	0	0	0.000121282	0	0	0.000222966	0.000920552	0
	AASS	0	1.4546e-05	3.10761e-05	0	0	0.000142471	0	0	0	0	0	0	0	0	0	0	0	0	3.95714e-05	0.000308336	0	0	0	0	0	4.94447e-05	1.83154e-05	0
	ZNF800	0.00014825	0.000575956	0.000351397	1.43262e-05	0	0.000850618	0	5.64029e-05	1.74213e-06	0	0	0	0	0	8.44497e-07	0.000152303	0.000190778	0	0.000564274	0	0	0	3.23526e-05	0	0	0.000150031	0.000804501	0
	SND1-IT1	0.000266852	4.96313e-05	0.000193346	0	0	0.000381118	2.05521e-05	2.99903e-05	7.5821e-05	0.000282355	0	0	0	0	0	0.000349727	0.000291426	5.72971e-31	0.000302823	0	0	0	0.000155379	0	0	0	0.00159445	0
	RBM28	0	0.000217274	0.000109929	6.92785e-05	0	0.000268925	4.90306e-06	4.9103e-05	1.13309e-11	9.0786e-05	0	0	0	0	0	5.71666e-05	0.000248083	0	0.000182014	0	0	0	1.31149e-06	0	0.00023264	4.81846e-08	0.00034079	0
	RP11-212P7.2	4.17124e-05	0.000120931	4.52234e-05	1.77767e-05	0	1.18998e-05	4.49264e-05	6.0466e-05	1.09771e-05	5.45306e-05	0	0	0	5.0265e-05	0.000301634	3.4915e-05	0	0	2.96751e-05	0	0	0	0	0	0	1.50884e-31	0.000106659	0
	AHCYL2	0	9.17424e-06	2.32516e-05	6.55805e-06	0	2.96237e-05	0	0.000171434	0.000137453	0	0	0	0	0	0	2.43313e-05	8.25352e-06	2.04621e-09	5.47922e-06	1.66325e-17	0	0	0	0	0	5.11468e-05	1.23545e-05	0
	RP11-448A19.1	1.31363e-05	0.000634721	0.000122766	2.45524e-05	0	4.1644e-05	1.15425e-05	1.33256e-05	0	3.11867e-05	0	0	0	0	0.000838101	0	5.31109e-05	0	5.77701e-05	0	0	0	0	0	0	2.65599e-05	5.72292e-05	0
	UBE2H	0.000651208	0.000131319	0.000469292	0	0	0.000132439	0.000216527	0.000635679	0.000166111	0.000257335	0	0	0	0.00133748	0.000332216	0.000402373	0	0	0.000738397	0	0	0	0.000311345	0	0	0.000146488	0.00150856	0
	RP11-306G20.1	0	6.79257e-06	1.13561e-05	7.65808e-06	0	0	3.84333e-05	0	0	2.81728e-06	0	0	0	3.79004e-05	4.23009e-05	8.0915e-06	2.09636e-05	3.84419e-05	5.77331e-06	0	0	0	0	0	0	0	3.59143e-05	0
	ZC3HC1	0	8.29028e-05	2.49101e-05	5.34675e-37	0	0.000108215	3.12229e-05	4.01859e-05	0.000122258	9.6463e-07	0	0	0	0	0	2.22124e-05	4.40231e-05	0	9.20373e-05	0	0	0	8.66555e-06	0.000114831	0	8.27804e-05	9.0278e-05	0
	KLHDC10	0	7.12447e-05	1.9057e-05	1.62379e-05	0	0.000135782	2.38359e-05	4.87199e-05	1.21419e-14	0.000126557	0	0	0	3.73943e-05	0	2.32854e-06	0.00011482	0	0.000157887	0	0	0	0	0	0	0.000118253	0.000339463	0
	TMEM209	8.39871e-05	9.41521e-05	0.000104139	2.26282e-05	0	7.84539e-05	1.31842e-05	6.92006e-05	2.72241e-05	0	2.98514e-05	0	0	0	0	9.62411e-05	5.80401e-05	0	9.64224e-05	0.000477826	0	0	4.75441e-05	0	0	7.28939e-05	0.000294777	0
	COPG2	0	3.15194e-05	5.40862e-09	0	0	2.93215e-05	9.41351e-06	4.9146e-06	0	3.4828e-05	1.0529e-05	0	0	4.51677e-05	0	0	4.1011e-05	0	4.42369e-05	0	0	3.04257e-05	3.17907e-05	0	0	0.000133305	7.11628e-05	0
	AC016831.7	0.00188459	0.000102462	0.000101701	0	0	0.000111944	2.34203e-05	0.000341428	0	0	0	0	0	0.000796122	0	2.79791e-06	0	0	0	0.00048294	0	0	0	0	0	0	0.000401565	0
	AC058791.1	0.000345851	0.000141147	2.96229e-05	0	0	0.000172704	0.000165765	8.89838e-05	0	0	0	0	0	0	0.000500072	0	0	0	0	0.000455571	0	0	0	0	0	0	0.000108429	0
	RP11-138A9.1	0.00273728	0.000206084	4.93166e-05	0	0	0.000709178	0	0.00098073	0	0	0	0	0	0.001184	0	8.02774e-05	0	0	0	0.00168445	0	0	0	0	0	0	0.000752569	0
	RP11-138A9.2	0.00119751	0	0	0	0	6.67244e-05	6.49224e-06	0.000460759	0	0	0	0	0	0	0	0	0	0	0	0.0183311	0	0	0	0	0	0	0	0
	LINC-PINT	0.000809881	0.0014704	0.00205423	0.000411093	0	0.0016853	1.01654e-05	0.000456411	0	0	0	0	0	0.00328511	0.00134154	0.000665816	0	2.09638e-25	0.000203577	0	0	0	0.000680763	0	0	0.000325539	0.000917496	0
	MKLN1	3.4925e-05	0.000170663	0.000117324	0	0	0.000549768	9.64778e-05	0.000178017	0	0.000171189	0	0	0	4.41953e-05	0	0.000107958	0.000108482	1.64021e-06	0.000206007	0	0	0	0	0	0	0.000328395	0.0006557	0
	EXOC4	4.63778e-05	0.000390168	0.000315312	0	0	5.76772e-05	0	0.000353176	0.000101802	4.77376e-05	0	0	0	0	0.000318339	0.00023533	1.3469e-05	0	0.000201178	0	0	0	9.33823e-05	0	0	7.58672e-05	0.000769955	0
	AGBL3	0	8.10679e-05	4.49534e-06	3.81799e-05	0	4.87169e-05	1.08469e-05	1.94352e-05	8.62957e-05	1.73727e-05	0	0	0	0.000140768	0	2.79316e-05	5.22938e-05	0	3.32308e-05	0	0	0	2.62341e-05	0	0	0	1.24174e-05	0
	TMEM140	0.000880351	0.000101453	0	0.000260774	0	0	0.000231146	0.000157635	0.00026298	0	0	0	0	0	5.63123e-05	0.000231812	1.49675e-05	0	3.23577e-08	0	0	0	0.000139267	0.000554649	0	0.000185307	0.000132587	0
	RP11-134L10.1	4.04177e-06	2.10429e-05	0	1.76869e-06	0	1.7237e-05	4.34582e-06	8.54315e-06	3.97297e-05	4.73825e-06	0	0	0	7.24988e-06	3.95981e-05	2.51278e-05	0	0	0	9.76574e-05	0	0	0	0	0	4.1764e-05	5.7207e-06	0
	NUP205	0	2.47074e-05	2.23609e-05	3.88073e-05	0	3.31932e-05	1.2994e-05	0.000195003	2.01475e-05	4.02098e-05	0.00027576	0	0	5.17543e-05	2.09765e-18	1.2822e-12	7.00875e-33	0	1.86612e-05	0	0	0	7.84064e-06	0	0	0.000230161	0.000144734	0
	ZC3HAV1	0	0.00032979	8.40958e-24	0	0	0.000399696	0	0.000127012	0	0.000210006	0	0	0	0	4.4074e-05	0	0.000270236	0	0.000405681	0	0	0	0	0	0	0.000801859	0.0010736	0
	UBN2	0	0	1.49601e-05	0	0	9.21988e-05	3.93367e-05	7.8139e-05	0.000143859	6.74627e-05	0	0	0	0.000122598	0	2.31278e-05	0	0	8.9278e-05	0	0	0	2.24636e-05	0	0	0	0.000519467	0
	RP11-634H22.1	0	5.96338e-05	0	0.000121469	0	1.72552e-06	6.56826e-06	0	0	0	0	0	0	0	0.00039361	0	0	0	0	0	0	0	0	0	0	0	0	0
	HIPK2	8.96164e-24	0.000282677	0.000115589	0	0	0.00424817	0	0.00091954	0	0.000761722	0	0	0	6.15597e-29	0.000505559	6.22804e-05	0	0	0.00123759	0	0	0	6.10158e-05	0	0	0.000936879	0.00314363	0
	KDM7A	6.11231e-05	2.50078e-05	0	0	0	0	0	0.000303104	0	8.52908e-06	0	0	0	4.52247e-05	0	3.38762e-05	0	0	3.38026e-05	0	0	0	0	0	0	0.000300717	0.000244072	0
	JHDM1D-AS1	0	0.00011389	0	0	0	0.000278614	0	9.95961e-05	5.45281e-19	3.67162e-05	0	0	0	0	9.05312e-07	0	3.72057e-06	0	6.43666e-05	0	0	0.000122321	2.17258e-05	0	0	0.00014192	7.88844e-05	0
	ADCK2	8.29288e-05	3.45202e-05	1.40632e-06	3.45093e-05	0	3.86894e-05	0	0	0	1.09099e-05	7.21504e-06	0	0	0	0	8.74908e-05	7.53694e-05	0	0.000126754	0	0	0	4.43191e-05	0	0	0.000158211	0.000167127	0
	BRAF	0.000136804	4.58055e-05	0.000103888	0	0	0.000141612	3.05312e-05	0.000115395	5.32618e-05	7.69183e-05	0	0	0	0.000121457	3.07816e-06	0.000103775	7.62338e-05	0	8.80376e-05	0	0	0	7.48591e-05	0	0	0.000172124	0.000155427	0
	AGK	0	4.24238e-05	4.62905e-05	3.33975e-08	0	3.1193e-05	3.74856e-05	0.000118453	0.000179251	3.41479e-05	0	0	0	0	2.24085e-05	3.50181e-05	5.93298e-05	0	6.15646e-05	0	0	0	0.000100333	0	0	0.00015717	9.62033e-05	0
	KIAA1147	0	5.57825e-06	1.24412e-05	8.17075e-05	0	0	0	7.65223e-05	0	1.52413e-05	0	0	0	0.000166881	0	1.08202e-05	0	0	0.000144319	0	0	0	2.09382e-05	0	0	0	0.000226141	0
	CASP2	6.00322e-05	5.37166e-05	0	3.75007e-05	0	5.13e-05	1.04262e-05	4.49692e-05	2.75085e-05	8.03566e-05	0.000652529	0	0	0	0	3.27733e-05	3.73341e-06	0	4.18996e-05	0.000619267	0	0	0	0	0	0.000121195	0.000160783	0
	AC093673.5	9.64694e-06	3.67063e-05	6.57996e-05	5.18475e-05	0	0	0	4.15498e-05	0	0	0	0	0	0.000113892	1.8803e-05	0.000145575	0	7.89832e-05	4.03637e-05	0	0	1.19265e-05	0	0	0	0	0	0
	ZYX	8.92973e-05	4.40094e-05	0.000118244	5.28945e-05	0	0	2.32165e-05	0.000102086	2.63789e-05	1.35855e-05	0	0	0	0.000170862	0	0.000193475	0	0	6.21115e-05	0	0	0	0	0	0	9.13813e-05	1.17076e-05	0
	EPHA1-AS1	0	0	0	0	0	0	0	0	2.09032e-05	0	0	0	0	0	0	1.89068e-05	1.65918e-05	0	0	0	0	0	2.38747e-06	0	0	0	5.23671e-05	0
	TCAF2	0.000109723	5.05156e-06	2.25101e-05	0	0	0	0	4.11004e-05	2.95848e-05	0	0	0	0	1.50855e-05	0	3.90042e-05	0	6.07201e-05	2.72475e-06	0	0	0	0	0	0	5.2792e-05	6.59605e-05	0
	TPK1	2.73454e-05	0.000196968	0.000157356	1.36113e-05	0	0.000133353	5.48811e-05	0	7.29963e-05	5.51832e-05	0	0	0	0	0.000265401	0.00011321	0	1.49934e-05	3.29947e-05	0	0	0	5.93195e-05	0	0	7.15939e-05	5.55269e-05	0
	CNTNAP2	0	0	0	0	0	0	0	0.00129773	0	0	0	0	0	0	0	0	0	0	0	0	0	0	0	0	0	0	0	0
	CUL1	0	0.000304211	0.000327277	4.4684e-05	0	0.000306866	9.46819e-05	0.000124827	0.000274544	6.56012e-05	0	0	0	5.63975e-05	8.07676e-05	0.00023784	0	0	0.00037297	0	0	0	0.000135315	0	0.00067197	0.000401301	0.000490204	0
	EZH2	0	0.000115965	4.40633e-05	4.94967e-05	0	0.000115354	0	1.76526e-05	0.000122056	0	0.0035032	0	0	0	0	2.25317e-05	1.13175e-06	0	2.97676e-05	0	0	0	0	0	0	0	6.32572e-05	0
	ZNF425	0	4.333e-05	3.12545e-06	0	0	0.000108975	0	8.22759e-06	0	2.80869e-06	0	4.7142e-05	0	5.27777e-06	2.05372e-05	0	0	1.57727e-05	9.62455e-06	0	0	0	1.69816e-06	6.05461e-05	0	6.35768e-05	3.34603e-05	0
	ZNF398	0	7.45379e-05	0	5.65626e-05	0	1.29149e-05	5.26628e-31	2.91985e-05	0.000152426	4.71316e-05	0	0	0	0	0.000184544	0	3.5147e-32	0	4.68974e-05	0	0	0	0	0	0	0	7.60284e-05	0
	ZNF783	1.58448e-05	1.64662e-05	3.39174e-05	0	0	1.77598e-05	0	3.18157e-05	0	4.07658e-05	0	0	0	0	0	1.40765e-05	2.74144e-05	0	4.02309e-05	0	0	0	5.84874e-06	0	0	0.000107991	0.000199129	0
	ZNF746	1.69124e-05	1.0194e-05	2.5857e-06	5.00564e-05	0	2.95949e-05	9.94947e-06	6.5722e-05	1.29815e-06	3.14053e-05	0	0	0	0	1.95906e-06	0	0	0	9.21518e-06	0	0	2.22618e-05	0	0	0	0	8.15925e-05	0
	ACTR3C	0	6.64869e-05	0.000102793	0	0	4.1482e-05	0	0.000206845	0	6.73728e-06	0	0	0	0	2.84301e-05	0.000202744	3.5971e-05	0	8.88192e-05	0	0	0	0	0	0	8.93217e-05	0.000111364	0
	REPIN1	0.000249192	0.000478185	0.000549085	2.38277e-05	0	0.000455467	1.5555e-05	0.000733138	0.000168541	7.37574e-05	0	0	0	0	0	0.000111034	0.000249335	3.61541e-05	0.000370242	0	0	0	0.000246855	0	0	0.000508697	0.000934665	0
	LINC00996	1.96143e-29	0.00150327	6.58371e-29	0.000356873	0	0.000271067	0	5.08173e-05	0	0.000318279	0	0	0	0	0	0.00039717	0	0	8.80904e-05	0	0	0	0.000291555	0	0	0.000114462	0.000439565	0
	TMEM176B	0	0.000482032	0	0	0	0	0	0	0	0	0	0	0	0	0.00158397	0	0	0	0.0028302	0	0	0	0	0	0	0	0	0
	TMEM176A	0	0.000865561	0	0	0	0	0	0	0	0	0	0	0	0	9.53319e-06	0	0	0	0.00123808	0	0	0	0	0	0	0	0	0
	KCNH2	1.88131e-05	0	2.30543e-05	0	0	0	1.69611e-05	0	0	0	0	0	0	7.3477e-05	0	3.48157e-05	0	0	9.5785e-05	0	0	0	0	0	0	0.000187138	1.10792e-28	0
	SLC4A2	0	8.67602e-05	7.15073e-05	7.81996e-06	0	4.60312e-05	6.98764e-05	0.000125781	1.91178e-06	7.23297e-05	0.000107651	0	0	2.21762e-05	5.77101e-05	7.4706e-05	6.23451e-05	0	0.000103274	0	0	0	5.75978e-05	0	0	0.000104729	0.000216187	0
	AGAP3	8.40615e-17	0	0	0	0	0	3.3491e-06	0.000102162	4.63453e-05	4.3723e-05	0	0	0	0	0	1.9485e-05	0.000101216	0	1.68985e-05	0	0	0	0	0	0	0	0.000118817	0
	NUB1	0.000124426	0.000370706	0.000103764	0.000273703	0	0.000238974	0.000115732	9.58552e-05	0.00028527	0	0	0	0	3.13379e-11	0.000346213	0.000174805	0.000211991	4.48552e-06	0.000162735	0	0	0	0.000152197	0.000314968	0	0.000508158	0.000292767	0
	PRKAG2	0.000130039	0.000330366	8.54649e-05	0	0	3.33314e-05	0.000103208	7.82706e-05	3.97097e-12	0	0	0	0	3.09501e-05	6.77378e-05	0.000250114	0.000142591	0	0.000190372	0	0	0	0.000228661	7.21409e-05	0	0.00040425	0.0003344	0
	KMT2C	0.000166366	0.000272102	0.000186125	0.000126519	0	0.000670038	4.53483e-05	0.000155532	5.42957e-38	6.0213e-05	0	0	0	0.000270896	0	0.000287619	0	1.85525e-27	0.000563502	0	0	0	7.08112e-06	0	0	0.000130021	0.00159573	0
	PAXIP1	1.49122e-06	1.58094e-05	0	0	0	0	2.88399e-06	8.08711e-06	0	4.33845e-05	5.35794e-05	0	0	3.36083e-05	0	1.57073e-05	7.61771e-05	0	2.55309e-05	0	0	0	0	0	0	1.56412e-05	0.000141365	0
	INSIG1	1.36296e-05	0.000570056	0	0.000389957	0	0.000707191	0	0.000421996	0.00118797	2.8685e-05	0	0	0	0	9.63696e-05	0.000387538	0	0	6.03637e-05	0	0	0	8.07517e-05	0	0	0.000859903	0.000253144	0
	RBM33	0.00014789	0.000179594	0.000150404	2.34233e-05	0	0.00216658	0.00118272	0.00113573	0	3.5842e-05	0	0	0	0.000208442	0	0.00140285	0	6.80665e-05	0.00022929	0	0	0	0.000347353	0	0	0.000824287	0.00100187	0
	UBE3C	0	6.21985e-05	2.22522e-05	0	0	7.51869e-05	7.29552e-06	8.98984e-05	0	5.64219e-05	0	0	0	7.36947e-05	0	3.50065e-05	0	0	0.00011431	0	0	0	8.47226e-06	0	0	4.62137e-05	0.000433087	0
	WDR60	0	0.000148705	7.06824e-05	7.73744e-06	0	6.53969e-05	2.46647e-05	3.29258e-05	2.52191e-05	1.37294e-05	0	0	0	0	0	4.26544e-05	0.000223551	0.000228123	0.000142543	0	0	0	2.07168e-06	0	0	0	0.000478141	0
	VIPR2	0	0	0	0	0	0	2.94826e-05	0.000482314	0	0	0	0	0	0	0	0	0	0	0	0	0	0	0.000402672	0	0	0.000349321	0	0
	LINC00685	0	0	0.000133563	0.0008972	0	1.22878e-06	3.26063e-05	0.000285229	0	0.00012247	0	0	0	0	0.00142452	1.82264e-05	0.000157159	1.19371e-09	0	0	0	0	0	0	0	0	0.000264639	0
	IL3RA	0	0	9.63114e-06	0	0	0	5.249e-05	0.000345049	0	0	0	0	0	0	0	0	0	0	6.03199e-05	0	0	0	0	0	0	1.4647e-05	0	0
	LINC00106	3.73868e-05	0	2.84875e-06	2.25445e-05	0	0	1.96719e-05	2.63838e-05	0	1.87771e-05	0	0	0	0	8.1401e-05	0	2.5316e-05	4.86307e-06	0	0	0	0	5.06484e-05	0	0	5.39832e-05	3.63361e-05	0
	ZBED1	0	0	2.70653e-05	5.88544e-05	0	0	0	4.32106e-05	9.78282e-05	0	0	0	0	0	0.000116327	6.14796e-05	0.000107731	6.15029e-05	2.87015e-05	0	0	6.53792e-05	0	0	0	3.44997e-05	5.84557e-05	0
	PRKX	4.44413e-06	4.28696e-05	0	0.000217623	0	0	5.70719e-05	5.93926e-06	9.81705e-05	0	0.000147323	0	0	4.6377e-05	5.99786e-06	7.01883e-05	0.000100368	0	7.89689e-05	0	0	1.32096e-10	0	0	0	0	2.00272e-06	0
	NLGN4X	0	9.39854e-05	0.000303669	0.000763196	0	0.000886413	8.13956e-05	0.000107789	0	0.000568038	0	0	0	0	0.000438845	0	0	0	0.000108563	0	0	0	0	0	0	0	7.21264e-06	0
	PUDP	5.30438e-06	9.8061e-05	0	9.10479e-05	0	5.86874e-05	1.68134e-05	1.98241e-05	0.000229321	3.06202e-05	0	0	0	0	1.77433e-05	3.78473e-05	0	4.54342e-05	8.26894e-05	2.60479e-05	0	0	5.35102e-05	0	0	0.000162502	0.000188925	0
	STS	0	1.33999e-05	3.03857e-05	0.000134759	0	3.82288e-05	1.98477e-05	0.000162433	0	2.33194e-05	0.000334529	0	0	1.60286e-05	0	0	0	0	8.81264e-05	0	0	0	2.72671e-06	0	0	0.000100126	3.88226e-05	0
	ARHGAP6	1.66469e-14	3.6345e-05	0	0	0	0	6.89416e-05	0.000258439	0	0	0	0	0	0	0	0	0	0	4.39131e-05	0	0	0	3.47734e-05	0	0	0.000264329	0	0
	MSL3	0	0.000773169	0.00147106	0.000254622	0	0.00117177	0.000591888	0.000735212	0.000306809	0.000172465	0	0	0	0	0.00125063	0.000374398	0	4.9876e-10	0.00118307	0	0	0	0.000854895	0	0	0.000276159	0.000276136	0
	TMSB4X	0	0	0	0	0	0	0	0	0	0	0	0	0	0	0	0	0	0	0	0	0	0.909223	0	0	0	0	0	0
	TCEANC	9.3106e-05	7.72996e-05	9.22905e-05	1.73787e-05	0	6.41526e-05	4.42323e-05	0	0	6.14713e-06	0	0	0	3.32931e-05	0.000100501	4.39161e-05	0.0001534	0.000150302	7.34492e-05	0	0	2.38096e-25	7.23457e-06	0	0	0.000103684	3.2518e-05	0
	GPM6B	8.4649e-06	5.48627e-05	6.38548e-05	5.44892e-05	0	0	2.14242e-05	0.000806808	0	7.20757e-05	0	0	0	0.000259106	0.000127252	0.000240304	8.35972e-05	2.93639e-39	9.53659e-05	0	0	0	0	0	0	0	0.000219927	0
	FANCB	0	2.47736e-05	7.37952e-05	1.88444e-06	0	0	0	0	2.66577e-05	0	0.00115417	0	0	0.000100057	0	1.4077e-05	0	0	2.10039e-05	0.000122255	0	0	2.75574e-05	0	0	0	0	0
	MOSPD2	0	4.14288e-05	6.4419e-05	1.50104e-05	0	5.36948e-05	5.29553e-05	4.55885e-05	7.67561e-05	0	0	0	0	0	4.99099e-05	4.74804e-05	7.06434e-05	4.69264e-05	5.82098e-05	0	0	0	3.40438e-06	0	0	6.94867e-05	0.000126178	0
	PIGA	6.09216e-05	0	5.77862e-05	9.97703e-05	0	1.82727e-05	4.75819e-06	2.7167e-05	8.13443e-05	0	0	0	0	0.000195583	0.000130725	5.56816e-05	0	0	4.18228e-05	0	0	0	5.4602e-05	0	0.000241699	0	0	0
	CA5B	0	3.69245e-05	0.00011169	0.000188253	0	3.03836e-05	0	3.10459e-05	9.46379e-05	1.03191e-05	0.000141753	0	0	2.31525e-06	0.000107354	5.28378e-05	0	0	6.02666e-05	0	0	0	3.01911e-05	2.89572e-06	0	4.85196e-05	3.48533e-05	0
	AP1S2	1.06655e-25	0.00128153	0.000569616	0.000924811	0	0.000337579	0.000282469	0.0009018	0.00218633	0.000456465	0	0	0	0	0.000738327	0.000657302	0	0	0.000713943	0	0	0	0.000478047	0	0	0.000845	0.000356838	0
	SYAP1	0.000126511	0.000407284	0.00048824	6.18467e-05	0	0.000542066	0.000137632	5.05106e-05	0.000172334	0.000139654	0	0	0	0.00011627	0.00034414	0.000724817	6.45786e-05	0	0.000508881	0	0	0	0.000469572	0	0	0.000324157	0.000854326	0
	REPS2	3.03847e-05	6.89991e-05	3.55545e-05	0	0	1.89775e-05	0	0.000169219	0	6.99167e-06	0	0	0	3.56e-43	3.83861e-06	4.5537e-05	0	1.75276e-05	3.71425e-05	0	0	0	6.80849e-05	0	0	7.3894e-05	1.529e-08	0
	CDKL5	8.06445e-06	2.68939e-05	8.79329e-05	0	0	1.31742e-05	0	0	3.69273e-05	6.52459e-06	0	0	0	4.84384e-05	0	5.77358e-05	6.41428e-05	0	0.00015415	2.37829e-05	0	0	0	0	0	0	9.69277e-05	0
	SH3KBP1	0.000171941	0.000239818	0.000125782	0	0	0	0	0.00020152	0.000610871	0.000346732	0	0	0	3.07895e-05	4.21204e-05	0.000591264	0.000208467	1.91903e-29	0.00031467	0.00212422	0	0	0.000315078	0	0	0.00161515	0.00133564	0
	CXorf23	0	1.99462e-05	8.98429e-06	1.74152e-05	0	3.12594e-05	8.01097e-06	6.16367e-06	0	1.64853e-05	0	0	0	7.58669e-05	2.13732e-05	8.67314e-07	1.32777e-05	0	3.87796e-05	0	0	0	2.11584e-05	0	0	3.82085e-05	7.37065e-05	0
	YY2	0	1.13675e-06	0	3.60994e-06	0	7.63569e-06	4.25757e-06	0	6.94826e-05	1.39397e-05	0	0	0	0	0	1.39771e-05	3.10657e-06	0	0	0	0	0	1.47354e-05	0	0	0	6.29173e-05	0
	RP13-314C10.5	0	0	6.62024e-05	0	0	8.81321e-06	7.68668e-05	1.09738e-05	0	0	0	0	0	0	0	6.72031e-05	0	0	0	0	0	0	0	0	0	0	0	0
	SAT1	0.00418066	0	0	0	0	0.00212095	0.00270809	0.00289824	0	0	0	0.399531	0	0	0	0.00180186	0.00216383	0	0.00106783	0	0	0	0.00211148	0	0	0	0	0
	ARX	0	0	0	0	0	0	1.40893e-05	0	0	0	0	0	0	2.41069e-05	0	0.000211446	0	0	0	0	0	0	0	0	0	0	0	0
	CXorf21	0	0.000929226	0.00086911	0.000193295	0	0.000301342	0.0002061	0	3.64678e-05	0	0	0	0	0.00108771	0.000561016	0.000543706	0	2.1509e-05	0.000562378	0	0	0	1.91329e-05	0	0	0	0.000112727	0
	GK	0	4.45892e-05	6.33092e-05	7.86161e-05	0	1.21022e-05	0	0	0.000190763	1.52064e-05	0	0	0	0	0	4.21591e-05	1.21252e-05	0	7.10737e-05	0	0	0	0	0	0	0.000104844	3.26431e-05	0
	TAB3	1.38566e-05	3.49164e-05	8.71126e-06	3.2529e-05	0	1.32051e-05	1.24785e-05	5.04278e-05	5.27784e-05	1.11559e-05	0	0	0	0	0	7.36831e-05	0	2.72198e-05	4.21072e-05	0	0	0	0	0.000161064	0	0	0.000151759	0
	TMEM47	0	9.45198e-05	0	0	0	0	0	0	0	0	0	0	0	0	4.00504e-05	0	0	0	7.94206e-05	0	0	0	0	0	0	0	0	0
	CYBB	0	0.00119703	0.000571874	0.001134	0	0	0	0.00193304	0	0	0	0	0	1.12678e-05	0.0013283	0.000126348	0.000130085	0	0.000418801	0.00179133	0	0.000817621	0	0	0	0.000238914	0	0
	RPGR	1.70315e-05	4.02947e-05	0.000136852	3.86362e-05	0	0	0	2.19863e-05	2.8213e-05	0	0	0	0	3.30529e-05	9.10083e-21	6.68779e-05	7.13093e-05	2.04276e-05	4.12628e-05	0	0	0	2.60563e-05	0	0	0	0.000266071	0
	TSPAN7	0	9.08997e-05	0	0	0	0	5.44579e-05	1.30283e-05	0	0.00063527	0	0	0	0	0.000236218	0	0.000407452	0	0.000223438	0	0	0	0	0	0	0	0	0
	MID1IP1	0	0.000135308	0	0.000342182	0	0.000174155	9.98883e-05	7.33742e-05	0.000181303	8.0219e-05	0	0	0	0	0.000198591	0	0.000245469	0	0.000369039	0	0	0	0	0	0	0	0	0
	BCOR	5.28062e-05	4.91247e-05	1.32989e-05	9.08652e-05	0	0	8.29712e-06	0.000105808	0	5.57971e-05	0	0	0	4.27587e-15	1.70725e-05	6.4561e-06	0	0	0.000106909	0	0	0	0	0	0	0	0.000232882	0
	MED14	4.72894e-05	3.86517e-05	1.15577e-05	1.98103e-05	0	1.20749e-39	2.90829e-05	6.65462e-05	0.00020712	5.20577e-05	0	0	0	3.56664e-05	3.23776e-05	3.66876e-05	0	0	5.65402e-05	0	0	0	4.5089e-06	0	0	6.4588e-05	0.00018218	0
	USP9X	0.000110189	5.96346e-05	0.000175309	2.41028e-05	0	6.51092e-05	5.84327e-05	6.3258e-05	1.2531e-05	0.000282322	0	0	0	0.000145575	7.20422e-05	0.000166256	0.00012895	0	0.000233318	0	0	0	3.61522e-05	0	0	7.39822e-05	0.000472133	0
	DDX3X	2.4582e-13	0.000528185	0.00057097	0.000995134	0	0.000100835	0	0	0	0.000286196	0	0	0	0.0029091	0.0024425	0.00156589	0.000693245	0.00253261	0.000772295	0	0	0	1.60108e-05	0	0	0	0.00192455	0
	GPR82	0	6.38123e-05	5.70063e-05	3.68028e-05	0	3.7907e-05	9.37905e-07	0	3.82634e-05	0	0	0	0	6.59964e-06	2.86217e-05	5.33482e-05	0	0	1.0236e-05	0	0	0	8.88e-43	0	0	0	6.1698e-05	0
	KDM6A	4.00744e-05	2.63719e-05	1.85097e-05	2.86603e-05	0	1.86907e-05	2.62016e-05	0	0	2.14603e-05	0	0	0	5.33588e-05	4.39717e-05	8.49506e-05	0	0	2.90708e-05	0	0	0	0	0	0	3.23622e-05	0.000227874	0
	MIR222HG	0	0.000638447	0.000120672	0	0	0.000423594	0	0	0	0.000183108	0	0	0	0	0.000769795	0	0.000138033	0	0.00115889	0	0	0	0.000641237	0	0	0.000367819	0	0
	ZNF674	0	2.29407e-05	1.73922e-05	0	0	6.75845e-06	0	3.41402e-05	1.48273e-08	7.15215e-06	0	0	0	0	0	4.72979e-06	5.74332e-06	2.0244e-05	2.18355e-05	0	0	3.77409e-05	0	0	0.000576653	0	9.54039e-06	0
	ZNF674-AS1	5.91267e-05	9.11666e-05	0.00012855	0	0	0	8.20547e-06	3.06277e-05	0	3.33256e-06	0	0	0	0	0.000274369	2.98965e-05	5.40752e-05	0	1.46527e-05	0	0	0	4.61348e-05	0.000102113	0	2.18395e-05	3.8367e-05	0
	CHST7	0.000117094	3.7825e-05	0	1.76901e-05	0	0	0	0.000150849	0.000228374	2.73517e-06	0	0	0	0	0	9.18967e-06	5.11535e-05	0	5.46549e-05	0	0	0	8.30648e-06	0	0	1.15752e-05	6.38661e-05	0
	RP2	8.56723e-05	6.8262e-06	0	0	0	0	1.61647e-05	2.82267e-05	6.86552e-05	8.40432e-06	0	0	0	0	6.3713e-06	2.17296e-05	0	0	4.26362e-05	0	0	0	4.05079e-06	0	0	1.2135e-41	6.12457e-05	0
	USP11	0	0.000111263	0.000702687	0.000296433	0	0.000379409	0.000297171	5.86946e-05	0.000181674	0.000263385	0	0	0	0	0.000155265	0.000502045	0	3.8535e-05	0.000323594	0	0	0	0.000232618	0	0.000770167	0.00028309	0.000547801	0
	LINC01560	0	6.19739e-05	3.61558e-05	0	0	5.35601e-05	5.47296e-07	9.17652e-06	2.91033e-05	0	0	0	0	5.77644e-05	0.000533723	5.50813e-05	7.09249e-05	0	1.61369e-05	0	0	0	0	0	0	0	4.22331e-05	0
	TIMP1	0	1.2909e-30	0.0110547	0	0	0	0.00853722	0	0	0	0	0	0	0	0	0.00350248	0.0197031	0	0.0293742	0	0	0	0	0	0	0	0	0
	ZNF182	1.87448e-05	2.42624e-05	1.65844e-05	1.36556e-05	0	4.35568e-05	2.65127e-05	1.77097e-05	0	3.16485e-06	0	0	0	0	0	0	5.74784e-05	0	2.35563e-05	0	0	0	0	0	0	0	7.52793e-05	0
	SUV39H1	0	2.26228e-05	4.24916e-05	0	0	9.39379e-06	4.24933e-06	3.94685e-05	5.02688e-05	1.20225e-05	0.000291606	0	0	1.20641e-05	3.91192e-05	0	0	0	3.4874e-05	0	0	0	7.33284e-06	0	0	0	3.13856e-05	0
	PCSK1N	0	0	0	0	0	0	0	0	0	0	0	0	0	0	0.00222957	0.000283663	0	0	0.000370737	0	0	0	0	0	0	0	0	0
	PIM2	0.0064032	0.00614663	0.000835394	0.00175501	0	0.0181311	0.00584809	0.00348651	0	0	0	0	0	0	5.19113e-05	0.00722301	0	0	0.00384403	0.124715	0	0	0.00148145	0	0	0.00119685	0	0
	OTUD5	0.000468707	0.000162215	7.97505e-05	4.41553e-06	0	0	0.000110358	8.58038e-05	5.83592e-05	0.000266733	0	0	0	0	1.28178e-05	0.000391685	7.84717e-05	0	0.000205969	0	0	0	0.000156942	0	0	0	0.000659351	0
	GRIPAP1	1.23143e-05	0.00021082	0.000220518	0.000296513	0	0.000210826	0.000135622	4.48457e-05	0	3.32396e-05	0	0	0	0	9.53596e-05	0.000259214	0.000165753	2.89536e-29	0.000289613	0	0	0	6.43848e-05	0	0	9.94162e-05	0.000420814	0
	TFE3	0	9.89104e-05	0.000104835	4.58404e-06	0	1.87077e-05	2.12127e-05	2.64358e-05	8.68623e-05	2.16938e-05	0	0	0	7.96357e-05	1.98577e-05	6.30598e-05	0	0	8.00291e-05	0	0	9e-44	4.77692e-05	0	0	5.69116e-05	0.000114832	0
	CCDC120	2.18775e-05	0	8.8714e-07	0	0	3.29798e-05	1.90919e-05	1.437e-05	0	3.20474e-06	0	0	0	3.19699e-06	3.46905e-05	3.69363e-05	0	7.88718e-06	4.1281e-05	0	0	0	7.36875e-06	0	0.000141662	0	3.49326e-05	0
	SYP	0	0.000327921	0	0	0	3.20311e-05	0	0	0	0	0	0	0	0	0.00113014	0	2.6837e-05	0	0	0	0	0	0	0	0	0	0	0
	CACNA1F	0	8.38015e-05	8.32422e-06	0	0	0	2.34901e-05	4.02553e-06	0	0	1.42387e-05	0	0	0	0.000172249	6.53455e-06	0	0	1.09123e-06	0	0	6.11286e-05	0	0	0	0	0	0
	TSPYL2	0.000766087	0.000248865	0.000493607	0	0	0.000291073	8.64226e-05	0	0	2.47334e-05	0	0	0	0.00033972	0.00097872	0.000391367	0	0.000245884	0.000550698	0	0	0	0.000253959	0	0.000255238	0	0.000958477	0
	RP11-258C19.7	0	2.31684e-05	7.82026e-12	1.56512e-05	0	0	1.95618e-05	0	0	4.73901e-05	0	0	0	0	1.96406e-05	1.31295e-05	0.000135635	0	6.86866e-05	0	0	0	0	0	0	0	0.000109407	0
	PHF8	3.63601e-05	4.81809e-05	4.33919e-05	0	0	3.4693e-05	2.59522e-05	6.89033e-05	1.28757e-05	3.48092e-05	0	0	0	0	5.73296e-05	6.66594e-05	8.31642e-05	0.000160518	6.47489e-05	0	0	0	1.00731e-05	0	0	2.10742e-05	0.000149381	0
	GNL3L	2.87049e-05	6.47828e-05	3.03838e-05	0.000163258	0	2.93795e-05	1.03468e-05	2.53438e-05	0	1.00756e-05	0	0	0	4.19203e-05	3.16744e-05	3.67958e-06	0.000126815	3.30255e-05	7.01101e-05	0	0	0	1.07791e-05	0	0	6.81555e-05	0.000297205	0
	USP51	0	3.60794e-05	5.53596e-05	0	0	3.34723e-05	1.52292e-05	7.31526e-05	5.43898e-06	0	0	0	0	1.26612e-05	3.4906e-05	5.15263e-05	0	0	1.52228e-05	0	0	0	1.01231e-05	0	0	0	0	0
	RP13-188A5.1	8.96698e-05	0.000235535	5.13774e-05	0.000207938	0	0.000100942	0.000112896	1.81785e-05	0.000101502	0.000142677	0	0	0	0	2.73308e-05	0.000124944	6.20884e-06	0.000201881	3.89669e-05	5.00078e-05	0	3.60942e-05	0	0	0	7.96541e-05	0.000337278	0
	KLF8	7.5218e-06	1.25868e-05	4.25145e-05	0	0	0.000121336	8.86585e-06	0.000120775	0	1.95967e-05	0	0	0	0	0.000120245	5.49199e-05	0.000175214	0	8.00392e-05	0	0	0	0	0	0	0	7.30915e-05	0
	UBQLN2	5.20627e-05	0.000173796	0.0002953	0.000118434	0	0.000177886	0.000123857	0.000135198	0.000276606	1.80186e-05	0	0	0	0.000133121	0.000261462	0.000140242	0.000100268	0	0.000199073	0	0	0	0.000148905	0	0	0.000168188	0.000407274	0
	ARHGEF9	0	0.000219408	0.000320396	0	0	0.00012829	2.95253e-05	0	3.5497e-05	9.76733e-05	0	0	0	0	1.91219e-33	6.15693e-05	0.000125761	0	0.000331256	0	0	0	9.96761e-05	0	0	0	0.00030681	0
	MSN	2.62183e-06	0.000514058	0.000514446	0.000489438	0	0.000296927	5.44732e-05	5.6439e-05	0.00108155	0.000249834	0	0	0	0	0.00040296	0.000120594	0	0	0.000600971	0	0	0	0.000148071	0	0	0.000420914	0.0006381	0
	EDA	0	1.625e-05	1.16236e-05	0	0	5.36999e-06	0	0.000249608	2.5614e-06	0	3.37552e-05	3.26447e-07	0	5.07872e-05	0	1.05253e-05	0	4.21999e-05	2.06072e-05	0	0	0	0	0	0	0	0	0
	DLG3	3.58209e-05	0	4.20335e-05	0	0	1.94316e-05	1.93733e-05	7.04126e-06	0	1.17934e-05	0	0	0	0	0	0	3.2272e-05	0	6.83824e-05	0	0	0	0	0	0	0	5.10399e-05	0
	FOXO4	3.88481e-05	7.24825e-06	2.60368e-05	0	0	2.93756e-05	8.53888e-07	2.52326e-05	0	3.32472e-05	4.44165e-05	0	0	0	2.15137e-05	1.82406e-05	1.35394e-05	8.36071e-05	1.93936e-05	0	0	0	7.05104e-06	6.98232e-05	0	0	2.6648e-05	0
	IL2RG	4.90257e-05	0.00676966	0.00171942	0.000631307	0	0	0.00542628	0.00263862	0.00353076	0.000963861	0	0	0	0.00388899	0.00365858	0.00520132	0	0	0.00382529	0	0	0	0.000751775	0	0	0.00557251	0	0
	ZMYM3	1.95608e-05	0.000142328	4.97075e-05	0	0	0	2.54827e-05	6.79683e-05	0.000251828	7.34454e-05	0	0	0	0	0.000283155	5.42073e-05	0.000167647	0	3.96196e-05	0	0	0	4.60221e-05	0	0	1.75582e-05	0.000102934	0
	TAF1	5.38482e-05	5.68759e-05	5.3952e-05	0.000131756	0	1.18972e-29	1.45651e-05	0	0	6.5513e-05	0	0	0	0	6.93504e-05	3.485e-05	4.34182e-05	0	7.51206e-05	0	0	0	1.48606e-05	0	0	0	0.000383679	0
	ACRC	2.88695e-05	1.64767e-05	2.78395e-05	0	0	1.32133e-05	0	1.15789e-05	0	1.56436e-05	0	0	0	5.68414e-05	8.1686e-06	7.31281e-06	1.86544e-05	0	3.354e-05	0	0	0	0	0	0.000107677	4.82006e-05	2.98013e-05	0
	CXCR3	0	0	0	0	0	0	0.000172517	4.13974e-05	0	0	0	0	0	3.04478e-05	0	0.000209831	0	0	7.10963e-06	0	0	0	0.000232763	0	0	0	0	0
	NAP1L2	0	0.000197931	0.000116178	0	0	0	6.49932e-05	0.000134314	0	1.79571e-05	0	0	0	0	1.17197e-05	0	0	0	0.000145281	0	0	0	2.77693e-05	0	0	0.000220157	4.03373e-06	0
	TSIX	0	0	0	8.71998e-05	0	0	0	0	0	0	0	0.00130051	0	1.82688e-05	0	0	0	0	0	0	0	0	0	0	0	9.47643e-05	0	0
	FTX	6.53836e-05	0.000219264	0.000147128	7.74641e-06	0	0.000144516	5.67267e-05	2.83548e-05	0	0	0	0	0	0	0.000468991	6.08109e-05	0	0.000265356	7.73264e-05	0	0	0	6.84988e-40	0	0	4.675e-05	0.00034073	0
	KIAA2022	0	1.85012e-05	0.000146279	9.09517e-05	0	0	0	0	0	0	0	0	0	0	4.16034e-05	0	0	6.87902e-05	4.63162e-05	0	0	0	3.12021e-05	0	0	9.5534e-05	1.39379e-05	0
	MIR325HG	0	6.50903e-05	6.10983e-05	0.000143737	0	0	0	0	0	2.22352e-05	0	0	0	0	6.01825e-05	0	0	0	9.81392e-07	0	0	0	5.45523e-05	0	0	0	0	0
	BRWD3	0	2.56856e-05	2.05388e-05	4.64329e-06	0	5.10166e-07	1.43431e-05	0	5.98666e-05	2.30783e-05	0	0	0	2.04757e-05	7.58575e-06	8.10393e-05	5.24834e-05	0	2.93977e-05	0	0	0	3.23444e-36	0.000101257	0	0	0.00013935	0
	HMGN5	7.27797e-05	0.000608098	0.000513468	0	0	8.41411e-05	0	0.000120024	0	0.000211255	0.00312669	0	0	0	0	2.59897e-05	0.000970496	0	0.00113843	0	0	0	0.000116642	0	0	0	0	0
	APOOL	0	0.000114591	6.58264e-05	0	0	5.72164e-05	3.77651e-05	0	0.000168701	7.5118e-05	0	0	0	2.93034e-05	0	2.11298e-06	9.01045e-05	5.59457e-06	0.000130503	0.000744606	0	0	0	0	0	2.40412e-05	0.000247431	0
	CHM	3.13739e-05	0.000106442	0.00017177	0	0	8.14181e-05	1.84428e-05	2.73901e-05	0.000169375	0	0	0	0	0	0	0.000181417	6.21553e-06	0	0.000244699	0	0	0	2.09849e-05	0	0	6.48042e-06	0.000198782	0
	FAM133A	0	0.00114394	0	0	0	0.000617626	0.000247487	0	0	0.000511319	0	0	0	0	0	0	0	0	0	0	0	0	9.07041e-05	0	0	0	0	0
	DIAPH2	0	5.88334e-05	0.000138715	0.000233356	0	0	0	1.35189e-05	0	0.000271115	1e-45	0	0	6.03156e-05	0	2.9043e-05	0.000269735	0	0.000118971	0	0	0	0.000197148	0	0	3.77842e-05	5.16745e-05	0
	TRMT2B	1.52284e-05	8.83001e-05	0.000138407	0.000153681	0	8.07239e-05	1.39993e-05	2.51569e-05	2.60895e-05	6.06986e-05	0	0	0	0	2.00789e-05	3.77931e-05	5.67983e-05	0	0.000122046	0	0	0	3.64801e-05	0	0	0.000121541	0.000134299	0
	RPL36A	0.0114171	0	0.00641216	0	0	0.027437	0.019243	0.00637214	0.0123607	0.25732	0	0	0	0	0	0.00168305	0.0874706	0	0.00313579	0	0	0	0.0141479	0	0	0	0.00363045	0
	GLA	0.000569829	5.26737e-05	0.00011077	0	0	0	0.000139517	3.65938e-05	0.00023151	0.000141429	0.00019062	0	0	0.000187718	0	0.000229815	4.59756e-05	0	0.000226632	0	0	0	0	0	0.0039375	1.41025e-05	0	0
	ARMCX4	0	2.90094e-05	6.13209e-05	0	0	2.23408e-05	2.5371e-05	7.78632e-06	0	8.16092e-05	0	0	0	0	7.07895e-05	7.60324e-06	7.01338e-07	0	3.00448e-05	0	0	0	1.02543e-05	0	0	2.63614e-05	4.35075e-05	0
	ARMCX2	3.53416e-05	0.000391629	0.000111162	0.000159027	0	7.83826e-05	8.50736e-05	7.62921e-05	1.78842e-05	2.97866e-05	0	0	0	2.06026e-05	0.00042849	0	0	0	0.000268232	0	0	0	4.60588e-05	0	0	0.000144578	2.07481e-05	0
	ZMAT1	0	0.000102493	0.000515769	0	0	7.71291e-05	7.65697e-05	0.000204647	0	1.93149e-05	0	0	0	0.000199962	0.000129197	0	0	0	0.000241339	0	0	0	7.72648e-05	0	0	0.000176254	0.000571618	0
	BEX5	0.00175998	0.00399621	0.00320717	0	0	0	0	0	0.00141997	0.00418107	0	0.0015343	0	0.000577127	0	0	0.000721678	0.000182559	0.00317037	0	0	0	0.000820444	0	0	0.00148542	0	0
	GPRASP1	1.32876e-05	6.9041e-06	1.16727e-05	9.41724e-06	0	1.25907e-05	0	7.70374e-05	0	4.1283e-05	0	0	0	3.43937e-05	0	0	0	5.18682e-06	0	0	0	0	0	0	0	6.29222e-05	3.6115e-05	0.000100586
	BEX1	1.38387e-05	0.000147508	0	1.73762e-05	0	0	0	3.69472e-06	0	0	0	0.000106994	0	0	0	0	0	0	1.70722e-05	0	0	0	7.51631e-06	0	0	0	0	0
	NGFRAP1	0	0.000535891	0.00121008	0	0	0	0	0	0	0.000459259	0	0	0	0	6.34387e-05	0.000156205	0	0	0.00132069	0	0	0	0.00039053	0	0	0	0	0
	MORF4L2-AS1	1.82597e-05	4.08395e-05	8.56643e-06	0	0	2.50084e-05	1.38605e-05	0	1.00929e-13	0	0	0	0	0	0.000154151	1.05307e-05	1.70346e-05	2.05232e-06	0	1.16392e-06	0	4.11851e-05	1.35981e-05	6.39342e-05	0	0	1.79036e-05	0
	FAM199X	0.000187164	7.54224e-05	0.00012079	0	0	0	6.382e-05	3.03049e-05	9.14731e-05	0.000133104	0	0	0	2.15274e-05	5.35372e-05	0.000145566	3.47269e-06	0	0.00017171	0	0	0.00024775	1.91216e-05	0	0	1e-45	0.000239628	0
	RBM41	4.52462e-08	0.000177864	0.00010842	2.24314e-27	0	9.84627e-05	9.48771e-05	4.9374e-05	0.000155553	4.80322e-05	0	0	0	0	0.00029139	5.89789e-05	0.000159927	6.3017e-06	0.000167817	0	0	0	1.14127e-05	0	0	0.00010004	0.000480532	0
	TSC22D3	5.44757e-13	0.00339175	0.0547756	0	0	0.00845689	0.0127963	0.00372351	0	0	0	0	0	0.104412	0.0377039	0.00623934	0	0	0.00351363	0	0	0	0.0109872	0	0	0.002499	0	0
	TMEM164	2.2308e-05	6.87329e-06	0.000150226	0	0	4.50991e-05	1.18408e-05	4.93142e-06	0	0.000109657	0	0	0	0	0	4.36328e-06	8.01188e-05	0	1.6134e-05	0	0	0	6.11802e-05	0	0	3.6195e-05	3.45423e-05	0
	AMMECR1	0	0.000119294	6.32974e-05	3.04359e-06	0	6.78649e-05	3.87362e-05	0.000113506	5.455e-05	0.000171796	0	0	0	2.0443e-05	6.17726e-06	1.67373e-05	6.46262e-05	0	8.73649e-05	0	0	0	1.04614e-05	0	0	2.13244e-05	0.000188511	0
	DOCK11	3.28906e-05	3.35003e-06	7.28662e-05	9.87902e-06	0	1.51246e-05	4.05314e-05	0.00024685	0.000123488	0	0	0	0	0	0.000207229	6.38603e-05	0	0	6.22041e-05	2.78724e-05	0	0	0	0	0	8.03241e-05	1.7246e-05	0
	IL13RA1	0	3.06845e-05	4.96838e-05	1.63747e-05	0	0.000293479	0.000106409	0.000151377	0	1.59119e-05	1.67931e-05	0.000909945	0	3.82092e-05	0	0	0	2.09987e-05	9.35201e-05	0	0	0	6.25552e-05	0	0	0.000153681	0	0
	TMEM255A	0	3.87511e-05	0	4.52819e-05	0	0	0	0.000505822	0	0	0	0	0	0	1.26359e-05	0	0	0	8.49263e-06	0	0	0	0	0	0	0	0	0
	C1GALT1C1	0	0.00013299	0.000607369	0	0	0	0.000671891	0.000196247	0.00113199	0.00031251	0	0	0	0	0.000111671	0.000618676	0	0	0.000157386	0	0	0	0.000267309	0	0.0206157	0.000566223	0	0
	GRIA3	0	0.00119636	0	0	0	0	0	0	0	0	0	0	0	0	0	0	0	0	0	0	0	0	0	0	0	0	0	0
	THOC2	0	0.000369934	0.000569331	0	0	0.000526444	0.000413703	0	0.00033473	0.0011798	0	0	0	0	0.00020001	0.000803452	0.000177267	0	0.000587904	0	0	0	0.000151504	0	0	6.72082e-05	0.00146123	0
	STAG2	0.000477983	0.000478447	0.000438248	1.71567e-31	0	0.000113091	3.74973e-05	9.25067e-05	3.00949e-05	0.000373575	0	0	0	0	0.00020217	4.59704e-05	7.33272e-05	0	0.000518867	0	0	0	0	0	0	0.000308553	0.000932303	0
	SMARCA1	0	0	0	0	0	0	0	0.000571037	0	0	0	0	0	0	0	0	0	0	7.72996e-05	0	0	0	0	0	0	0	0	0
	OCRL	0	1.07943e-05	1.46197e-05	0	0	3.89392e-05	1.068e-05	0.000181737	0	6.15972e-05	0	0	0	0	0	7.30214e-06	2.56546e-05	5.4289e-05	6.0874e-05	0	0	4.186e-05	0	0	0	4.0851e-06	7.8112e-06	0
	BCORL1	0	8.92182e-05	2.49911e-05	1.59164e-05	0	6.26293e-05	0	3.5156e-06	0	3.90579e-05	0	0	0	0	0	0	1.81184e-05	0	8.19997e-05	0	0	0	0	0	6.4196e-05	0	0.000126995	0
	PHF6	0	0.000327911	0.000295	7.05964e-05	0	0.000179803	2.26062e-05	0.000350371	0	8.70505e-05	0	0	0	0	0.000115643	5.40555e-05	0.000193647	0	0.000502711	0	0	0	4.94536e-05	0	0	2.24379e-05	0.000500377	0
	DDX26B	4.78585e-05	4.38638e-05	4.56683e-05	3.23864e-05	0	2.05656e-05	0	4.39008e-05	0	1.47092e-05	0	0	0	7.35758e-05	4.44804e-05	3.07514e-06	1.45102e-05	0	0.00011239	0	0	0	0	4.0222e-05	0	6.84885e-05	0.000102989	0
	SLC9A6	5.23567e-05	2.57835e-05	4.79754e-05	0	0	5.27011e-05	1.92981e-05	7.51695e-05	4.96179e-05	4.93864e-05	0	0	0	0	3.25375e-05	2.03848e-05	0	0	0.000115167	0	0	0	3.61977e-06	5.90651e-07	0	0	4.92781e-05	0
	FHL1	9.42538e-05	0	0.00121882	0	0	0.000346369	0	0.000873999	0	0	0	0	0	0.000195019	0	0	0.00169845	0	0.000850401	0	0	0	0	0	0	0.000492056	0	0
	RP11-1114A5.4	1.80013e-05	0	0	0	0	5.84107e-05	3.98044e-06	2.27838e-05	0	0.000136081	0	0	0	0	3.69391e-05	0	0	0.000146198	5.25894e-05	0	0	0	0	0	0	0	8.62544e-05	0
	ATP11C	3.41565e-05	8.35641e-05	0.000106429	0	0	5.44195e-05	0	6.31423e-05	0.000136015	4.99513e-05	0	0	0	1e-45	3.76274e-05	5.03159e-05	0.000103466	0	0.000168283	0	0	0	2.76289e-06	0	0	9.44527e-05	0.000198915	0
	SLITRK2	0	9.24134e-05	0	0	0	0	0	0	0	0	0	0	0	0	0	0	0	0	0.000204796	0	0	0	0	0	0	0	0	0
	IDS	0.00186569	0.000944328	0.00652073	0	0	0.00150797	0.00107423	0.000304527	0	0.000551354	0	0	0	0.0042886	0	0	0	3.17492e-34	0.00962155	0	0	0	0.000729365	0	0	0	0.00252134	0
	HMGB3	0	0.000104131	0.000383861	0	0	0.000352049	0.000228062	0	0	0.000261386	0.00535712	0	0	0	0	0.000107553	0	0	0.000421539	0	0	0	0.000371122	0	0	0	0	0
	AF003625.3	0	0	0	0	0	0	0	0	0	0	0	0	0	0	0	0	0	0	0.000597386	0	0	0	0	0	0	0	0	0
	ABCD1	1.38832e-05	1.9832e-05	0	5.24135e-06	0	1.03861e-05	2.44454e-05	1.2306e-05	5.15452e-05	2.84781e-05	0	0	0	0	0	2.0751e-05	0	0	8.72698e-06	0	0	0	4.82677e-06	0	0	1.0335e-41	3.01604e-05	0
	XX-FW83563B9.5	0	0.000284692	2.25743e-06	2.3624e-05	0	0.000181671	1.09088e-05	0	1.27238e-19	3.6272e-05	0	0	0	9.89397e-06	0.000521466	1.9369e-05	4.48429e-05	0.000139066	3.09825e-05	0	0	0	0	3.66532e-05	0	0	8.94374e-05	0
	PLXNA3	0	1.10799e-05	0	8.24483e-06	0	0.000130312	8.10459e-05	6.29134e-05	5.10262e-05	4.25053e-05	0	0	0	0	0	8.04698e-05	0	0	0.000223919	0.000228985	0	0	0	0	0	6.92705e-05	0.000117229	0
	ANGPT2	1.68634e-05	1.08573e-05	8.528e-05	0	0	4.48446e-06	3.59074e-05	0	4.1551e-05	0	0	0	0	0	6.47843e-05	0.00012085	0.000105177	2.07494e-15	0.000221681	0	0	0	0.000112771	0	0	1.46599e-05	0.000311383	0
	DEFA3	0	0	2.1391e-06	0	0	0	0	0	0	0	0	0.00191287	0	0	0	0	0	0	0	0	0	0	0	0	0	0	0	0
	PPP1R3B	3.61636e-05	1.19549e-05	3.11744e-05	4.37534e-05	0	0	2.02019e-05	0	1.69604e-05	4.16238e-05	0	0	0	0	0	3.47367e-05	4.27403e-05	0	4.27002e-05	0	0	2.30982e-05	4.12231e-24	0	0	0	0.000143617	0
	TNKS	0.000207334	2.96177e-05	0.000266843	4.05324e-05	0	0	0	2.93926e-05	0	2.80838e-05	0	0	0	0.000205624	9.52999e-05	0.000140013	1.8724e-05	0	0.000138288	0	0	0	4.91615e-08	0	0	0	0.00024253	0
	RP11-297N6.4	0	4.66106e-05	4.47469e-05	8.19111e-06	0	3.55759e-05	1.16705e-05	0	0	8.72633e-06	2.594e-05	0	0	0	0.000341719	2.75985e-05	0	0	1.94839e-05	0	0	0	4.43852e-06	0	0	0	1.1494e-05	0
	CTSB	0	0.000401885	0.000699895	0.000446572	0	0.000499647	0.00058688	0.00113534	0.000382434	0.000311728	0	0	0	0	0	0.000912679	0.000448626	0	0.000787795	0	0	0	0.000903293	0	0	0.00123729	0.000189925	0
	LONRF1	9.84489e-05	4.70953e-06	0	0.000139588	0	1.66436e-05	0	0	7.27789e-05	3.42002e-05	0	0	0	5.58415e-05	3.39435e-05	0.00014421	0	6.10428e-05	5.89094e-05	0	0	0	0	0	0	8.81268e-05	4.67485e-05	0
	ZDHHC2	3.52548e-05	1.49132e-05	9.84653e-05	0	0	0	6.37795e-05	0	0	4.74644e-05	0	0	0	3.30494e-05	7.53036e-05	0.000119389	0	0	0.000264122	0.00176984	0	0	7.24581e-05	0	0	6.28663e-05	0.000168316	0
	SH2D4A	0	2.35782e-05	4.45737e-05	1.37547e-05	0	0	0	3.21503e-05	0	5.28413e-06	0	0	0	0	0	2.44818e-05	0	0	0.000116373	0	0	0	4.24495e-06	0	0	1.21393e-05	0	0
	CSGALNACT1	0.000113523	1.83773e-05	0.000888493	0.00198385	0	0	0	0.00123647	0	0	0	0	0	0.000963697	0.000264586	0.000686961	5.59477e-05	8.21035e-30	0.000312464	0	0	0	0.000138836	0	0	0.000829061	0.000392364	0
	XPO7	0	0	4.944e-05	0	0	0	5.03513e-06	2.2762e-05	0.0001425	5.53079e-05	0	0	0	7.45242e-05	0	7.79207e-05	9.69173e-05	0	0.000101723	0.000866668	0	0	2.62114e-06	0	0	3.25629e-05	0.00022365	0
	FAM160B2	0	9.86566e-06	5.22527e-05	5.44086e-06	0	2.83546e-05	2.38723e-05	0	0	0	0	0	0	3.46301e-05	0	5.72441e-05	0.000106434	2.0618e-05	5.82479e-05	0	0	0	4.59897e-05	0	0	0	0.000244323	0
	CCAR2	1.3857e-05	0	9.64597e-06	0.000128701	0	0	0	3.56157e-05	0.000287148	0	0	0	0	0	9.51349e-05	2.80269e-05	1.3803e-05	0	1.99812e-05	0	0	0	3.20766e-05	0	0	0.000112455	0.000108665	0
	EGR3	9.51496e-05	0	0	0	0	0	0	0	0	0	0	0	0	1.34055e-20	0	0.00010647	8.15425e-05	0	0	0	0	0	7.28648e-05	0	0	3.1868e-05	0	0
	RHOBTB2	0	4.82043e-05	0	0.000477632	0	0	1.99781e-05	9.2584e-06	0	0	0	0	0	6.8241e-05	0.000700347	6.5326e-05	0	0.00012383	9.43516e-05	0	0	0	6.3045e-06	0	0	1.70717e-05	7.53636e-06	0
	TNFRSF10A	9.35491e-21	2.74512e-05	7.24622e-06	0	0	1.93265e-05	3.09318e-05	5.72881e-05	5.03013e-05	6.06143e-05	0	0	0	3.44198e-05	3.26996e-05	0	0.000142394	0	5.21171e-05	1.24446e-05	0	0	1.31892e-05	0	0	0	4.24931e-05	0
	ENTPD4	0	0	0.000270704	0.000310594	0	2.4318e-05	1.94527e-05	1.4743e-05	6.12714e-05	0.000127462	0	0	0	0	1.98903e-05	0.00043495	1.29388e-31	0	0.00045875	0	0	0	0.000139324	0	0	7.09225e-05	0.000919729	0
	ADAM28	0.000514438	7.46084e-05	0.000696177	0.00335955	0	0	0	0.000180673	0	0.000112385	0	0	0	0	0	0.000652119	0	0	0	0	0	0	6.21612e-05	0	0	0	0.000193249	0
	DPYSL2	0	2.73439e-05	0	0	0	0	0	0.00077462	0	0	0	4.53025e-05	0	0	0	4.99294e-05	0	0	0	0	0	0	0	0	0	0	0	0
	TRIM35	0	1.1737e-05	3.29645e-05	0	0	1.4841e-05	2.96471e-06	5.09612e-05	5.05161e-05	9.98901e-06	0	0	0	0	0	0	4.54525e-05	0	5.77961e-05	0.000138442	0	0	0	0	0	8.765e-06	4.45498e-05	0
	ZNF395	1.84108e-05	0	0.000267974	5.18083e-05	0	0	0	0.00016642	0	9.52044e-05	0	0	0	0.000493322	3.22041e-05	6.98101e-05	6.86005e-05	0	2.00555e-05	0	0	0	7.43258e-05	0	0	0	0.000228095	0
	DUSP4	0	0	0	0	0	0.00847259	0	0	0	0	0	0	0	0	0	0	0	0	0	0	0	0	0	0	0	0	0	0
	RP11-489E7.4	8.22817e-05	0	0.000160116	0	0	0	0.0001091	2.17089e-05	0	0.00011532	0	0	0	0.000305646	0.000121311	0	0	0	7.9844e-06	0	0	0	0.000587222	0	0	0	0	0
	RP11-51J9.5	3.62004e-05	0.000562392	0.000321999	0	0	0	9.99676e-05	0.000137376	0	0.0002339	0	0	0	0.000171461	0.00297257	0.000198737	9.57473e-05	0	0	0	0	0	9.76466e-05	0	0	0	4.99245e-05	0
	RNF122	0	0	2.86655e-05	0	0	0	0	5.95432e-05	0	0	0	0	0	0	0	0	0	0	0	0.00563336	0	0	0	0	0	0	0	0
	RAB11FIP1	0	0	0	0.00335957	0	0	0.000116997	0.00485077	0	6.81503e-05	0	0	0	0.00774285	0	0.000650855	0.00180354	0	0.00111124	0	0	0	0.000775512	0	0	0	0	0
	RP11-350N15.5	5.89693e-05	0.000109007	9.20934e-05	2.4803e-05	0	9.99437e-05	2.37624e-05	0.000152712	0	0	0	0	0	0.000164938	0.00120429	0.000155044	2.97791e-05	0.000207341	4.65947e-05	0	0	0	0.000116655	0	0	0	0	0
	PLEKHA2	0	8.92129e-05	0.000132687	0.000433387	0	0	3.54529e-05	0.000380314	0	0.000264532	0	0	0	0	0.00014993	0.000276366	0	0	9.70274e-05	0	0	0	0.000169308	0	0	0	0.000677063	0
	ADAM9	0	4.16334e-05	3.1831e-05	0	0	4.75407e-05	9.01593e-05	0.000138336	0	5.47297e-05	0	0.000263443	0	8.30146e-06	0.000180974	0	0	0	4.90941e-05	0	0	8.58456e-05	0	0	6.0415e-05	6.25256e-05	0	0
	ANK1	0	0	3.87721e-05	0.000317383	0	0	0	7.00013e-05	0	0	0	0	0	0	8.01662e-05	3.02057e-05	0	0	0	0	0	0	0	0	0	1.33961e-05	0	0
	IKBKB	8.71661e-06	7.97561e-06	4.05647e-05	0.000131582	0	0	4.7427e-05	0.000108577	0.00020188	9.98917e-05	0	0	0	2.67881e-05	0	5.69557e-05	0.000217498	8.18575e-05	6.07161e-05	0	0	0	4.99848e-05	0	0	0.000132967	0.000227772	0
	SLC20A2	7.27973e-05	2.27359e-05	4.25034e-05	0	0	2.15391e-14	0	2.08049e-05	0.000146081	6.03499e-05	0	0	0	0	2.05289e-05	1.92075e-05	9.79146e-06	0.000109507	6.61579e-05	0	0	0	2.51537e-05	0	0	7.45644e-05	0.000111169	0
	HGSNAT	5.02806e-06	5.24808e-06	0.000215074	0.000115612	0	0	4.87704e-06	0.000192673	2.87373e-05	8.79745e-05	0	0	0	0.000252686	0	0.00011992	0.000103014	4.42478e-05	0.000186866	0	0	0	3.02405e-05	0	0	0	0.000130697	0
	MCM4	0	1.12136e-05	8.03749e-05	2.57301e-05	0	0	1.21201e-05	4.33163e-05	0	0	0.00249214	0	0	0	2.19021e-05	0	3.78794e-05	0	0	0	0	0	1.37768e-05	0	0	4.38902e-05	0	0
	RP11-110G21.1	0	0.00048622	0.000324567	0	0	0.000447769	0.00011578	0	0	0.000139939	0	0	0	0	0.000805922	0.000206876	0.000153568	0	0.000125498	0	0	0	0.000147649	0	0	0	0.00014805	0
	RB1CC1	0.000350794	0.000403567	0.000646302	0	0	0.000295355	4.00999e-05	0	0.000297855	0	0	0	0	0	0	0.000636316	0	0	0.000605168	0	0	0	1.27874e-05	0	0	0	0.00127308	0
	LYN	0.000204839	7.35695e-05	4.37266e-05	0	0	0	0.00018353	0.000297087	0.00022162	0.00014313	0	0	0	0	0	8.88548e-05	0	0	0.000115678	0	0	0	0.000244861	0	0	0.000121743	0.000223058	0
	SDCBP	0.000125299	0.000492791	0.000575803	0.000126999	0	0	0.000186254	0.000394146	0.000908171	1.43814e-05	0	0	0	0.00028353	0.00011421	0.000652353	0	0	0.000240841	0	0	0	0.000245242	0	0	0.000752373	6.38936e-06	0
	NSMAF	0.000100604	0	9.43401e-05	8.92302e-05	0	0	5.22549e-05	1.53019e-05	0.000107084	6.65471e-05	0	0	0	3.54278e-18	7.56873e-05	8.09905e-05	4.61119e-05	7.75079e-06	2.62497e-05	0	0	0	5.49887e-05	0	0	1.84023e-05	0.000130523	0
	TOX	0	0	1.24972e-05	0	0	0	0	0.000253459	0	0	0	0	0	0	0	8.18899e-05	0	0	0	0	0	0.00048614	0	0	0	0	4.13816e-05	0
	CA8	0	0	0	6.26077e-05	0	0	0	0.00094752	0	0	7.46125e-05	0	0	0	0	0	0	0	0	0	0	0	1.96109e-05	0	0	0	0	0
	AC022182.1	8.52616e-05	7.84677e-06	7.23167e-06	4.80672e-05	0	0	1.17827e-05	4.52374e-06	0	3.38931e-05	0	0	0	0.000227665	0	2.40101e-05	0	0	0	0	0	0	2.68587e-05	0	0	3.20045e-05	6.78912e-06	0
	RP11-705O24.1	0	0.000217754	1.72014e-05	0	0	0.000131838	0.000101952	0	1.38682e-05	3.62494e-05	0	0	0	0	0	0	0	0	6.3934e-05	0	7.02951e-05	0	0	0	0	0	0	0
	GGH	0	0.000417037	0.00292924	0	0	0.000452931	0.000401497	0	0.000196642	0	0.0279552	0	0	0	0	0.000411332	0	0	0.00133394	0	0	0	0.000152568	0	0	0	0	0
	YTHDF3-AS1	0	0.000748315	0.000295613	0	0	3.28848e-05	8.70462e-05	0	0	0.000164606	0	0	0	0	0.000961614	0.000154464	7.42555e-05	6.06099e-25	7.19212e-05	0	0	0	8.43331e-05	0	0	6.58334e-05	0	0
	PDE7A	0	0.000157929	3.31167e-05	0.000705991	0	0.000253166	0	0	0.000195611	0.000134304	0	0	0	0.000179279	0.000133971	0.000138306	0	0	9.98664e-05	0	0	0	5.10751e-05	0	0	0	0.00039179	0
	ADHFE1	3.51673e-05	4.28044e-05	0.000106062	0	0	2.86921e-05	2.10694e-05	3.95126e-05	0	4.92445e-05	0	0	0	0	8.35841e-05	0	0	3.27282e-26	2.41889e-05	0	0	0	0	0	0	9.76498e-05	2.1002e-05	0
	MYBL1	0	0	0	0	0	0	0	0	0	0	0.00013897	0	0	0	0.000903003	0	0	0	7.55948e-06	0	0	0	0	0	0	0	0	0
	VCPIP1	0.000136221	0.000160187	0.000106595	0	0	0.00010232	0	3.66855e-05	3.18744e-05	0.000125078	0	0	0	0	1.31892e-28	3.0363e-05	5.69863e-05	0	0.000175835	0	0	0	0	0	0	0.000134472	0.000309585	0
	C8orf44	0	6.51279e-05	3.49133e-05	2.21853e-05	0	0	2.71026e-05	1.31883e-06	0.000103887	0.000132987	0	0	0	7.68485e-05	0.000110396	6.82664e-06	5.49781e-05	0	1.8054e-05	0	0	0.00011663	4.242e-42	0	0	0	4.1414e-05	0
	ARFGEF1	8.10924e-05	0.000140051	8.71421e-05	0	0	0.000136148	3.89011e-05	0	0.000129265	2.62584e-05	0	0	0	0	5.54705e-07	4.3173e-05	4.95587e-05	0	0.000243597	0	0	0	0	0	0	6.33116e-05	0.000418236	0
	NCOA2	3.12153e-05	0.000123704	3.24211e-05	7.79436e-05	0	5.80439e-05	5.77051e-05	6.01444e-06	8.59008e-05	7.36211e-05	0	0	0	0.000180256	4.03781e-05	0.000152019	0.000127199	3.12128e-08	0.000110771	0	0	0	0.000108797	0	0	0.000212376	0.000649241	0
	LACTB2-AS1	0	0.000303961	7.23881e-05	0.000322293	0	5.20983e-05	0.000193675	1.83999e-05	0	0.000228516	0	0	0	6.11095e-05	0.000243364	0.00017725	0.000125671	0	5.8446e-05	0	0	0	1.64372e-05	0	0	5.30119e-05	4.78941e-05	0
	UBE2W	0.000103818	0.000192391	0.000123647	8.75835e-05	0	0.000249458	7.73251e-05	8.49796e-05	0.000189002	5.26235e-05	0	0	0	0	0	0.000152822	2.03945e-05	1.41901e-29	0.000205439	0.00160982	0	0	5.99244e-05	0	0	0.000166067	0.000214575	0
	ZBTB10	0.000470975	5.98998e-37	0	0	0	0	8.00082e-05	0	0	5.87099e-05	0	0	0	0.000568873	5.06097e-05	0.000189364	4.33171e-05	0.000364862	0	0	0	0	0	0	0	6.0272e-05	7.81785e-05	0
	RP11-1149M10.2	0	0.00013803	0	3.35372e-05	0	4.62069e-05	4.04298e-06	0	0	1.56755e-05	0	0	0	0	0	0	0	0	1.48294e-05	0	0	0	0	0	0	0	0	0
	FABP5	0	0.000757698	0	0	0	0.00101024	1.38132e-05	0	0.000515333	0.00174139	0.00107643	0.00148834	0	0	0	0.000131757	0.00183553	0	3.56685e-05	0	0	0	5.72821e-05	0	0	0	0	0
	CA1	3.14709e-05	0	0	2.1011e-05	0	5.94997e-05	6.19669e-05	0	0	9.67473e-05	5.75644e-05	0	0	0	0	5.99332e-05	0	0	0	0	0	0	9.44403e-05	0	0	0	0	0
	AF121898.3	0	3.40585e-05	0	0	0	0.000414138	2.81273e-05	0.000131769	0	0	0	0	0	0	0	0	0	0	0	0	0	0	0	0	0	0	0	0
	RBM12B	2.50197e-14	0.000141289	5.75414e-06	1.99024e-05	0	0	1.46278e-05	0	1.75981e-05	7.23321e-06	0	0	0	0	0.000248866	2.94596e-05	6.26208e-05	7.30061e-06	8.30785e-05	0	0	0	0	0	0	3.15232e-05	0.000181628	0
	TMEM67	4.42655e-05	4.72327e-05	3.14527e-05	6.67382e-05	0	0	0	0	4.30721e-05	0	0	0	0	0	0	7.95566e-05	0	4.20056e-05	3.48722e-05	0	0	0	6.19081e-06	0	0	0	4.87061e-05	0
	CCNE2	9.69339e-05	0	0	0	0	2.34757e-05	9.49547e-06	0.00037716	0	0	0.00064909	0	0	8.77399e-06	0	9.40209e-06	0	0	0	0	0	0	6.76702e-06	0	2.28561e-38	0.00010624	2.9138e-05	0
	NDUFAF6	0.000402942	0.00102498	0.00011202	0.000170046	0	0.000238418	0.00015891	0.00016472	0	0.000197612	0	0	0	0	0.00110473	0.000260672	0.000226144	0	0.000109691	0	0	0	0.000106016	0	0	7.80725e-05	0.000389043	0
	TP53INP1	2.46596e-16	0.00057147	0.000324169	0.000449873	0	0	0.00107861	0.00273067	0	0	0	0	0	0.000717823	0.000860727	0.00301627	5.7911e-38	0	3.90523e-05	0	0	0	0	0	0	0	0.00366788	0
	MTDH	0	0.0577391	0.0274421	0	0	0.0157785	0.00256758	0	0.00830227	0.00944239	0	0	0	0	0	0	0.0111331	0	0.0722491	0	0	0	0.0199736	0	0	0.00517369	0.0133812	0
	STK3	2.12227e-05	7.133e-05	0.000143602	0	0	0.000131609	9.4551e-05	0.00010638	6.33e-42	1.16194e-05	0	0	0	0	0	8.80874e-05	0.000155092	3.16973e-05	0.000111117	0	0	0	3.18228e-05	0	0	0.00016877	0.000135704	0
	OSR2	0	0	0	0	0	5.83387e-05	0	0	0	0	0	0	0	0.000346346	0	0.000116306	0	0	0	0	0	0	0.00012329	0	0	0	0	0
	VPS13B	0	2.21278e-05	1.17257e-06	0	0	3.81365e-05	2.15642e-05	3.64578e-05	1.2387e-41	4.72065e-05	0	0	0	0	4.51248e-05	9.93024e-05	0	0	7.22562e-05	0	0	0	8.53836e-06	0	0	0	0.000251643	0
	RNF19A	0.000220216	0.000367376	0.00012883	0	0	0.000314299	2.92744e-05	0.000161905	0	0.000286297	0	0	0	0.00051305	0.000155334	0.000434854	0.000364821	4.44987e-22	0.000172569	0	0	0	0.000136464	0	0	0.000291066	0.00108526	0
	UBR5	0.000300437	8.65267e-05	3.10112e-05	0.000181198	0	0	0	0.000132184	0.00019827	1.70528e-05	0	0	0	7.66029e-11	0.000244287	0.000277443	0	0	0.000227474	0	0	0	0	0	0	0	0.000894072	0
	KB-1980E6.3	0.00106238	0.000154029	2.83262e-05	0	0	9.14678e-06	0	0	0	0	0	0	0	0.000161247	0.00076906	0.000975744	6.00575e-05	0	5.42109e-05	0	0	0	0.000424718	0	0	0	0	0
	KLF10	0.00229924	0	0.00124007	0	0	0.000409719	0.000288295	9.98613e-05	0	5.84703e-06	0	0	0	0	0	0.00246991	0.000606328	0	0	0	0	0	0.000610695	0	0	0.000369362	0.000174809	0
	CTHRC1	0	0	0.00456844	0	0	0	0.000294969	0	0	0	0	0.00729675	0	1.5e-44	0.00933936	0.00335476	0	0	0.000407854	0	0	0	0.000303123	0	0	7.72673e-05	0	0
	RIMS2	5.406e-41	2.41558e-05	0	6.80761e-05	0	0	0.000105758	8.07949e-06	0	1.42729e-05	0	0	0	0	0.00014786	0	1.35017e-05	4.35379e-05	0	0	0	0	2.00285e-05	0	0	1.50582e-05	9.81307e-06	0
	LRP12	0	5.99346e-05	0	8.08961e-05	0	0	0	3.62774e-06	0	7.46374e-06	0	0	0	0	1.53652e-05	0	3.46475e-05	0	0.000108628	0	0	0	0	0	0	0	0	0
	SAMD12	3.25136e-05	4.9686e-05	0.000115643	0.000375818	0	7.94717e-05	4.55613e-05	7.7791e-05	0	7.04778e-05	0	0	0	0	0.000164925	0	3.91638e-05	8.70802e-06	0.000128345	0.00138444	0	0	0	0	0	0.000328575	0.000194697	0
	AC023590.1	9.37103e-05	0.000174905	0.000184106	0.00118957	0	0	0.000117655	3.10524e-05	0	0	0	0	0	0	7.79809e-05	0	2.97525e-05	0.000114745	0.000179276	0	0	0	3.65519e-05	0	0	0.000420061	0.000565066	0
	TAF2	0	0.000120365	0.000107558	0	0	0.000160337	4.09125e-05	4.54836e-05	0.000168881	0	1.90354e-05	0	0	2.42535e-05	4.24594e-05	9.53848e-05	4.12149e-05	0.000105457	0.000114152	0	0	0	2.382e-05	0	0	7.06291e-05	0.000187612	0
	DEPTOR	0	7.86497e-05	0.00149445	0.000320528	0	0.000135398	0.000287365	0.00131995	0.000337521	0.000228006	0	0	0	0.00144596	0.00033818	6.29533e-05	0.000758021	0	0.00015311	0	0	0	0.0010953	0	0	0.000106709	7.41199e-06	0
	RP11-760H22.2	1.25437e-21	1.13397e-05	0.000142688	5.45266e-06	0	3.67267e-05	1.0268e-05	0.000187431	0	1.45959e-05	0	0	0	0.000103968	0	0	9.82029e-05	0	2.68507e-05	0	0	0	7.22153e-05	0	0	0	1.22304e-05	0
	ZHX2	1.42723e-05	5.57658e-05	6.46761e-05	0.000216436	0	4.75873e-05	9.14837e-05	0.000139627	9.69844e-39	9.55641e-05	0	0	0	2.9332e-05	0.000200479	0.000113924	2.62772e-05	3.10767e-05	9.98012e-05	0	0	0	6.07348e-05	0	2.99818e-06	0.000162001	0.000251252	0
	ATAD2	0	0	5.08428e-05	6.27424e-05	0	0	0	8.46091e-05	0	0	0.0058863	0	0	0	0	0	0	0	1.37155e-05	0	0	0	0	0	0	0	0	0
	FBXO32	0.000523424	0	5.79513e-05	0	0	0	0	0.00262014	9.37262e-05	1.10951e-05	0	0	0	0	8.81017e-05	0.000237	2.79353e-05	0	6.41786e-05	0	0	0	4.75466e-05	0	0	0.000326433	0.000516125	0
	FAM91A1	0	3.37723e-05	1.95404e-06	1.10487e-06	0	1.99445e-05	4.33886e-05	1.67407e-05	0.00025566	2.39614e-05	0	0	0	3.62146e-05	1.15348e-05	0.000137794	0	0	0.000167758	0	0	0	6.3734e-05	0	0	3.01758e-06	0.000517445	0
	TMEM65	0	1.9736e-05	2.4851e-05	7.13383e-05	0	0	1.71767e-05	0	0	4.91484e-05	0	0	0	0	4.00119e-05	8.67626e-06	0.000120725	0	2.12794e-05	0	0	0	5.19437e-07	0	0	5.2755e-05	9.77303e-05	0
	TRMT12	4.17403e-05	0.000155204	8.6787e-05	4.20412e-05	0	0.000129751	0	1.69525e-05	4.95419e-06	4.26931e-05	0	0	0	0	2.36077e-06	2.8925e-05	6.51552e-05	0	5.69078e-05	0	0	0	6.33423e-05	6.15319e-05	0	0.000142858	5.55259e-05	0
	RNF139-AS1	0	4.24408e-05	6.52113e-05	7.68825e-06	0	0	3.82884e-05	5.32156e-05	0.000111709	0	0	0	0	0.000232013	0.000187105	4.95525e-05	0	0	5.04116e-05	0	0	0	4.40742e-05	0	0	1.08292e-07	8.02151e-05	0
	MTSS1	0	6.20923e-05	4.72902e-05	0.000859846	0	0	0	0.000815269	4.14633e-05	0	0	0	0	0	0	4.51404e-05	0	0	4.638e-05	0	0	0.000201855	0	0	0	0	0	0
	SQLE	0.000219028	1.75699e-05	0	0.000387887	0	0.000265255	4.35917e-05	0.000161342	0.000766615	9.26378e-05	0	0	0	0	5.24089e-05	0.000486708	0	0	5.2958e-05	0	0	0	0.000226467	0	0	0.000208727	0.000138644	0
	RP11-550A5.2	0	0	0	0	0	0	0	0	0	0.00023882	0	0	0	0	0	0	0	0	0	0	0	0	0	0	0	0	0	0
	TRIB1	0.0045875	0.000516149	0	0	0	0.000691025	0.00288576	0.00040625	0	0.00156734	0	0	0	0.0070308	0	0.00164094	0	0.00975946	0.00216566	0	0	0	0.00246852	0	0	0.00106867	0.00310609	0
	PRNCR1	0	4.32154e-05	3.62765e-05	5.18856e-05	0	4.06862e-05	1.58041e-05	7.736e-06	0	1.06723e-05	0	0	0	0	1.30299e-05	0	8.05987e-05	0	8.3226e-06	0	0	2.64783e-05	1.17916e-05	0	0	3.07887e-05	1.67309e-05	0
	MYC	0	0	0	0	0	0.00754185	0	0	0	0.000120705	0	0	0	0	0	0	0.0272314	0	0	0	0	0	0	0	0	0	0	0
	FAM49B	7.30617e-23	0.000908916	0.000716062	0.0004313	0	0.00074974	0.000310537	0.000493668	0.000771087	0.000256242	0	0	0	0	0.000268861	0.000853772	0.000231177	0	0.00055437	0	0	0	0.000507373	0	0	0.000206515	0.000663752	0
	NDRG1	0.000169436	0	0.00014914	0	0	0	0	0.000558315	0	0	0	0	0	0	0	0	0	0	0.000163347	0	0	0	0	0	0	0.00178288	0.000326235	0
	ST3GAL1	1.9512e-10	3.169e-05	5.74004e-05	0.00101645	0	0	0	0.000493503	0	0	0	0	0	0.000244571	0.000518074	0.000241661	0.000102797	0	8.9573e-05	0	0	0	3.88859e-06	0	0	0.000101266	3.42378e-05	0
	RP11-629O1.2	1.27898e-05	3.46434e-05	1.11898e-05	4.15482e-05	0	0	0	1.47003e-05	0	3.51097e-06	0	0	0	0	6.6033e-05	2.12593e-05	3.38992e-06	0	4.02515e-06	0	0	0	3.97892e-05	0	1.09083e-05	0	1.91963e-05	0
	TRAPPC9	0	3.53857e-05	9.17012e-05	0.00016534	0	4.6e-43	6.61741e-06	5.84383e-05	0.000121467	0	0	0	0	0	4.65487e-05	0.000131557	6.41385e-06	0	7.41128e-05	0	0	0	2.76128e-05	0	0	5.07111e-05	0.000125101	0
	CTA-204B4.2	1.82343e-30	9.74478e-05	3.53646e-05	0	0	1.83599e-05	0	5.29509e-05	0	1.03281e-05	0.000109583	0	0	0	0.000244903	0	0	0.000204161	4.57146e-06	0	0	0	0	0	0	0	1.05411e-05	0
	CHRAC1	0.000446378	0.000353744	0.000476207	0.000152171	0	0.000373117	4.71661e-05	0.000178421	0.000578443	0	0	0	0	9.59787e-06	0	0.00038749	1.28836e-05	0	0.000132201	0	0	0	0.000389655	0	0	3.4289e-05	0.000443254	0
	AGO2	0.000259839	8.69669e-05	0	3.00715e-07	0	5.01196e-05	0	6.74865e-05	4.07008e-05	7.9376e-05	0	0	0	0.000384034	4.63857e-05	6.29754e-05	0.000286944	0	0.00019505	0	0	0	4.76668e-05	0	0	0	0.000507727	0
	DENND3	0.000155016	0.000378381	0.000211324	0	0	0.000819136	0	0	1.16551e-14	0.000546834	0	0	0	0.000154796	6.68242e-05	2.28086e-05	0.000133042	0	0.000376566	0	0	0	0.000511099	0	0	0.000903564	0.000786062	0
	SLC45A4	0	0	0	2.89916e-06	0	0	0	6.24979e-05	0	2.02686e-05	0	0	0	0	0	2.47127e-05	0	0	2.68621e-05	0	0	0	2.77696e-06	0	0	0	5.08643e-05	0
	PTP4A3	0	0	0	0	0	0.0035172	0.0175322	0.00201885	0	0	0	0	0	0	0	0	0	0	0.000242602	0	0	0	0	0	0	0	0	0
	LY6E	0	0.004272	0.00169286	0	0	0.00130778	0.00437524	0	0.00338608	0.00121727	0	0	0	0	0	0.000270958	0.00284071	0	0.00158233	0	0	0	0	0.0755451	0	0	0	0
	ZFP41	8.62285e-06	2.68964e-05	8.31166e-06	2.69427e-05	0	0	7.58046e-07	0	8.1697e-06	5.0577e-06	2.5215e-05	0	0	0	4.86574e-06	6.44207e-06	0	0	2.42428e-05	0	0	0	0	0	0	0	3.258e-05	0
	ZNF696	0	3.06016e-05	0	2.63415e-06	0	2.92895e-05	0	2.62773e-05	1.52262e-05	6.45566e-06	0	0	0	0	6.85075e-06	1.85921e-06	0	1.74605e-05	2.45995e-05	0	0	0	0	0	0	4.26449e-05	2.49402e-05	0
	RHPN1	0	0	0	0	0	7.81805e-05	1.41101e-05	0.000505545	0	0	6.09016e-05	0	0	0	0	1.18649e-05	0.000296574	0	8.23515e-05	0	0	0	1.15105e-05	0	0	6.73928e-05	1.17339e-05	0
	ZC3H3	4.09533e-05	3.62415e-05	5.84992e-05	5.42652e-05	0	9.0204e-05	3.65967e-05	0.000176833	1.56788e-05	3.24548e-05	0	0	0	0	0	2.7078e-05	7.45219e-05	2.45533e-06	5.32439e-05	0	0	0	7.75807e-05	0	0	0.000146254	8.24436e-05	0
	NAPRT	0.000716559	0	0.000505091	0	0	0.000305846	0.00013038	0.00045872	0	7.1093e-05	0	0	0	0	0.000101768	0.00033615	0.00116466	0	0.000141828	0	0	0	0.000112874	0	0	0.000381838	0.00011933	0
	TIGD5	0	9.28141e-06	1.3815e-05	8.19108e-05	0	1.83381e-05	0	3.03491e-05	1.4746e-05	2.63576e-05	0	0	0	0	0	1.2071e-05	2.94655e-05	0	2.95101e-05	0	0	0	0	0	0	0	5.46602e-05	0
	ZNF707	0	2.9726e-05	5.08596e-05	0	0	4.73155e-30	6.36632e-06	0	0	7.70046e-05	2.68028e-05	0	0	0	1.99031e-05	2.96981e-05	0	0	2.66944e-05	2.01225e-37	0	0	2.7787e-05	0	0	5.62366e-05	9.16644e-05	0
	SCRIB	0	1.15943e-05	0	0	0	0	9.55098e-06	6.27816e-05	8.90368e-05	2.09526e-05	0	0	0	4.57746e-05	0	3.59927e-06	7.05297e-05	1.06907e-05	6.04931e-05	0	0	0	7.5019e-06	0	0	0	0.000123737	0
	PLEC	2.96697e-15	1.86027e-05	0	0	0	0	0	0.000230721	0.000264775	4.37256e-05	0	0	0	0.00019434	8.1354e-05	6.31959e-05	0.000123607	0	0.000127606	0	0	0	0	0	0	6.02338e-05	0.000342913	0
	PARP10	0.000177099	0.000173693	9.54993e-05	0.000271054	0	0.000316437	7.29713e-05	0.000155832	0.000338761	5.77492e-05	0	0	0	0	0.000212777	8.85586e-05	0.000460778	0	0.00020333	0	0	0	0.000308719	0.000876228	0	6.43008e-05	0.000268576	0
	CTD-3065J16.9	1.41922e-05	0.000183343	4.60698e-05	0	0	0	1.9272e-05	1.78788e-05	0	0	0	0	0	0	0.000670067	1.52619e-05	9.84121e-06	0	1.86048e-05	0	0	0	1.43302e-05	0	0	1.38805e-05	0	0
	DGAT1	5.57678e-05	0	1.63313e-05	0	0	0	6.60756e-05	1.73073e-05	5.81574e-05	0.000185462	0	0	0	2.68452e-05	6.78358e-06	2.78432e-05	6.15087e-05	0	6.63062e-05	0	0	0	0.000150845	0	0	0	8.75101e-05	0
	CPSF1	8.39779e-05	2.06108e-05	3.43766e-05	0	0	6.16101e-05	4.52865e-05	1.90525e-05	5.7275e-05	0.000223822	0	0	0	0	6.17087e-06	0.000121744	7.02576e-05	0	8.57323e-05	0	0	0	7.38872e-05	0	0	0.000184173	0.000323622	0
	KIFC2	7.13752e-05	0	0	8.40117e-06	0	6.47821e-07	4.72644e-05	3.7694e-05	0	2.2398e-05	0	0	0	0	0	3.24217e-05	5.83045e-05	0	1.86853e-05	0	0	9.0324e-06	9.68807e-06	0	0	0	0.000113965	0
	LRRC24	0.000160691	2.48328e-05	0	1.01528e-05	0	0	1.08281e-05	0	0	2.70406e-05	0	0	0	0	2.68617e-05	1.64725e-05	7.32113e-06	0	0	0	0	0	0	0	5.59262e-05	0	0	0
	ZNF7	0.000204272	0.00018993	0.000147032	5.16734e-05	0	0.000206963	3.63814e-05	1.93615e-05	0.000166076	0.000113864	0	0	0	0	0.000111517	0.000169892	0.000111616	1.96557e-33	0.000154699	0	0	0	8.02431e-05	0	0	0.000102499	0.000319201	0
	ZNF250	0.000190184	2.87165e-05	0	1.73698e-05	0	2.64264e-05	0	4.84483e-05	0.000115225	4.28839e-05	0	0	0	4.86824e-05	6.25705e-05	0	5.05926e-05	1.3441e-05	4.47538e-05	0	0	0	2.08075e-06	0	0	8.22334e-05	3.9061e-05	0
	C9orf66	0.000169277	0.000267477	0.000265316	0	0	0	1.45451e-05	0	0	0	0	0	0	0	0.000331698	2.81123e-05	0	0.000251984	1.77837e-05	0	0	0	6.56506e-05	0.000125833	0	0.000133409	2.64492e-05	0
	DOCK8	0	0.000110992	0.00025114	0	0	0.000413405	0.000326774	0	0.000282232	0.000330222	0	0	0	0	2.07128e-05	0.000284945	0.000582661	0	0.000346401	0	0	0	0.000410491	0	0	0.000441372	0.00213667	0
	SMARCA2	5.17775e-05	0.000595303	0.00100287	0	0	0.00176193	0.000108374	0.000874041	0	0.000334646	0	0	0	6.47869e-05	5.819e-05	0.000173821	0.00127556	0	0.000596198	0	0	0	0.000672663	0	0	0.000477394	0.000993991	0
	RFX3	0	1.3438e-05	9.4786e-06	4.85374e-06	0	5.38027e-05	1.62371e-05	0	9.7734e-05	6.08684e-05	0	0	0	0	3.61211e-05	4.18588e-21	0.0001096	0	0	0	0	0	0	1.66005e-05	0.000332227	0	0.000166425	0
	PLPP6	2.3585e-06	6.12912e-05	1.76727e-06	0	0	2.2973e-05	6.15507e-05	0.000128136	5.94526e-05	9.28386e-05	0	0	0	0	4.75426e-05	0	0.000102403	0	2.12569e-05	0	0	0	4.6123e-05	0	0	0.000193437	0.000116481	0
	JAK2	7.12358e-05	9.7645e-05	0	0	0	0.000278548	3.05484e-05	0	0.000278339	0.000175992	0	0	0	3.07947e-05	0.000102823	0	4.65461e-05	0	7.99314e-05	0	0	0	7.46014e-05	1.04628e-37	0	6.42685e-05	0.000261387	0
	RIC1	0.000192778	3.64678e-05	1.03852e-40	9.93775e-06	0	0.000368243	0.000215475	0.000133042	0	0.000225142	0	0	0	9.08206e-05	0.000202275	0.000133287	0	0	0.000129498	0	0	0.000172926	6.2155e-05	0	0	3.89548e-05	0.000540271	0
	UHRF2	0.000225398	1.14714e-05	1.64854e-17	1.76296e-18	0	3.19492e-06	0.000166553	0.000125408	0	0.000176379	0.000117841	0	0	4.02306e-05	1.91075e-05	1.03137e-05	8.08308e-05	0	5.5118e-05	0	0	3.1542e-05	3.73402e-05	0	0	0	0.000329778	0
	GLDC	1.49181e-05	0	0	1.78265e-05	0	2.95984e-05	9.0921e-05	0	0	0	0	0	0	0	0	7.84632e-05	0	0	0	0	0	0	0	0	0	0	0	0
	PSIP1	0.000446035	0	5.09569e-05	0.000137123	0	8.98966e-05	0.000650246	0.000161933	4.59264e-31	0.000626047	0.000435406	0	0	0.000237511	0	1.26502e-05	4.86228e-35	0	0.000260846	0	0	0	0.000547877	0	0	0	0.000831137	0
	DENND4C	4.98553e-05	1.88828e-05	2.55171e-05	0.000111222	0	9.61928e-05	3.24748e-05	0.000249641	1.87835e-05	0.000106938	0	0	0	7.33981e-05	7.50535e-06	4.12694e-05	6.63263e-05	0	1.69137e-05	0	0	0	0	0	0	7.33879e-05	0.000119989	0
	KLHL9	0	0.000148971	4.20208e-05	1.85469e-05	0	0.000163263	0.000107595	0.000108433	3.18505e-36	0.000133824	0	0	0	4.5959e-05	0	7.35677e-06	2.02523e-05	0	0.000124284	0	0	0	3.83064e-05	0	0	0.000117913	0.000401181	0
	MTAP	1.89673e-05	0.000160916	8.29781e-05	0.000186866	0	0.000345063	4.08868e-06	0.000247825	5.06026e-05	0.00025518	0	0	0	0	0	0	0.000461912	0	0.000204089	0	0	0	0.000118654	0	0	0	0.000358969	0
	DMRTA1	0	0.000162006	0.000192381	0	0	0	0	0.000249968	0	0	0	0	0	0	0	0	0	4.29644e-05	6.17211e-05	0	0	0	0	0	0	0	0	0
	IFT74-AS1	0	9.25443e-05	0	0	0	0	2.61323e-05	6.6877e-06	0	2.8094e-05	0	0	0	0	0.000254549	0	0	0	0	0	0	0	3.7462e-06	0	0	0	0	0
	ACO1	0	5.0186e-05	6.07478e-05	0	0	0.000256691	4.77781e-05	7.89782e-05	5.00619e-05	7.71462e-05	0	0	0	9.9056e-11	0	1.88208e-06	0.000123009	0	0.000198198	0	0	0	0.000150742	0	0	0.000177596	0.000376948	0
	B4GALT1	0	0	0	2.50743e-17	0	0	0	0.000669215	0	0	0	0	0	0.000447783	0	0.00095473	0	0	0	0.0311659	0	0	0	0	0	0	0	0
	NOL6	0	2.32867e-05	2.459e-05	0	0	0.000138506	2.219e-05	4.85846e-05	1.18416e-05	9.88167e-05	0	0	0	1.27011e-05	0	0	0.000152718	0	3.89044e-05	0	0	0	9.66752e-05	0	0	9.96067e-06	0.000129518	0
	DCAF12	0	0.000112598	8.08351e-05	1.57971e-05	0	0.000383486	0.000128722	0.000116979	8.56879e-05	8.05844e-05	0	0	0	0	0	0.000134306	0.000178662	0	9.69627e-05	0	0	0	5.35823e-05	0	0	4.73243e-05	0.000362445	0
	IL11RA	0	6.44406e-06	8.96265e-05	0	0	0.000143345	7.91409e-05	1.6334e-05	4.63991e-05	2.91633e-05	0.00025302	0	0	0	0	2.83278e-05	2.15238e-05	0	0	0	0	0	8.77043e-05	0	0	1.81001e-17	8.62293e-05	0
	UNC13B	0	1.36857e-05	6.15718e-05	0	0	8.24763e-05	5.29202e-06	0.000205323	0	0.000140423	0	0	0	0	0	5.62344e-06	5.23083e-05	0	8.16537e-05	0	0	0	3.76065e-05	0	0	2.57888e-05	0.000129486	0
	RGP1	0	0.000235118	0.000111968	4.64541e-07	0	0.000564086	0.000187555	4.30899e-05	0.000263723	0.000275158	0	0	0	0	0.000233294	0.000108326	0.000232239	0.000334011	0.000198858	0	0	0	0.00010663	0	0	0	0.000487397	0
	TMEM8B	0	0	0.000770946	0	0	0	3.47102e-05	5.32575e-05	0	0.00231151	0	0	0	2.96287e-05	0	2.77531e-05	0	0	0.00036459	0	0	0	0.000563921	0	0	0.000465565	0	0
	RNF38	6.73427e-05	2.1051e-05	6.42692e-40	4.1466e-32	0	8.52239e-05	8.29863e-05	3.24406e-05	0	9.97391e-05	0	0	0	3.43943e-05	1.96341e-05	1.46303e-05	3.23408e-05	0	4.71685e-05	0	0	3.02539e-05	8.29142e-06	0	0	7.18552e-05	0.000339181	0
	PAX5	4.73024e-05	0	0.000223882	0.000515284	0	1.78906e-05	0	0	0	0	0	0	0	0	0	2.21306e-05	0	0	0	0	0	0	2.4779e-05	0	0	6.57753e-05	1.25026e-05	0
	ZBTB5	3.35685e-05	2.38485e-05	1.24964e-05	2.12529e-05	0	3.498e-05	0	3.86356e-05	0	6.22863e-05	0	0	0	0	2.70911e-05	1.12263e-05	2.59106e-05	0	2.28092e-05	0.000182106	0	0	0	0	0	6.55834e-05	3.44856e-05	0
	AC129778.2	0	2.1644e-05	9.78222e-06	0	0	2.02916e-05	0	0	0	0	0	0	0	0	3.18448e-05	3.40874e-06	0	0	9.59266e-06	0.000569464	0	0	2.31227e-05	0	0	4.63934e-05	7.73426e-38	0
	BMS1P14	0	4.24271e-05	0	5.28546e-05	0	9.29897e-05	1.33527e-05	0	0	0	0	0	0	1.64828e-05	0	2.11749e-05	0	0	0	0	0	0	5.4606e-05	0	0	8.6194e-05	0	0
	RP11-475I24.3	0	2.94632e-05	2.53671e-05	5.67836e-05	0	0	0	0	0	0	0	0	0	0	0.000169307	0	0.000112551	0	4.44348e-06	0	0	0	6.53524e-05	0	0	0.00019249	2.22397e-05	0
	RP11-111F5.3	0	6.05396e-05	2.40772e-05	0	0	0	0	3.60505e-06	5.86524e-05	4.41063e-05	0	0	0	0	0	0	0	0	1.30793e-05	0	0	2.91298e-05	0	2.80794e-05	0	0	1.68351e-06	0
	RP11-111F5.4	8.80379e-05	0.000230018	3.17167e-05	3.20003e-05	0	7.18964e-05	0	2.63305e-05	0.000173852	0.000116182	0	0	0	0	0.000264012	3.79428e-05	0	0.000111576	0	0	0	0.000177617	0.000111073	0	0	2.38008e-05	9.48096e-05	0
	LINC01410	3.51217e-05	0.000397334	5.98486e-05	0	0	0	3.97652e-05	0	6.26892e-05	4.04078e-05	0	0	0	0	0.000423747	0	0.00028084	0	6.91981e-05	0	0	0	7.19445e-05	0	0	0.000177136	9.26037e-05	0
	RP11-262H14.3	9.12038e-05	0.000481949	0.000141613	0	0	0	0.000162833	6.5142e-05	0	0	0	0	0	0	0	0.000190202	0.000180516	0	0	0	0	0	0	0	0	0	0	0
	ANKRD20A4	0	0	9.61853e-05	0	0	0.000163604	8.88645e-05	0	0	0	0	0	0	0	0.000482661	0	0.00159248	0	5.37821e-05	0	0	0	0.000143228	0	0	0	4.57954e-05	0
	CBWD3	0.000138596	0.000198451	0.000174777	3.306e-05	0	0	0	0	0.000225739	0	0	0	0	0	0.000243256	0.000160616	0.000371211	0	0.000182095	0.00192552	0	0	0.000141002	0	0	0.000254777	0.000584391	0
	PTAR1	3.12996e-05	9.45745e-05	0.000100992	0	0	0.000159771	9.50001e-05	8.12644e-05	0.000172278	0.000142683	0	0	0	0	4.70017e-05	7.46405e-05	0.000427935	0	9.13725e-05	0	0	0	6.46013e-05	0	0	0	0.000496549	0
	SMC5	0.000119772	0.00015211	0.000101387	6.98799e-06	0	0.000554801	0	0.00012503	0.000378423	5.48125e-05	0	0	0	0	0	8.3661e-05	0.000404658	0	0.000231437	0	0	0	0.00015344	0	0	4.00706e-05	0.000751409	0
	KLF9	5.95877e-05	0	4.74747e-05	0	0	0	3.00281e-05	0.000232948	4.77123e-05	5.43517e-05	0	0	0	0.00059851	0.000332327	1.94703e-05	0	0	8.98518e-05	0	0	0	9.79005e-05	0	0	0	0.000137637	0
	ZFAND5	0.000720694	0.000104597	0.000220997	1.65078e-39	0	0.00103934	0.000439747	0.000426099	0.000643841	0.000730513	0	0	0	0.00143028	0.000538391	0.000479279	3.91586e-05	0	0.000411533	0	0	0	0.00112568	0	0	0	0.000920679	0
	ANXA1	1.75562e-06	0	0	0	0	0	0.000778127	0	0.000514743	0	0	0.00231609	0	0.000347231	0.000461274	0	0	0	0	0	0	0	0	0	0	0	0	0
	RORB	0	6.62813e-05	0	0	0	0.000144206	0	0	0	8.18795e-06	0	0	0	0	4.89507e-06	0	2.89104e-05	0	0	0	0	0	2.57529e-05	5.3148e-05	0	9.02888e-05	0	0
	RFK	0	0.000360435	0.000210429	0	0	0.00110384	0.000158936	0.000120639	0.000231387	7.9367e-06	0	0	0	0	0	0.000166362	7.72912e-05	0	0.000370203	0	0	0	0.000145435	0	0	0.000349928	0.000117331	0
	GCNT1	0	7.00781e-05	0	0	0	0.00012442	0	0.000250111	0	2.37132e-05	0	0	0	0	0	0	0.000114096	0	0	0	0	0	0	0.000111574	0	1.957e-05	0	0
	VPS13A	4.01092e-39	4.17827e-05	2.38239e-18	0	0	0.000127379	0.000671896	0.000708194	0	0	0	0	0	0	0	0.000135776	0.000761553	0	0.000174181	0	0	0	0	0	0	0.000297933	0.000955379	0
	GNAQ	0	0.000134689	0	0	0	0	7.96709e-06	0.000752212	0	0	0	0	0	0	0.000180507	0	0	0	6.79189e-05	0	0	0	0	0	0	0	0	0
	CEP78	0	3.22871e-05	6.28495e-05	0	0	4.49202e-05	6.01326e-05	0.000143625	0	3.07724e-05	0.000286266	0	0	4.43669e-05	0	2.768e-42	0.000198052	1.99522e-06	0.000119558	0	0	0	8.31338e-07	0	0	0.000100154	0.000179423	0
	PSAT1	0	0.00027745	0	0	0	0.00204415	0.000933348	0.000698774	0.0054185	0.000471225	0	0	0	0	0.00041498	0	0.000128531	0	0.000806294	0	0	0	0.000390419	0	0	0.000943398	0.000382695	0
	TLE4	0.000436692	0.00038401	0	2.36365e-05	0	0.000411385	0.000202213	0	0	0.000916076	0	0	0	0	9.54325e-05	0.000234614	0.00196952	0.000136158	0	0	0	0	0.000417186	0	0	0	0.00144991	0
	TLE1	0	0.000145587	0.000375108	0.00128966	0	0	0.000230328	0.00086911	0	0	0	0	0	0.000565839	0.00188957	0.000285244	0.000194458	0	0	0	0	0	0.000464699	0	0	0.000494742	8.84641e-05	0
	GKAP1	1.38159e-05	8.23057e-05	0.000152266	5.70638e-05	0	0.000368367	7.57911e-05	0.000103548	0	0.000482485	0.000312831	0	0	9.56769e-06	0	7.16279e-05	0.000115056	0.000213901	9.65511e-05	0	0	0	7.25197e-05	0	0	0	0.000127282	0
	NTRK2	0	0	0	0	0	0	0	0.00572358	0	0	0	0	0	0	0	0	0	0	0	0	0	0	0	0	0	0	0	0
	ZCCHC6	5.66393e-14	0.000117006	0	0	0	0.000416421	3.20552e-05	0.000248593	0.000183388	5.58018e-05	0	0	0	0	0	0.00017183	0.000370085	0.000247949	0.00024173	0	0	0	0.000168564	0	0	0.000296906	0.00104388	0
	SEMA4D	6.05773e-07	0	0.000127842	0.000110427	0	0.000841298	7.43935e-05	0	0	0.000207485	0	0	0	4.9215e-05	0	8.98725e-05	4.25672e-05	0	3.73902e-05	0	0	0	6.97453e-05	0	0	0.000285538	0.000277045	0
	GADD45G	2.31032e-05	9.75954e-05	6.08174e-06	0	0	1.67131e-05	0	0	0	0	0	0	0	3.07963e-05	9.15054e-05	2.01357e-05	0	0	0.000220199	0	0	0	0	0	0	0	0	0
	NFIL3	0.000133635	0	0	0	0	2.72282e-05	0	0.000538228	0.000119453	7.40103e-05	0	0.000124326	0	0	8.66985e-05	0	3.6497e-05	0	2.06269e-05	0	0	0	0.000181721	0	0	0.000227068	0.000160134	0
	ZNF484	0	4.68193e-05	1.05981e-05	7.25576e-07	0	6.18708e-05	9.77331e-06	2.42323e-05	0	0	0	0	0	0	0	0	7.49918e-05	6.68648e-06	1.81399e-05	0	0	0	8.79038e-06	0	0	0	4.6507e-05	0
	FGD3	1.61329e-36	0	1.95985e-05	0.000232633	0	3.66191e-05	0	3.81476e-05	0.00010836	1.92031e-05	0	0	0	0	0	6.9365e-06	8.98387e-05	0	3.02114e-05	0	0	0	1.61908e-05	0	0	0.00010845	0.000144724	0
	FAM120A	0	0.000179221	0	0	0	0.00160953	0.000209549	0.00056553	6.72094e-05	0.000802347	0	0	0	0	0	0.000112793	0.00069035	0	0.000414098	0	0	0	0.000363878	0	0	0.000125062	0.00190456	0
	ZNF169	0	9.4236e-05	1.75672e-05	3.66121e-05	0	0	3.31253e-05	0	1.46815e-05	2.16389e-05	0	0	0	0	0.000124458	0	6.10626e-05	0	1.89498e-05	0	0	0	2.84459e-05	0	0	0	0.000144132	0
	FBP1	0	0.000327629	0.00156205	0	0	0.000151627	0	0.000140659	0	0	0	0	0	0.000643796	0.000252978	0.00169877	0.000569656	0	0	0	0	0	0	0	0	0.00603982	0	0
	FANCC	0	6.84353e-06	2.99885e-05	0	0	4.53432e-05	1.70693e-05	7.80152e-06	0	1.526e-05	0	0	0	5.3456e-06	0	2.84118e-05	2.61361e-06	0	3.43316e-05	0	0	0	2.61185e-05	4.18772e-23	0	0	7.6265e-05	0
	HABP4	4.6974e-05	1.6392e-05	0	0	0	0	2.41358e-05	0.000115036	6.01274e-06	0	0	0	0	0	0	0	0	0.000131026	5.70578e-05	0	0	0	0.00024089	0	0	0.000154531	5.7987e-05	0
	CDC14B	0	1.97302e-05	6.68041e-05	0	0	6.58879e-05	0	0.000150786	0.00024296	0	0	0	0	1.93083e-05	0	2.436e-05	0	0	0.000195933	0	0	0	7.59887e-05	0	0	0.000442942	0.000101569	0
	AAED1	0.000581866	0	0	9.02716e-06	0	1.83773e-05	0.000215059	0	0.000532132	7.24226e-05	0	0	0	0.000361949	0	0	0	0	8.56134e-21	0.00304137	0	0	0.000848219	0	0	0	5.62016e-05	0
	ZNF782	6.61106e-05	1.68589e-05	5.17002e-06	0	0	5.65386e-05	1.49768e-05	5.79696e-05	0	1.36653e-05	0	0	0	0	0	1.18211e-05	6.88663e-05	0	1.01305e-05	0	0	0	4.86159e-07	0	0	1.23828e-05	5.47874e-05	0
	RP11-498P14.5	3.95898e-06	9.40552e-05	0	2.80413e-06	0	0.000111835	3.12465e-05	1.36543e-05	0	0	0	0	0	0	3.02003e-05	7.85516e-06	5.80372e-05	1.82173e-06	7.84241e-06	0	0	0	4.46576e-05	0	0	3.21202e-05	1.43306e-05	0
	TSTD2	2.64132e-05	6.03967e-05	1.22123e-05	4.68364e-05	0	0.000247165	8.57362e-05	5.26179e-05	2.76531e-12	9.94718e-05	0	0	0	0	1.80696e-05	1.15277e-05	4.70785e-05	1.20005e-05	5.43246e-05	0	0	2.30691e-05	1.01903e-05	0	0	2.71461e-05	0.000248808	0
	ANKS6	0	8.44068e-06	0	0	0	0.000122168	1.82013e-05	0	0	0.000129487	4.17726e-05	0	0	0	0	0	6.05881e-05	0	2.79971e-05	0	0	0	2.888e-05	0	0	5.74792e-05	7.27907e-05	0
	TGFBR1	7.92457e-06	0	4.25427e-05	3.21222e-05	0	0.000115271	0	5.43637e-05	2.36395e-05	6.28753e-05	0.000124675	0	0	3.42208e-05	0	1.55908e-05	0	0	5.5189e-05	0	0	0	1.36931e-05	0	0.000110443	0	0.000104769	0
	NR4A3	5.1626e-05	0	0	0	0	6.94229e-05	0	0	0	6.52013e-06	0	0	0	0.000152711	0	1.40865e-05	0	0	0	0	0	9.37966e-11	4.978e-05	0	0	3.09695e-05	0	0
	NIPSNAP3B	9.3403e-06	1.68093e-05	1.95185e-05	0.000106608	0	7.10232e-05	3.08437e-05	0.0001362	0	1.78349e-05	4.92677e-05	0	0	0	0	0	3.32435e-06	0	3.0733e-05	0	0	0	9.38794e-05	0	0	0	8.39364e-05	0
	ABCA1	0	0.000182515	0	6.05664e-05	0	0.000140337	5.2488e-05	0.000481312	0	5.80779e-05	0	0	0	0	0	0	4.16221e-05	0	0	0	0	0	0	0	0	8.51813e-05	0	0
	KLF4	0	0	0	0.00139157	0	0	0	0	0	0	0	0	0	0	0.00926129	0	0	0	0.00167634	0	0	0	6.00897e-05	0	0	0	0	0
	TMEM245	0	2.32037e-05	5.62022e-05	0	0	0.000468378	8.4033e-05	0.000214786	0	0.0003349	0	0	0	3.86597e-05	0	0	0.000121463	0	0.000178886	0	0	0	5.59437e-05	0	0	0.000157444	0.00071644	0
	UGCG	0	0.00031269	0.000120792	0.000194485	0	0.000868207	0.000169795	0.000449349	0	0.00013324	0	0	0	0.000479457	2.35322e-06	8.7086e-05	0	0	0.000179421	0	0	0	8.43829e-05	0	0	0.000190122	0.000534096	0
	SNX30	0	1.37023e-05	2.69905e-05	1.53721e-05	0	0.000167714	9.24386e-05	8.4466e-05	0	1.09451e-05	0	0	0	8.78449e-05	0	1.06761e-05	2.92824e-05	0	3.24874e-05	0	0	0	1.22375e-05	0	0	2.82719e-05	0.000128469	0
	SLC31A2	0.000128198	0.000186842	0.000637694	0	0	0.000390744	5.94967e-05	0.000527043	0	1.32022e-05	0	0	0	5.24281e-05	0	0.000250373	0	0	0.000185518	0	0	0	0.000360733	0	0	0.000325618	0.000266519	0
	FKBP15	3.83068e-05	8.08712e-05	3.94739e-05	8.7704e-05	0	2.26025e-05	4.36188e-05	9.42607e-05	0.000209186	0.000115896	0	0	0	0	0	2.34806e-05	0.000243301	0	8.28309e-05	0	0	0	5.19873e-05	0	0	7.93916e-05	0.000298197	0
	AKNA	2.31681e-05	0	0.000396969	0.000385369	0	0	0	0.000673163	0.000113021	2.40856e-05	0	0	0	9.92074e-05	0	0.000288285	9.08624e-05	0	0.000131374	0	0	0	0	0	0	0	0.000244343	0
	DFNB31	0.000180967	0	0.000453726	0	0	0	0.000279693	0.00140599	0	0	0	0	0	0.000794864	0	8.19522e-05	1.06665e-05	3.55869e-05	0.000179821	0	0	0	0.000208578	0	0	0	4.26278e-05	0
	C9orf91	0	0	0	1.43304e-05	0	0.000109086	0.000122058	0.000367021	7.62916e-05	0.000200235	0	0	0	0.000100792	0	8.10756e-06	8.09929e-05	8.89336e-05	5.46692e-05	0	0	0	5.09896e-05	0	0	0	0.000293545	0
	TNFSF8	0	6.11943e-05	7.51513e-05	0.000634875	0	0	7.21274e-06	1.08098e-05	0	0.00023654	0	0	0	0.000114097	0	0	0.000164079	0	0	0	0	0	0	0	0	0.000115065	0	0
	TLR4	0	5.40644e-05	0	0	0	0	0	0.000625698	0	0	0	0	0	0	0	0	0	0	0	0	0	0	0	0	0	0	0	0
	TRAF1	7.56008e-05	5.74147e-05	0	3.70172e-05	0	3.13921e-05	8.85208e-06	0	5.865e-05	0	0	0	0	0	0.000190458	1.55924e-06	0	8.70852e-05	0	0	0	6.73394e-05	0	1.75674e-05	0	0	1.39997e-05	0
	GSN	6.8996e-06	0	0	8.28729e-06	0	9.40766e-05	4.66732e-05	0.000514001	0.000141383	2.25945e-05	0	0.000415427	0	5.0565e-05	0	1.08097e-05	0	0	4.44269e-06	0	0	0	4.29762e-05	0	0	5.99033e-05	2.61536e-05	0
	RABGAP1	3.61651e-05	3.37095e-05	0	4.86045e-06	0	2.23951e-06	0.000177209	2.45369e-05	2.79868e-23	0.000296356	0	0	0	0.000164384	0	2.397e-05	0.000135009	0	2.53636e-05	0	0	0	0.000320027	0	0	6.23989e-05	0.00049608	0
	NEK6	0.000136568	9.07527e-05	0.000163928	0.000621947	0	0.000108774	2.81032e-05	0.000111615	9.78604e-05	0	0	0	0	0.000370263	0	5.92172e-05	0	0	4.94677e-05	0	0	0	0.000105131	0	0	0.000154437	5.79309e-06	0
	SCAI	0	0.000104728	0	3.47293e-05	0	0.000164602	2.8972e-05	5.46961e-05	0	0.000116788	0	0	0	0	0.000330143	1.47406e-05	0.00057184	0	4.81588e-05	0	0	0	9.28454e-06	0	0	0	0.000370086	0
	HSPA5	0	0	2.35687e-21	0	0	0	0.0135225	0	1.27215e-08	0	0	0	0	0	0	0	0	0	0.00198443	0	0.939369	0	0.00196181	0	0	0.00832523	0	0
	ZBTB43	0.000442878	4.14601e-05	0	0	0	0.000450136	0.000123435	7.70453e-05	0.00015761	2.96742e-05	0	0	0	0.000539931	0	0.000106837	0.000102407	0	0.000161256	0	0	0	9.91635e-05	0	0	0	0.000677819	0
	ZBTB34	0	2.69711e-06	0	0	0	0	0	6.52242e-05	0	2.132e-05	0	0	0	7.77212e-06	0	2.61413e-06	2.35495e-05	0	1.54182e-05	0	0	0	0	0	0	3.4797e-05	4.51082e-05	0
	RALGPS1	5.18541e-05	0	0	0	0	0.000109952	6.08083e-05	0.000129135	0	0.000126154	0	0	0	0	0	2.47526e-05	1.22572e-16	0	9.47744e-05	0	0	0	4.7496e-06	0	0	0.000230617	0.000294743	0
	ZNF79	0	2.77022e-05	0	0	0	5.68359e-05	2.62846e-05	1.02392e-05	2.68349e-05	1.78319e-05	0	0	0	3.54227e-05	0	0	1.23342e-05	2.9896e-05	5.15515e-05	0	0	0	1.70582e-05	0	0	2.98865e-05	3.08981e-05	0
	LRSAM1	5.41054e-05	3.92604e-05	0	0	0	5.26146e-05	3.24774e-05	3.36342e-05	7.68883e-05	1.17752e-05	0	0	0	0	8.55382e-07	0	1.39644e-05	0	3.32414e-05	0	0	0	2.55381e-05	0	0	7.64637e-05	0.000120379	0
	SH2D3C	2.31523e-05	0.000176296	0	6.39806e-05	0	2.98008e-05	0	0.000120204	0.000160402	8.79817e-05	0	0	0	0	0	0	6.68643e-05	3.2025e-05	8.11849e-05	0	0	0	0	0	0	0.000178738	8.82371e-05	0
	AK1	7.84678e-06	0	9.40747e-05	0	0	4.36443e-05	0.000293141	0	0	5.80936e-06	0	0	0	0.00018964	0	0.00019886	0	0	0.000249629	0	0	0	0.000521157	0	0	0.000112826	5.94132e-05	0
	FAM102A	5.30666e-18	0	6.12036e-05	0.00054441	0	0	2.32124e-05	0.000158301	0	1.35101e-05	0	0	0	0.000157717	0	6.12098e-05	9.67884e-05	0	1.34453e-05	0	0	0	0	0	0	0.000108469	0.000164261	0
	SLC25A25	0	3.99216e-05	0.000159052	0.000107614	0	6.62624e-05	0	0.000235097	0	0	0	0	0	0.000128939	0	8.82539e-05	0	0	8.08915e-05	0	0	0	4.03579e-05	0	0	0	6.1292e-05	0
	SLC27A4	2.77263e-09	3.54965e-05	8.911e-06	0	0	0.000157219	2.69949e-05	4.07127e-05	0.000156047	2.04729e-05	0	0	0	6.91636e-05	0	2.86273e-06	6.71707e-05	0	5.33504e-05	0	0	1.01391e-05	4.86098e-05	0	0	4.73539e-05	9.04474e-05	0
	SPTAN1	4.48926e-05	7.37651e-05	0	0.000102118	0	0.000283575	0.000135502	0.00056147	0	0.000285057	0	0	0	0	8.21283e-05	1.60393e-05	0.000310855	0	5.76269e-05	0	0	0	5.91526e-05	0	0	0.000219777	0.000448674	0
	ZER1	4.81187e-05	2.30278e-05	6.19578e-06	0	0	0	2.47441e-05	0.000100922	0	5.94828e-05	0	0	0	0	0	0	0	0	3.49917e-05	0	0	0	0	0	0	6.73081e-05	0.000173696	0
	LRRC8A	2.65067e-05	2.6979e-05	2.86387e-05	0	0	0.000121165	1.53655e-05	0.000202095	1.29076e-18	0.000136236	0.000103193	0	0	5.28072e-05	7.74665e-05	0	7.57755e-06	4.9e-44	3.26268e-05	0	0	0	3.21216e-05	0	0	4.06277e-05	0.000131188	0
	NUP188	3.3793e-06	3.15595e-05	0	0	0	6.19513e-05	7.12424e-05	0.00012504	0	0.000150091	0	0	0	0	1.71704e-05	0	0.000125259	0	4.18035e-05	0	0	0	0	0	0	7.7603e-05	0.000196715	0
	SH3GLB2	0.000441201	3.97605e-05	0	0	0	5.01127e-05	0.000520169	0.000421707	9.48476e-05	0.00037552	0	0	0	0	1.20951e-05	9.92741e-05	0.000272638	0	6.68116e-05	0	0	0	0.000394111	0	0	0.000186696	0.000382864	0
	FAM73B	0	4.4341e-05	0	0	0	0.000303545	3.65373e-05	5.94439e-05	7.15525e-05	3.07367e-05	0	0	0	0	0	0	0.000117209	0	5.86631e-05	0	0	0	2.73875e-05	0	0	2.40242e-05	0.000192987	0
	RP11-492E3.2	0	2.78962e-05	0	0	0	0.000149919	0.000146005	0.000402375	0	4.7386e-05	0	0	0	0.000892148	0	0.00249717	0	0	0	0	0	0	0	0	0	0	0	0
	ASB6	0	0.000116929	5.91442e-05	2.65056e-05	0	0.000116794	4.30504e-05	3.02575e-05	2.41766e-05	1.09357e-05	0	0	0	0	4.35721e-05	3.27216e-05	6.49956e-05	7.45397e-05	6.86813e-05	0	0	0	4.93563e-05	0	0	0.000146063	0.000179323	0
	FNBP1	0.00315766	0	0	0.0006736	0	0	0	0.00269249	0	0.000663754	0	0	0	0.00143137	0.00104801	0.00200651	0.00140429	0	0	0	0	0.00728405	0.00184901	0	0	0.00163466	0	0
	GPR107	0	1.37997e-05	0	3.37552e-05	0	5.58769e-05	4.78861e-05	0.000193555	4.03367e-06	0.000104073	0	0	0	2.36417e-05	0	4.29673e-05	6.75261e-05	0	5.27066e-05	0	0	1.62695e-32	2.62142e-05	0	0	5.70089e-05	0.000190254	0
	ASS1	0	0	0.000451799	0	0	0.00104224	0.000882702	0.000227978	0.000843509	0	0	0	0	0	0	0	0.00261705	0	0.00046936	0	0	0	0.000389586	0	0	0	0	0
	NUP214	0	5.75286e-05	0.000161492	3.56655e-05	0	0.000327244	5.6005e-05	0.000269671	8.97606e-05	0.000137002	0	0	0	0.000322141	0	0.000190099	0.000216599	0	0.000116291	0	0	0	0.000126053	0	0	7.46285e-05	0.000357139	0
	RP11-544A12.8	0.000280069	0.000102374	8.87648e-05	6.56647e-05	0	0	0.000122233	0	0	0.000155646	0	0	0	7.09297e-26	0	8.72536e-05	7.60416e-14	0	0	0.00113007	0	0	0.000164525	0	0	0	0.000642861	0
	PRRC2B	0.000112644	9.8809e-05	8.65834e-05	0	0	0.000578422	0	0.000289926	0	0.000304075	0	0	0	0	0	0	0.000333886	0	0.000147686	0	0	0	4.39235e-06	0	0	9.747e-05	0.000903589	0
	RAPGEF1	0.000352327	1.07874e-05	0	0.000128485	0	0.000421008	0	0.000376553	0	0.000180598	0	0	0	7.09626e-05	0	0.00038322	0.000266441	0	3.02669e-06	0	0	0	0	0	0	0.000505373	0.00053775	0
	RALGDS	8.11285e-05	0	0	0	0	5.02167e-05	0	9.92169e-05	0.000153967	5.29032e-05	0	0	0	0.000256368	0	5.14654e-05	3.80298e-05	0	0.000102185	0	0	0	6.00957e-05	0	0	0	0.000309907	0
	MED22	0	4.35917e-05	5.23096e-05	7.98996e-06	0	6.26167e-05	3.44311e-05	3.73899e-07	5.29774e-05	7.5834e-05	0	0	0	0	1.23142e-05	1.80405e-05	0	5.08824e-06	3.15601e-05	0	0	0	3.80648e-05	0	0	5.227e-05	0.000246668	0
	CACFD1	1.60753e-05	2.04757e-05	8.10643e-05	0	0	7.33971e-05	0.0001083	0.000120613	3.8751e-05	0.000189369	0	0	0	8.25527e-05	5.04337e-13	4.58325e-05	2.24592e-05	0	0.0001235	0	0	0.000148812	0	0	0	6.11697e-05	4.77275e-05	0
	SLC2A6	5.72837e-05	6.19489e-05	9.66365e-05	0.000129478	0	0.000142346	0	0.000199481	0.000249683	2.88695e-05	0	0	0	0	0	0.000137822	0	0	4.46433e-05	0	0	0	1.45772e-05	0	0	0.00013017	8.40914e-05	0
	VAV2	0	0	1.2538e-05	1.89009e-05	0	0	0	0.000107242	0	0	0	0	0	0	5.81977e-05	2.50589e-05	0	0	8.38591e-06	0	0	4.22281e-05	0	0	0	4.319e-05	1.19814e-27	0
	BRD3	0	9.56249e-05	8.86312e-05	6.90456e-05	0	0.00038124	3.82678e-05	5.7157e-05	0	0.000185834	0	0	0	1.73449e-28	1.01964e-05	1.81271e-05	0.000208823	0.000233769	4.7009e-05	0.000464076	0	0	2.52189e-05	0	0	7.38862e-05	0.000331703	0
	RXRA	0	2.94029e-06	0	0	0	0.00013785	0	6.69372e-06	0.000108313	4.70035e-05	0	0	0	0	5.51794e-06	4.08553e-05	1.3403e-05	0	7.132e-05	0	0	0	5.23296e-05	0	0	4.02784e-05	0.000154832	0
	PPP1R26	0	0	0	0	0	1.11513e-05	5.36057e-06	9.76265e-05	0	1.32483e-05	0	0	0	0	1.44994e-05	4.06048e-05	7.88153e-06	0	3.00476e-07	0	0	0	0	0	0	8.93789e-05	0.000118019	0
	OBP2A	0	0	0.000215213	0	0	9.32341e-05	1.08136e-05	0.000144376	0	0	0	0	0	0	0	0	0	0	0	0	0	0	0	0	0	0	0	0
	PAEP	0.000172016	0	3.73157e-05	0	0	0.000791538	0	0.000140804	0	0	0	0	0	5.57924e-05	5.40865e-05	0	0	0	8.86409e-05	0	0	0	0	0	0	0	0	0
	CAMSAP1	7.65972e-05	0	0	3.25922e-06	0	7.00153e-05	3.59908e-06	0.000157736	0	7.5185e-05	0	0	0	7.9202e-05	0	3.6023e-36	6.90431e-05	0	1.66419e-05	0	0	0	1.05514e-06	0	0	0	0.000165226	0
	NACC2	0	0	9.95404e-05	0	0	1.25177e-05	1.34091e-05	0.000172734	0	0	0	0	0	1.14585e-06	0	5.42085e-05	1.40374e-05	0	0	0	0	0	0	0	0	0	8.53042e-07	0
	INPP5E	0	4.14975e-06	1.58318e-05	0	0	7.45892e-05	1.13993e-05	7.6361e-05	3.90709e-05	4.17731e-05	0	0	0	0	1.59163e-05	0	4.65705e-05	0	2.51725e-05	0	0	0	1.97765e-05	0	0	1.51271e-05	0.000104781	0
	NOTCH1	1.4495e-05	0	0	0	0	8.9395e-05	0	0.000205315	0	9.24117e-05	0.000229761	0	0	0	0	0	1.22309e-05	8.45925e-05	2.7061e-05	0	0	0	0	0	0	2.93909e-05	3.19427e-05	0
	CCDC183	1.78431e-05	0	5.13681e-05	0	0	0.000108371	2.66859e-05	5.56321e-05	0	2.9144e-05	0	0	0	4.06177e-05	0	2.92265e-05	4.96254e-05	0	6.95654e-06	0	0	0	1.08622e-05	0	0	7.55646e-05	1.0711e-05	0
	C9orf172	0	0.000213847	6.3527e-05	0	0	0	1.19117e-05	3.2767e-05	0.000152004	6.43233e-05	0	0	0	0	0.000321341	1.87959e-05	7.03634e-05	0	7.67018e-05	0	0	0	4.0417e-05	0	0	0	0.000143682	0
	MAMDC4	0	6.7912e-06	0	1.00467e-05	0	0.000101776	2.98095e-05	5.75518e-05	0.000188577	0.000320082	0	0	0	2.22789e-05	2.46621e-05	0.000168355	0	0	1.14872e-05	0	0	0	7.52572e-05	0	0	0	0	0
	TRAF2	4.59554e-05	0.00010917	0	9.26633e-05	0	0.000158783	0	4.17131e-05	0.000335217	2.59824e-05	0.000368019	0	0	2.21189e-05	0	0.00010686	5.91214e-05	0	4.09305e-05	0	0	0	8.47708e-05	0	0	0.000167494	1.04835e-05	0
	CLIC3	0	0	6.24398e-05	0	0	2.855e-05	0	0	0	0	0	0	0	0	0	0.000917862	0	0	0	0	0	0	5.42567e-05	0	0	0	0	0
	MAN1B1-AS1	0	3.01983e-05	0.000251796	1.68221e-05	0	0.000488927	6.88034e-05	0.000175841	0	0.000135557	0	0	0	0.000264712	0.000661913	0.000199035	9.7957e-05	0	0	0	0	0	0.00011291	0	0	0	5.97941e-05	0
	TPRN	1.89712e-05	0	0	1.68513e-19	0	9.59585e-06	4.93258e-06	2.59108e-05	8.26342e-06	5.1708e-05	0	0	0	0	0	0	3.20496e-06	0	7.01867e-06	0	0	0	2.92364e-06	0	0	0	6.18565e-05	0
	NELFB	4.31176e-05	1.82193e-05	7.00381e-05	0	0	2.86487e-05	4.5518e-05	0.0002005	8.69466e-05	0.00010058	0	0	0	0	1.03926e-05	0	8.19882e-05	0	0.000102644	0	0	0	0.00013787	0	0	0	0.000410697	0
	PNPLA7	0	0	1.85955e-05	0	0	6.25899e-05	2.74846e-06	0.000130663	0	0	0	0	0	7.31661e-05	8.51919e-06	0	0	0	0	0	0	3.54751e-07	0.000110007	0	0	7.68273e-05	6.36803e-05	0
	EHMT1	0.000552419	6.1723e-05	0	0	0	0.000525974	2.25928e-05	0.000251852	0.000209583	0.000116893	0	0	0	0	1.86949e-05	0.000318196	1.43667e-20	0	9.05193e-05	0	0	0	0.00012548	0	0	0.000150695	0.000686259	0
	LINC01001	2.92522e-05	0	0	0.000115343	0	1.28368e-05	2.48086e-06	0	0	1.12223e-05	0	0	0	0	0	2.33507e-05	1.85463e-05	3.34696e-05	4.2869e-06	0	0	0	3.10692e-06	0	0	1.63732e-05	5.71364e-05	0
	IFITM2	0	0.00475623	0.000280584	0.000114419	0	0.00399743	0.000838455	0.00105102	0	0.00467768	0	0	0	0	0	0.00101272	0.00258602	0	0	0	0	0	0	0.00188725	0	0.00123451	0	0
	IFITM1	0	0.00112458	0	0	0	0.000350794	0.0193159	0	0	0.0236703	0	0	0	0	0	0	0	0	0	0	0	0	0.0015217	0.0451336	0	0	0	0
	IFITM3	0	0	0	0	0	0	0.000427656	7.69645e-05	0	0.000833845	0	0.00679743	0	0	0	0	0	0	0	0	0	0	0	0	0	0	0	0
	RP11-326C3.15	0	0	0	0	0	0	0	2.25002e-05	0	1.47516e-05	0	0	0	0.000117588	0	0	0	0	0	0	0	0.000459032	0	0	0	0.000152421	0	0
	PHRF1	7.73375e-09	5.34695e-05	0	3.39374e-05	0	7.3641e-05	8.37344e-06	3.78753e-05	6.88e-05	8.88899e-05	0	0	0	7.90193e-05	4.74665e-05	7.54934e-36	4.27739e-05	8.19611e-05	5.9985e-05	0	0	0	1.40453e-05	0	0	8.0207e-05	0.00021606	0
	RP11-1391J7.1	9.16241e-06	0	3.18814e-05	9.32691e-05	0	0	0	0	0	2.2078e-06	0	0	0	0	2.7191e-05	3.89128e-05	0	9.39783e-05	1.43994e-05	0	0	0	2.83626e-05	0	0	2.99585e-05	7.95924e-05	0
	TOLLIP-AS1	0	0.000368972	1.47457e-05	0	0	4.02092e-05	0	7.0843e-05	0	0	0	0	0	0	0.000419157	6.76205e-05	0	0	7.60628e-06	0	0	0	4.48519e-05	0	0	2.66742e-05	0	0
	TNNI2	0	0	3.24308e-05	0	0	9.66058e-06	1.09934e-05	2.84105e-05	0	0	0	0	0	0	0	0.000133174	0	0	1.91515e-06	0	0	0	0.000159852	0	0	0	0	0
	C11orf21	2.24056e-05	5.32191e-06	3.38146e-05	2.5493e-05	0	5.08099e-05	0	0	0	0	0	0.000140198	0	0	0	4.64954e-05	0	0	3.4835e-05	0	0	0	0	0	0	0	0	0
	KCNQ1	0	0	7.13644e-05	0	0	0	1.44494e-05	0.000705439	0	0	0	0	0	9.2016e-05	0	0	0	0	0	0	0	0	0	0	0	0.000132311	0	0
	KCNQ1OT1	0	0.00023522	0.000259395	0	0	0.000298903	0.000517809	0.000368705	0	0	0	0	0	0	0.00192063	0.000507559	0.000656151	0.00152737	0.000579135	0	0	0	8.94125e-05	0	0	0	0.001817	0
	CDKN1C	8.46557e-06	0	7.09106e-05	0	0	0	8.47271e-06	0.000275987	0	0	0	0	0	0.000251599	5.47108e-05	9.22629e-05	0	0	0.000179439	0	0	0	0	0	0	0	0	0
	PHLDA2	0.000231811	0	5.26065e-05	0	0	0	0	2.26062e-05	0	0	0	0	0	9.215e-41	0	0.000186187	0	0	1.37244e-05	0	0	0	0	0	0	0	0	0
	TRIM22	0	0.00012831	0	0.000495421	0	0	4.48701e-05	4.1641e-05	0	0	0	0	0	0	6.83786e-06	0	0.00120561	0	7.66312e-06	0	0	0	4.35218e-05	0.00451419	0	0	0	0
	TAF10	0.000369614	2.33627e-05	0	0	0	9.73904e-05	0.000366346	0.000653989	8.67281e-05	0.00225689	0	0	0	0	0	2.10164e-11	0	0	3.33451e-05	0	0	0	0.00102161	0	0	5.04148e-05	0.000402282	0
	TPP1	0.000103099	0.000305367	0.00041583	0.000760286	0	0.000313564	0.000219829	0.000732126	0	0.000469362	0	0	0	1.56079e-06	0	0.000611665	0.000648668	0	0.000845326	0	0	0	0.000313169	0	0	0.000406222	0.000468359	0
	RIC3	0	0.000442309	0.000253932	0	0	0	0	0.00137224	0	0.00612806	0	0	0	0.00080817	0	0.000442793	0	0	0.00153116	0	0	0	0	0	0	0.00236243	0.000181009	0
	TRIM66	0	6.26253e-06	0	2.20742e-05	0	8.49804e-05	0	2.50005e-05	0	1.03139e-05	0	0	0	0	0	0	9.23991e-05	0	3.9372e-05	0	0	0	6.26378e-06	0	0	8.20889e-05	0.000177228	0
	CTD-2371O3.2	2.29221e-05	1.96408e-05	0	0	0	6.20387e-05	1.96142e-05	0	0	0	0	0	0	0	0	0	1.75166e-05	0	1.91822e-05	0	0	0	1.22294e-05	0	0	9.01245e-05	2.53803e-05	0
	CTD-2371O3.3	0	0.000986024	0	0	0	0	2.10765e-05	0	0	0	0	0	0	0	0.00357007	0	0.000128408	0	0	0	0	0	0	0	0	0	0	0
	RP11-540A21.2	2.64778e-05	7.07164e-05	0	0	0	1.74671e-05	0	0	0	2.02281e-05	0	0	0	0	0.000211009	7.29836e-05	3.32665e-05	0.000211172	1.07919e-06	0	0	0	5.89768e-06	0	0	0	6.15524e-05	0
	SBF2	7.51498e-05	4.73111e-05	0.000144293	0.000128832	0	0.00023156	9.81684e-05	0	0	8.4811e-05	0	0	0	0.00016142	0.000848248	8.59537e-05	0.000401891	0.000423784	6.75431e-05	0	0	0	0.000110414	0	0	6.16687e-05	0.000411283	0
	ADM	0	0	0	0	0	0.00200091	0.000319218	0	0	0.000156951	0	0	0	0	0	0	0.00693574	0	0.00051737	0	0	0	4.73281e-05	0	0	0	0	0
	MTRNR2L8	1.36881e-06	1.33436e-06	0	0.000461062	0	0.000193281	0	0.000289306	0	0.000518226	0	2.18738e-05	0	0.000679786	0	0.00020756	0.000209543	0	0	0	0	0	0	0	0	0.000430403	0.000410897	0
	USP47	2.10212e-29	0.000133017	6.69112e-06	6.32203e-05	0	0.000346353	3.28858e-05	2.16129e-05	0	0.000164546	0	0	0	0	4.68591e-39	0.000241227	0.000114614	0	0.00019977	0	0	0	7.35373e-05	0	0	4.28231e-05	0.000784425	0
	FAR1	0	7.37505e-05	0	2.06182e-20	0	0.000149924	2.54225e-05	0	9.1343e-05	5.38838e-05	0	0	0	0	0	0.000100859	0.000123659	0	0.000240241	0	0	0	1.55862e-05	0	0	5.16923e-22	0.000448696	0
	SPON1	5.43488e-05	0	0	0.000718539	0	2.97864e-05	0	0.000141462	0	0	0	0	0	8.40033e-05	0	5.33029e-05	0	0	0	0	0	0	1.81238e-05	0	0	0.000385349	0	0
	RRAS2	0.000352431	0	0	0.00121334	0	0	0	0.000325053	0	4.49282e-05	0	0	0	0.000191703	0	7.51187e-05	0	0	0	0	0	0	0.00025245	0	0	0.000455027	0	0
	COPB1	0	0.000423388	0.000240034	4.54618e-06	0	0.000378733	0.000202218	0.000170637	0.00165344	7.28175e-05	0	0	0	0	0	0.000169111	0.000299022	0	0.000782305	0	0	0	0.00032912	0	0	0.00118885	0.0014191	0
	SOX6	2.5155e-05	1.22708e-05	0	2.79866e-05	0	1.45627e-05	3.89845e-05	9.00045e-06	0	6.06974e-06	0	0	0	7.42166e-06	0.000161191	4.32344e-06	6.13058e-06	4.39557e-05	1.91169e-05	0	1.24278e-11	0	9.21859e-06	0	0	1.56387e-05	3.94919e-06	0.000131693
	SPTY2D1-AS1	0	2.19485e-05	1.51536e-05	0	0	2.35314e-05	4.93789e-05	2.90986e-05	0	0.000244338	1.83717e-18	3.44501e-06	0	0	0	0	1.33997e-05	1.6905e-06	5.14319e-06	1.78788e-05	0	5.07694e-05	3.53655e-05	0	0	7.046e-05	1.34027e-05	0
	NAV2	0	0.000129084	0.000307651	0.00131394	0	0.000381422	1.92984e-05	0.00179258	0	0	0	0	0	7.16303e-05	0	0	0.000160947	0	0	0	0	0	0	0	0	0	0	0
	BDNF-AS	2.75439e-05	3.22232e-05	2.5208e-05	0	0	3.66774e-05	1.79315e-05	0	0	4.29089e-05	0	0	0	2.68071e-05	9.80964e-05	1.54921e-25	0.0001066	5.36015e-05	2.83791e-05	0	0	7.29541e-06	2.27972e-05	0	0	9.08383e-05	4.23023e-05	0
	METTL15	9.63412e-05	0.00012712	3.05422e-05	0.000179012	0	0.000634931	0	0.000198652	0	0.000132409	0	0	0	0.000338704	0.000140388	1.18356e-05	0.000440687	0	5.6137e-05	0	0	0	0.000399795	0	0	0	0.000328289	0
	MPPED2	0	0.000189725	0	0.00122108	0	0	3.94216e-06	0	0	0	0	0	0	0	0.000642384	0	4.60661e-05	0	0.000256147	0	0	0	0	0	0	0	0	0
	DNAJC24	7.56587e-05	0.000234566	5.0165e-05	0	0	0.000145662	6.68292e-06	0	0.000249663	0.000100482	0	0	0	0	0	5.63287e-05	3.6022e-05	0	0.000158194	0	0	0	9.00621e-05	0	0	0	0.00038255	0
	PRRG4	0	3.05294e-06	1.56457e-05	2.18467e-05	0	0	2.95039e-06	1.67846e-05	1.6457e-05	0	0.000299635	0	0	8.80683e-05	1.9172e-06	7.92022e-06	1.04628e-05	0	0	0	0	0	2.31664e-05	0	0	4.37871e-05	1.54371e-05	0
	QSER1	1.71012e-05	4.92026e-05	6.25249e-05	0	0	9.78044e-05	1.22945e-06	0.000100731	5.07104e-12	2.88928e-05	0	0	0	3.04659e-05	0	2.70946e-05	9.27088e-05	0	7.51175e-05	0	0	0	2.05636e-05	0.000163784	0	5.40915e-05	0.00022386	0
	HIPK3	0	6.49831e-05	2.71363e-05	0.000293746	0	3.75867e-05	4.0843e-06	0.00032935	1.63074e-05	6.25518e-05	0	0	0	9.08964e-05	1.63186e-12	3.44786e-05	7.24634e-08	0	0.000178872	0	0	0	3.59877e-05	0	0	8.65361e-05	0.000416691	0
	KIAA1549L	0	0	0	0	0	0	0	0.000673549	0	0	0	0	0	0	0	0	0	0	0	0	0	0	0	0	0	0	0	0
	NAT10	0	6.95693e-05	2.48919e-05	8.05017e-05	0	5.84794e-05	0	3.75954e-05	0.000108886	9.9635e-05	0	0	0	0	1.84475e-05	0	0.000243542	2.7718e-05	5.75694e-05	0	0	0	2.2383e-05	0	0	0.000122791	0.000151176	0
	CD44	0	0.00230455	0	0.00262035	0	0.00598114	0	0	0	0.00257916	0	0	0	0.0021778	0	0.00147668	0	0	0.000649948	0	0	0	0	0	0	0.00328775	0	0
	TRIM44	0	0.000288016	5.09122e-05	0	0	0.000654518	5.78421e-05	1.08537e-28	0	0.000533918	0	0	0	0	0.000115396	0.000483062	0.000733258	0	0.000633235	0	0	0	0.000404646	0	0	0	0.00179271	0
	C11orf74	0	0.000951904	0.000163221	0	0	0	3.12682e-05	0	0	0.000268974	0	0	0	0	0	0	0.000619789	0	0.000452473	0	0	0	3.79169e-05	0	0	0	0	0
	LRRC4C	0	0.000116397	3.30613e-05	0.000451628	0	0	0	1.32564e-05	0	0	0	0	0	0	5.57079e-05	0	0	0	5.78094e-06	0	0	0	0	0	0	0	0	0
	API5	0	0.00014002	0.000168574	0	0	0.000330391	4.60618e-05	0.000125164	0.000426409	0.000106082	0	0	0	1e-45	8.13287e-05	0.000176004	0.000235262	0	0.000162826	0	0	0	0.00012536	0	9.70865e-39	0.00026358	0.000402568	0
	TTC17	2.58986e-06	0.000403107	0.000443426	0	0	0.000371043	0.000235447	0.000466477	0.000701052	0.000446448	0	0	0	0	4.31869e-05	0.000382535	0.000602947	0	0.000894763	0	0	0	0.000242304	0	0	0.000586525	0.0016913	0
	C11orf96	4.10729e-05	0	0	0	0	5.06348e-05	1.8341e-05	0.000393643	0	0.000337672	0	0	0	0	0	0	0.000108504	0	4.08067e-05	0	0	0	2.85679e-05	0	0	0	0	0
	CD82	2.27325e-07	0	0	0	0	0	0	0.000485641	0	0	0	0	0	0	0	0.000226195	0	0	0.000258767	0	0	0	0	0	0	3.47957e-05	0	0
	CRY2	1.112e-05	9.08348e-06	0.000106346	0	0	0.00011268	0.000192264	2.83931e-05	1.83074e-05	0.000368284	0	0	0	9.12046e-05	0	7.92947e-05	0	5.68444e-05	7.73572e-05	0	0	0	0.000216779	0	0	0	0.0001601	0
	PHF21A	7.1836e-05	8.21008e-05	7.10138e-06	0	0	2.35884e-05	0	2.70046e-05	1.11358e-05	8.06345e-06	0	0	0	0	9.49727e-05	5.27555e-05	0.000110328	0	7.75484e-05	0	0	0	1.74737e-05	0	0	2.00018e-05	0.000319594	0
	MDK	0.000127885	0.000228793	0.00841004	0	0	0.00196528	0.00338487	0.000221979	0	0	0	0	0	0.000837336	0.000436391	0.00351859	0	0.000467305	0.00962806	0	0	0	0.00593039	0	0	0.011554	0	0
	ARFGAP2	6.80201e-05	0.000305342	0.000380579	0.000271623	0	0.000268622	4.70939e-05	8.94093e-05	0.000302222	0.000134367	0	0	0	0	0.000139976	0.00010635	0.000634117	0.000114953	0.000277987	0	0	0	0.000263188	0	0	0.000239522	0.00104792	0
[truncated: 31,141 more rows]

## Sheet: Figs3e-f (NMF results Ledergor)
Figures 3e-f
NMF W matrix (Ledergor data)	gene_name	W1	W2	W3	W4	W5	W6	W7	W8	W9	W10	W11	W12	W13	W14	W15
	MTND2P28	0	0	0	0.000612311	7.3986e-05	0.000698704	0.000228643	0	0	0.000387282	0	0	0.000159706	0	0.00313826
	LINC01128	8.05729e-05	0.000264929	0	1.8442e-05	0	7.08322e-32	0	0	0	7.21563e-06	0	0	4.00245e-05	0	1.29069e-05
	ISG15	0.000927281	3.5e-44	0	0	0	0	0.000451498	0.000791639	0	0.00202916	0	0	0.000156917	0	0
	TNFRSF18	0	0.000273711	0	0	0.000238635	0	0	0	0	0.000684764	0	0	0	0	0
	TNFRSF4	0	0.000140167	0	0	0.00017998	0	0	5.73727e-05	0	0.000284698	0	0	0	0	0
	B3GALT6	0	0	0	0.000121367	0.000155021	6.20957e-05	0.000148524	6.68415e-05	0	8.55949e-05	0	0	8.13789e-06	0	9.21289e-05
	UBE2J2	7.41493e-05	0.000110106	0	0.000206106	0.000171381	0	4.74315e-05	0.000211296	0	0.000193852	0	0	0.000177411	0	7.14355e-05
	ACAP3	0	0	0	4.01805e-05	7.25272e-05	0	5.63129e-05	0.000127307	0	8.80032e-05	0	0	4.03145e-05	0	7.59303e-06
	PUSL1	9.11512e-05	0	0	2.94537e-05	4.64821e-05	1.4732e-05	2.83075e-05	0.000114379	0	6.01036e-05	0	0	2.97844e-05	0	0
	CPTP	2.84862e-05	0.000100719	0	2.56794e-05	7.70092e-05	7.58921e-05	0	0.000618708	0	0.000171464	0	0	6.65215e-05	0	5.43615e-05
	TAS1R3	0	0	0	0	0.000151812	0	0	0.0005194	0	9.62843e-05	0	0	0	0	0.000227087
	AURKAIP1	8.37627e-05	0.00124452	0	0.000564537	0.000484498	0.000280289	0	0.000406186	0	0.000689276	0	0	0.000870198	0	5.33584e-05
	MRPL20	0.000200657	0.00105108	0	0.000702799	0.000492051	0.000617566	0.000111907	0.000671068	0	0.000343905	0	0	0.000605219	0	1.66342e-05
	ATAD3C	0	0	0	3.52975e-05	9.0061e-05	1.95121e-05	0	0.000303236	0	0	0	0	0	0	5.52406e-05
	MIB2	0.00014639	3.13177e-05	0	0	7.55376e-05	6.05579e-06	0	0.00010286	0	0.000154015	0	0	2.35146e-05	0	3.49003e-05
	CDK11B	2.86684e-06	9.08566e-36	0	3.45874e-05	0.000299603	0	0	0	0	7.79826e-05	0	0	5.0393e-05	0	1.5762e-05
	NADK	8.29327e-05	1.15216e-10	0	0	0.000286606	0.000206576	0.00184925	0.00021079	0	0.000129963	0	0	0.000228768	0	2.98273e-05
	PRKCZ	0.000158758	4.03091e-06	0	8.45212e-06	4.96487e-05	4.69915e-06	2.20168e-05	3.57412e-05	0	3.71015e-05	0	0	0	0	0
	FAAP20	2.37488e-05	0.00041467	0	0.000139961	0.000144006	0.00019531	0.00114453	0.000323458	0	0.000287294	0	0	7.94e-05	0	0.00015581
	TNFRSF14	0.000419693	1e-45	0	0.000325833	0.000227434	0.000446268	0	0.000344374	0	0.00013367	0	0	0.00013484	0	0
	TPRG1L	9.64e-43	0.000176272	0	0.000270275	0.000268485	0.000260558	0.000311637	0.000367988	0	0	0	0	9.79804e-05	0	2.92368e-05
	SMIM1	3.52258e-05	0.000387834	0	0	1.78184e-05	2.56098e-05	0	0.000162084	0	2.49077e-05	0	0	0	0	2.44682e-05
	CEP104	2.18907e-05	0	0	0.000113149	0.000350432	5.51532e-05	0	0	0	4.86758e-05	0	0	0.000131192	0	6.61017e-05
	AJAP1	8.87282e-05	0.000472432	0	0	0	0	0	0	0	0	0	0	0	0	0
	THAP3	0	3.90573e-05	0	1.99756e-05	4.80555e-05	5.39877e-05	4.15015e-05	5.51217e-05	0	4.263e-05	0	0	3.43042e-05	0	1.40808e-05
	VAMP3	0.000156835	2.24023e-08	0	0.000185914	0.000135076	0.000218453	0.000697054	0.000214988	0	9.26595e-05	0	0	5.99628e-05	0	0.00012448
	RERE	0.00087079	0	0	0	0.000518866	9.79898e-05	0.000156349	0	0	0.000162989	0	0	0.00025669	0	0.000124047
	SLC2A5	0	0	0	0.000140452	0	7.849e-05	0.000331825	0.000358496	0	0	0	0	0.000193534	0	0
	SLC25A33	2.22225e-05	6.07019e-05	0	0	4.5462e-05	9.73227e-05	0	0	0	4.03114e-06	0	0	8.45538e-05	0	3.8065e-05
	PIK3CD-AS2	8.75814e-05	0	0	3.91586e-05	0.000106041	0.000118176	0	0.000335351	0	9.8148e-05	0	0	0	0	0
	CLSTN1	0.000423286	0.00112391	0	7.24622e-05	0.000639511	0.000173516	0.000686487	0.000466225	0	0	0	0	0.000295244	0	0.000403552
	NMNAT1	0	2.214e-05	0	0	6.27818e-05	0	0.000101641	3.34466e-05	0	4.50496e-05	0	0	0	0	0
	PGD	0.000194256	0.000229485	0	0.000135547	0.0001133	0.000151341	0	0.000119938	0	0.000246158	0	0	0.000204334	0	3.21564e-05
	DFFA	0.000113918	0.000150411	0	8.25053e-05	0.000209017	2.12013e-05	5.91991e-05	0.000146273	0	0.000218808	0	0	0.00015543	0	7.25242e-06
	MTOR	0	0.000140242	0	6.26442e-05	0.00012882	0	0	0	0	4.82069e-05	0	0	0.000196041	0	1.22746e-05
	FBXO2	3.35278e-05	0.000244704	0	0	4.34434e-05	0	0	4.42869e-05	0	0	0	0	0	0	0
	MTHFR	0	0	0	2.4884e-05	0.00013546	6.06557e-05	0.000183343	8.8155e-05	0	9.11871e-06	0	0	1.02773e-05	0	6.21503e-05
	MIIP	0	8.03624e-05	0	1.49521e-05	5.65906e-05	6.74152e-25	0	0	0	7.2799e-05	0	0	4.41038e-05	0	1.82009e-05
	PRDM2	0.000444956	0	0	6.41996e-05	0.000846537	0	0	0	0	9.88878e-05	0	0	0.000327646	0	3.59185e-05
	TMEM51	4.4694e-05	0.000277066	0	0	2.80568e-05	0	0	0	0	3.0139e-05	0	0	2.3125e-05	0	0
	EFHD2	1.6397e-25	0	0	8.88276e-05	0.000149482	0	0	0.000359036	0	0.000100487	0	0	0.000145449	0	0.000553342
	DNAJC16	4.1695e-05	0	0	0.000206588	0.000113147	0	0.000511673	0	0	4.67469e-05	0	0	0.000116509	0	7.33705e-05
	PLEKHM2	0	0	0	7.34505e-05	0.000105069	6.87597e-12	9.51153e-05	4.7843e-05	0	0.000124962	0	0	8.15578e-05	0	4.33804e-05
	SPEN	0.000367634	0.000369492	0	2.31655e-06	0.0009474	1.15452e-05	0	0	0	0.000233948	0	0	0.000244499	0	0.000138418
	SZRD1	0.000102657	2.43633e-07	0	0.000315147	0.00022415	6.47894e-05	4.62637e-05	0.000132952	0	0.000126751	0	0	0.000166292	0	5.02316e-05
	ATP13A2	0.000127455	4.5896e-05	0	0.000112132	3.96774e-05	6.85169e-05	0.00249858	0	0	4.01432e-05	0	0	6.09701e-06	0	6.57207e-06
	RCC2	6.01699e-05	0	0	0.000325615	5.56175e-05	0.000144264	0.000240866	0	0	0.000287114	0	0	0.000233541	0	4.02826e-30
	PQLC2	0.000145758	1.12463e-05	0	6.66798e-05	6.18833e-06	9.71021e-06	0.000189047	0.00011062	0	4.84789e-05	0	0	2.05372e-05	0	7.5173e-06
	CAPZB	0.000372332	9.42613e-05	0	9.56132e-05	0.000254402	5.5361e-05	0	0.000127312	0	0.000252916	0	0	0.000387359	0	5.37794e-05
	PLA2G2D	0	0	0	0	0	0	0	0.00106689	0	0	0	0	0	0	0
	PINK1	0	0.000972224	0	0.00067571	0.000267343	7.84411e-05	0	0.000687014	0	9.19197e-05	0	0	9.06751e-05	0	0
	HP1BP3	0.000402357	0	0	0.000505556	0.000953337	0.000148108	0	0.000502291	0	0.000393827	0	0	0.000367383	0	8.26084e-05
	EIF4G3	0.000437434	0.000155929	0	0	0.000233411	5.14051e-05	0	0	0	0.000236667	0	0	0.000215191	0	2.64668e-05
	ECE1	2.61028e-12	0.0005198	0	0	0.000575154	7.69299e-05	0	0	0	9.0814e-05	0	0	0.000286298	0	0.000508872
	USP48	0	5.00455e-05	0	0.000430578	0.000720801	0.000138245	8.4969e-06	0.000476968	0	0.00013797	0	0	0.00038601	0	0
	LINC00339	3.44893e-05	0	0	1.37312e-05	1.1424e-05	6.66104e-05	0	0.000115784	0	3.44721e-05	0	0	4.41728e-05	0	0
	WNT4	0.000276047	0.000266013	0	0	0	0	0	0.000244782	0	0	0	0.000138599	0	0	6.85397e-05
	ZBTB40	9.36478e-06	0.000125215	0	3.83056e-05	0.000111296	2.36738e-18	0	9.32565e-05	0	6.15727e-05	0	0	9.95281e-05	0	1.84806e-05
	C1QA	0	0	0	0	0	0	0.00257216	0	0	0	0	0	0	0	0
	C1QB	0	0.000163268	0	0	0	0	0.000746376	5.87021e-05	0	3.0747e-05	0	0	8.04435e-06	0	2.34221e-06
	HNRNPR	0.00037922	0	0	0.000296316	0.000375743	6.33078e-05	0.000893204	0.000169882	0	0.000242493	0	0	0.000569959	0	0.000277807
	TCEA3	0.00012499	0	0	0.000242974	3.60257e-05	0	0	0	0	2.4362e-05	0	0	0	0	0
	TCEB3	3.08324e-05	3.41642e-05	0	0.000166214	0.000299709	9.0777e-05	4.91507e-09	0	0	3.5831e-05	0	0	0.000184863	0	8.89555e-06
	TCEB3-AS1	8.78673e-05	3.90999e-05	0	3.25274e-05	1.01101e-05	5.40273e-05	4.06547e-05	0.000100006	0	1.0655e-05	0	0	1.37375e-05	0	3.97225e-06
	PITHD1	6.40305e-05	0	0	0.000248074	0.000130693	3.81669e-05	0	0.00026291	0	1.71943e-05	0	0	7.91348e-05	0	7.94221e-05
	GALE	0	8.12324e-05	0	2.90153e-05	1.7678e-05	2.26951e-06	0	8.09842e-05	0	6.02293e-05	0	0	6.79528e-05	0	1.3002e-06
	HMGCL	4.57884e-05	8.27165e-05	0	0.000103165	0.000131783	7.65823e-05	0	0	0	2.91635e-05	0	0	4.70057e-05	0	0
	FUCA1	0	0.000623447	0	1.6744e-05	0.000177751	0.000255465	0	0.000294682	0	0	0	0	3.44179e-05	0	0.00019527
	PNRC2	0.000129486	1.09821e-35	0	0.000276082	0.000356355	0.000180473	0.000457083	0	0	0.000240718	0	0	0.000509602	0	9.80764e-05
	SRSF10	4.3497e-05	0.000129255	0	0.00019033	0.000328513	0	0.000308498	0	0	0.000230183	0	0	0.000497788	0	0.000107886
	RCAN3	0	0	0	0	0.000115968	0	0	2.96982e-05	0	0	0	0	0	0	0
	SRRM1	0.000119946	0	0	0.000263527	0.00126117	0.000289622	0	0	0	0.000632193	0	0	0.000692694	0	9.3844e-05
	RUNX3	0.000642159	0	0	0.000138346	0.000101393	0	0.000265666	0.00029805	0	0.000179774	0	0	0.000126474	0	0
	SYF2	6.33625e-37	0.00044762	0	0.000137077	0.00078109	0.000676351	0	3.79914e-39	0	0.000821998	0	0	0.000167233	0	8.02596e-05
	RSRP1	0.00020549	0	0	2.19735e-06	9.57404e-05	7.1578e-05	0.000120686	0	0	1.26747e-29	0	0	8.12294e-05	0.000847077	0
	TMEM50A	0.000759203	0.000896816	0	0.000675694	0.000160259	0.000273814	0.000685089	0.000740663	0	0.000286814	0	0	0.000978343	0	0.00054206
	TMEM57	0	0.00066792	0	0.000468424	0.00053006	0.000130877	0	0.000313845	0	0.000327465	0	0	0.000119614	0	0.000116342
	LDLRAP1	0.000676325	0.000457973	0	4.76845e-05	0.000240488	3.15807e-05	0.000317029	0	0	0.000228082	0	0	0.000105261	0	3.08894e-05
	MAN1C1	0.000534562	0	0	0	0	0	0.000284252	0	0	0.000220758	0	0	0	0	0
	SEPN1	0.000330582	0.000201862	0	0	1.31069e-05	5.52149e-05	6.55295e-05	3.8135e-05	0	9.80669e-05	0	0	0	0	2.27101e-05
	MTFR1L	1.89772e-05	8.89643e-05	0	8.81637e-05	9.0335e-05	0.00013227	0	0.000157362	0	4.55343e-05	0	0	3.28542e-05	0	3.8797e-05
	STMN1	0.000132537	0	0	0	0	3.06172e-05	0	0	0	7.5361e-05	0	0	0.000535265	0	0
	ZNF593	0	0.000389957	0	0.000104882	7.33536e-05	0.000177019	0.000538665	0.000238898	0	0.000403546	0	0	0.000364469	0	0.000207242
	CNKSR1	0	1.99899e-14	0	0	1.21275e-05	0	0	0.000250207	0	2.7622e-05	0	0.000105945	9.00928e-05	0	2.80085e-05
	CD52	0	0	0	0.000101226	0	0.000141216	0.00140932	0.000200736	0	0	0	0	0.000581428	0	0
	DHDDS	9.12226e-05	2.33955e-37	0	0.000170341	0.000134709	1.78249e-05	0	0.000114497	0	2.24138e-05	0	0	0.000125565	0	6.73507e-05
	ZDHHC18	0	0.000146526	0	0.000123836	0.000127841	9.79241e-05	0.000166108	0.000382931	0	0	0	0	6.38193e-05	0	4.32137e-05
	GPN2	0	0	0	3.56509e-05	9.71063e-05	0.00011713	6.11133e-05	7.74726e-05	0	2.99166e-05	0	0	9.60629e-05	0	3.5701e-05
	NUDC	0.000613085	0.000162437	0	0.000134842	0.000297073	0.000127993	7.76507e-05	0.000320981	0	0.000253527	0	0	0.000294134	0	0.000156684
	SYTL1	0	0	0	0.000728108	0.000233662	0	0	0.000584803	0	0.00106925	0	0	0	0	0
	WASF2	0.000319387	5.96426e-05	0	8.05732e-05	0.000838701	0.000261966	0	0.000468465	0	0.000554896	0	0	0.000362253	0	0
	IFI6	0.000764306	0	0.040427	0	0	0	0.00319929	0	0	0.00627525	0	0	1.18125e-22	0	0
	FAM76A	0.000150629	5.13785e-05	0	8.30148e-06	5.79571e-05	0	7.02966e-05	5.6403e-05	0	1.34387e-05	0	0	1.62996e-05	0	3.05021e-05
	STX12	0.000166965	0	0	0.000121143	0.000102129	0.000146995	4.44601e-05	0	0	5.70921e-05	0	0	0.000151364	0	0
	SMPDL3B	0	0.000454807	0	0	0	0	0.00154743	0.000669891	0	0.000167381	0	0	0.000116007	0	0
	XKR8	8.93483e-05	9.64182e-05	0	6.22007e-05	5.67925e-05	3.96646e-05	0.000139497	0.000151535	0	8.36104e-05	0	0	3.48657e-06	0	0
	DNAJC8	3.82818e-05	0.000831841	0	0.000258428	0.000582915	0.000203328	0	0.000419941	0	0.000202647	0	0	0.000398058	0	0.000115826
	ATPIF1	0.000163849	0.000401462	0	0.000272054	0.000597412	0.000965743	0	0.00107051	0	0.000968129	0	0	0.0011953	0	0.000289843
	TRNAU1AP	8.38883e-05	0	0	1.54976e-05	4.08457e-06	3.41402e-05	0	0.000163016	0	4.85276e-05	0	0	0.000107692	0	3.5558e-05
	TAF12	5.74146e-05	9.59562e-05	0	0.000178373	0.000115497	0.000225262	6.78299e-05	0.00016203	0	7.41044e-05	0	0	0.000250978	0	2.59175e-13
	EPB41	0	0	0	0.000381301	0.000855623	0.000114499	0.000145278	0.000537042	0	0.0001622	0	0	8.47815e-05	0	0.000131899
	SRSF4	0	0	0	0.00030068	0.000577941	5.25868e-05	0	0.00016111	0	0.000190867	0	0	0.000399392	0	5.49069e-05
	LAPTM5	0.0112915	0	0	0	0	1.58824e-13	0.00207837	0.000657994	0	0.0021381	0	0	0.000759133	0	0.000698104
	ZCCHC17	1.42467e-05	9.83946e-05	0	0.000153095	0.000268256	0.00018114	0	0	0	6.20423e-06	0	0	9.07976e-05	0	0
	TMEM39B	0.000326362	5.71626e-05	0	2.83842e-05	2.91573e-05	1.95337e-05	0.00023818	5.94725e-05	0	0.0001064	0	0	6.3218e-05	0	3.71198e-05
	KPNA6	0	0.000279187	0	0.00011354	0.000651064	0.000109132	0	0	0	0.000124662	0	0	0.000156123	0	0
	MARCKSL1	0	0.000840812	0.000766653	0	9.62635e-05	0	0	0.000217473	0	0	0	0	2.84676e-06	0	0
	ZBTB8A	0	1.7775e-06	0	4.06256e-05	0.000157095	3.50618e-06	0	0	0	0	0	0	0	0	9.94322e-06
	ZBTB8OS	0.000253024	0.000224946	0	0.000657968	0.000227837	0.000321693	9.38034e-05	0.000353525	0	3.04086e-05	0	0	0.000371811	0	0
	RBBP4	0	0.000774967	0	0.000784968	0.000738575	0.00047381	0	0.000987871	0	0.000213582	0	0	0.000547401	0	0
	S100PBP	7.89597e-05	1.11083e-05	2.15617e-08	5.86591e-05	0.000117585	4.04616e-05	4.07472e-06	7.49751e-05	0	2.61153e-05	0	0	9.83694e-05	0	1.66834e-05
	ZMYM6	2.73205e-05	9.54474e-22	0	0.000113146	4.37698e-05	1.9358e-05	0	0.00013987	0	2.22857e-05	0	0	7.63756e-05	0	3.10773e-05
	SFPQ	0.000419716	0	0	0.000139282	0.00108111	0.000285194	0	0	0	0.00061458	0	0	0.000935126	0	0.000240724
	KIAA0319L	0.000109853	0.000497161	0	0.000256871	0.000464537	2.81433e-05	0	0.000499696	0	0.000251842	0	0	5.35187e-05	0	5.24857e-05
	AGO1	0	0	0	0.000111841	0.000148546	4.39051e-05	5.29872e-05	4.6449e-05	0	4.6879e-05	0	0	8.41192e-05	0	6.73188e-05
	AGO3	2.95875e-35	0	0	6.266e-06	0.00024287	3.30127e-05	0	0	0	2.07688e-05	0	0	7.33357e-05	0	1.8268e-05
	ADPRHL2	2.98101e-05	6.13231e-22	0	7.32822e-05	4.82621e-05	2.48169e-05	0	3.1074e-05	0	2.7236e-05	0	0	8.5352e-05	0	1.55361e-05
	TRAPPC3	4.15052e-05	0.00049034	0	0.00024235	9.93923e-05	0.00033727	0	0.00054828	0	0.00010388	0	0	0.000296241	0	2.50905e-05
	THRAP3	0	0.00018837	0	3.74368e-05	0.000986155	9.01491e-05	0	0	0	0.00047616	0	0	0.000362452	0	7.58324e-05
	EVA1B	0	8.12726e-05	0	0.000109499	1.33229e-05	0	0	0.000236498	0	0.000173614	0	0	0	0	0
	STK40	0.000256843	0.000131035	0	0.000304095	0.00017162	0.000118892	0	0.00033154	0	5.38828e-05	0	0	0.000185455	0	2.4656e-05
	MRPS15	0.00015012	0.000513634	0	0.000284777	0.000171803	0.000312559	0	0.00017429	0	0.000430796	0	0	0.000419673	0	0.000208005
	MEAF6	0	1.78199e-06	0	0.000205674	0.000302227	0.000131518	0.00023211	8.63052e-05	0	0.00010159	0	0	0.000126822	0	0.000106988
	GNL2	2.51867e-05	0	0	6.31664e-05	0.000407901	0.000220632	0	0	0	0.000310949	0	0	0.00029562	0	7.7877e-05
	C1orf109	0	4.47538e-05	0	3.69296e-05	9.39841e-05	6.00817e-05	0	0	0	9.2209e-05	0	0	0.000105422	0	8.6802e-05
	MTF1	3.1097e-05	0.00013199	0	0.000112074	0.000173611	4.61158e-05	3.34527e-05	0	0	2.57739e-06	0	0	7.04606e-05	0	0
	MYCBP	0.000381817	0.000327758	0	7.69384e-05	9.24108e-05	0.000170642	0.000183815	0.000112343	0	4.18365e-05	0	0	0.000149833	0	0
	NDUFS5	0.000825583	0.00154936	0	0.000571401	0.000174123	0.00097326	0	0.000839375	0	0.000542346	0	0	0.00103211	0	0
	BMP8B	0.00025968	0.000767528	0	0.000507903	0.000136703	4.93495e-05	0.000316278	0	0	0.000105441	0	0	8.40585e-05	0	0
	MFSD2A	0	0	0	0.000165067	8.04022e-05	0	0	4.68942e-05	0	0	0	0	1.71842e-05	0	0
	RP3-342P20.2	0	0	0	0	0	0.000158022	0	4.69521e-05	0	0.000151297	0	0	8.4745e-06	0	0
	COL9A2	0	0.000216311	0	0	7.52465e-05	1.67858e-05	0	4.07965e-05	0	0	0	2.55204e-28	0	0	0.000199948
	SCMH1	0.000128571	0	0	3.73409e-05	0.000129404	3.62018e-05	0	5.23999e-05	0	6.82088e-05	0	0	5.15623e-05	0	6.74623e-06
	FOXJ3	0.000227763	0	0	0.000149818	0.000138341	8.63652e-05	0	8.67071e-05	0	3.11736e-05	0	0	0.000115045	0	2.48045e-05
	PPCS	0.000356476	0.000491701	0	0.000467128	0.000234434	0.000111968	0.000141959	0.000418632	0	0.00024519	0	0	0.000229451	0	0.000128052
	ZNF691	0.000105211	0	0	2.43475e-05	3.83418e-05	2.46759e-05	3.15683e-05	5.27905e-05	0	2.82197e-05	0	0	0	0	0
	EBNA1BP2	0	0.000263972	0	0.000272108	0.000105215	0.000287771	0	0.000281286	0	0.00032938	0	0	0.000420218	0	0.000185643
	ELOVL1	6.24835e-05	0.000269656	0	0.000116307	3.39195e-37	0.000107005	0	0.000139058	0	9.27404e-05	0	0	7.65884e-05	0	0
	HYI	0.00026477	0.00026103	0	0.000397405	0.000302926	6.80152e-05	7.9886e-05	0.000148157	0	0.000112856	0	0	1.19681e-05	0	0
	KDM4A	0	0	0	2.86017e-27	0.000121139	6.13152e-05	0	1.53257e-05	0	2.17213e-05	0	0	0.000129538	0	0
	DPH2	2.62967e-05	0	0	0	8.22919e-05	0.000136637	0	0	0	6.50532e-05	0	0	8.61356e-05	0	2.45458e-05
	ATP6V0B	0.000318409	0.00116298	0	0.00134514	0.000494529	7.21143e-05	0	0.000613539	0	0.000489965	0	0	0.000803301	0	0.000199052
	B4GALT2	4.72746e-05	2.07299e-26	0	0.000306681	0.000142591	1.53832e-05	0	0.000281586	0	0	0	0	6.99768e-05	0	1.11709e-05
	SLC6A9	0	0	0	0.000354188	8.59859e-05	0	0	0	0	0.000704692	0	0	0	0	0
	RP11-570P14.1	6.6821e-05	0	0	0	2.94014e-06	0.000102448	0	0	0	5.28684e-05	0	0	0	0	3.55684e-05
	RNF220	0.000298023	0.000162845	0	2.86967e-05	0.000216396	0.000128579	0.000198311	0.000125243	0	0.000101576	0	0	0.000100166	0	0.000100023
	EIF2B3	2.30019e-09	0.000234443	0	3.58005e-05	7.66288e-05	5.95338e-05	0	6.97888e-05	0	4.98076e-05	0	0	0.000205396	0	1.26724e-05
	UROD	0.000112252	5.56962e-15	0	0.00025552	0.000107887	0.000175968	0.000117847	0.000321047	0	0.000130436	0	0	0.000145599	0	8.29919e-06
	TOE1	0.000110749	6.4782e-05	0	3.93646e-05	3.29709e-05	0	9.04555e-05	0	0	2.83917e-05	0	0	6.25983e-05	0	3.19552e-05
	CCDC163P	6.60952e-05	1.97599e-05	0	0.000209321	3.9425e-05	0	0	0.000175224	0	0	0	0	2.77778e-05	0	3.37643e-05
	AKR1A1	0.000469751	0.000263306	0	0.000634901	0.000450665	0.000224978	7.6939e-05	0.00183601	0	0.000406107	0	0	0.000838681	0	0
	NASP	0.000346279	0.000206687	0	0.000153006	0.000339464	6.01649e-05	0	0	0	0.000221473	0	0	0.000354334	0	0
	GPBP1L1	0.000354829	0	0	0.000267579	0.000216334	0.000171236	0	0.000357608	0	4.11575e-05	0	0	0.000113026	0	0.000131542
	LRRC41	0	5.29838e-05	0	0.000178527	0.000126901	0.000120354	0	0.000292533	0	0.000187609	0	0	0.000253099	0	1.90091e-05
	NSUN4	2.77988e-05	0.000231553	0	1.69912e-05	7.81018e-05	7.56194e-05	5.85392e-05	0	0	8.02998e-05	0	0	0.000108762	0	0
	MKNK1	0	0.000140871	0	0	6.65005e-05	1.81072e-05	0	5.593e-05	0	6.03373e-05	0	0	8.3592e-05	0	6.53591e-06
	MOB3C	0.000283403	9.10148e-05	0	7.47061e-05	4.03824e-05	2.2807e-05	0.00012475	0.000123374	0	0	0	0	1.31064e-05	0	0
	ATPAF1	0.000334578	0.000375564	0	0.000398103	0.000266797	0.000277936	5.06785e-05	0.0004509	0	0.000119162	0	0	0.000176199	0	0
	EFCAB14	0	0	0	0.000531511	0.000631543	0.000298429	0.000203922	0.000111936	0	5.7124e-06	0	0	0.000286607	0	0.00013578
	BEND5	0.00018818	0	0	0	0	6.43585e-06	0	6.91296e-05	0	0	0	0	1.12822e-05	0	4.12321e-05
	FAF1	0.000221084	0.000155515	0	8.71053e-05	6.55566e-05	8.96224e-05	0.000142124	0.00023604	0	7.56416e-05	0	0	0.000242251	0	0
	CDKN2C	0	3.84819e-05	0	0	0	5.19368e-05	0	0.00010338	0	0	0	0	0.000140848	0	0
	RNF11	0.00111928	0.000466562	0	0.000151836	0.000151104	1.59116e-05	0.000131296	0.000139723	0	0	0	0	0.000161144	0	0.000116755
	EPS15	0.000582889	0	0	0.000214912	0.00042445	0.000224294	0.000918566	0.000395526	0	0.000501229	0	0	0.000483131	0	0
	OSBPL9	0.00017722	0	0	0.00015719	0.000337969	0.000123527	0	0.000392796	0	9.17261e-05	0	0	0.000315268	0	8.10157e-05
	NRDC	0.000118971	0.000817105	0	0.000403178	0.000868328	0.000342676	0	0.000658926	0	0.000350053	0	0	0.00063064	0	1.82037e-05
	RAB3B	0.000187667	0.000769939	0	0	0.000249053	0	0.000624004	0	0	0	0	0	0	0	0
	ZCCHC11	0.000628499	0	0	0.000165792	0.00067898	0.000139639	0.000614291	0.000134435	0	0.000185937	0	0	0.000158651	0	0.000119789
	GPX7	0.00062039	0.000501018	0	0.000136384	0.000111449	9.85284e-05	0.000402046	0.000180201	0	0.000178521	0	0	0.000626044	0	0.000264509
	FAM159A	0.000574966	0	0	0	2.02382e-05	7.7592e-05	0.000252808	0	0	0.000163007	0	0	2.21548e-05	0	9.76296e-05
	COA7	4.61043e-19	0.000109446	0	2.89544e-05	6.89259e-05	3.05581e-05	5.22461e-05	0	0	0.000115253	0	0	9.81573e-05	0	9.24698e-05
	ZYG11B	4.08456e-05	6.16005e-06	0	4.86709e-05	0.000191229	0	4.25514e-05	3.0355e-05	0	0	0	0	7.30181e-05	0	3.31294e-05
	CPT2	0.000106126	0.000148322	0	0.000138226	0.000110293	9.54269e-05	2.20018e-05	6.93962e-05	0	0	0	0	8.56296e-05	0	9.14201e-06
	C1orf123	0.000128416	1.82267e-05	0	0.000152147	5.52806e-05	9.20606e-05	0.000166908	0.000106438	0	7.05084e-05	0	0	6.45033e-05	0	5.06594e-06
	YIPF1	0.000248007	0.000275971	0	0.000163911	2.49182e-05	0.000107398	2.71329e-05	0.000623963	0	1.34754e-05	0	0	0.000279762	0	3.14721e-05
	HSPB11	0.000231334	0.00018576	0	0.000227272	1.83429e-05	0.000211743	0	0.000463921	0	9.94567e-06	0	0	0.000315593	0	3.94652e-05
	TCEANC2	0.000112952	0	0	0	9.27221e-05	0	4.74663e-05	4.07019e-05	0	2.25723e-05	0	0	3.84436e-05	0	1.59551e-05
	USP24	0.000274582	2.02392e-05	0	6.93288e-05	0.000127152	2.19535e-05	3.13456e-05	0	0	8.79104e-05	0	0	0.000109409	0	0
	PLPP3	0.000257931	0.000121707	0	2.34972e-05	0.000120442	0	0	0	0	0	0	0	0	0	0.000283586
	MYSM1	4.03482e-05	4.20108e-05	0	5.72329e-05	0.000136469	0	0	6.60869e-05	0	0.000101563	0	0	7.24976e-05	0	1.74682e-05
	JUN	0.00101463	0	0	0.000730607	0.000518603	0	0.00540753	0	0	0.000179548	0	0	0	0	0
	LINC01358	0	2.79943e-05	0	5.571e-05	1.01115e-05	0	3.83341e-05	0.000154077	0	0	0	0	3.38184e-05	0	0
	HOOK1	0.000255525	0	0	0.000105114	0.00035138	0	0.000188278	0.00022646	0	0	0	0	8.17219e-05	0	0
	NFIA	0	0	0	0	0	0	0.00337356	0	0	0	0	0	0	0	0
	TM2D1	0.000341709	0.000530013	0	0.000127185	6.50581e-05	2.9455e-05	5.7991e-05	0.000328031	0	9.35466e-06	0	0	4.07745e-05	0	9.34106e-05
	INADL	8.88972e-05	0	0	0	0.000151118	0	0	0	0	2.40486e-05	0	0	5.84821e-06	0	0
	USP1	7.64856e-05	0	0	0.00029353	0.000332117	6.41696e-05	7.84786e-05	0	0	3.05362e-05	0	0	0.000241697	0	1.12538e-05
	ATG4C	0.000509401	1.92272e-05	0	0.000312256	0.00019959	6.21279e-05	0	0	0	6.85168e-05	0	0	0.000198216	0	2.34713e-06
	ALG6	4.29968e-06	4.76054e-05	0	5.0773e-05	3.86126e-05	0	7.03306e-05	4.73912e-05	0	1.28373e-05	0	0	8.03099e-05	0	0
	PGM1	0	0.000423567	0	0.000136072	0.000108091	0.000177414	0	0.000179515	0	0	0	0	0.000121508	0	0
	RAVER2	0.000208468	0.000256678	0	0	3.90905e-05	5.12375e-06	0.000488398	0	0	8.05429e-05	0	0	0	0	0
	JAK1	0.00167576	0	0	0.000442177	0.000885023	0.000223397	0	0.000458226	0	0.00118528	0	0	0.000470145	0	0.000148227
	LEPROT	0.00083646	0.000255811	0	0.000465436	0.00017119	9.12042e-39	0.000477266	0.00058815	0	5.91976e-05	0	0	0.000185422	0	0.000238026
	PDE4B	0.000402521	0.00010928	0	4.51145e-05	0.000432521	0	0.000128166	0.000497437	0	0	0	0	0.00017602	0	8.66175e-05
	MIER1	3.32818e-05	0	0	0.000323766	0.000366572	8.00195e-05	0	5.24814e-07	0	2.8287e-05	0	0	0.000214962	0	4.38264e-05
	GADD45A	0.00040633	0.000660673	0	5.79115e-05	0	0	0	0	0	0	0	0	0.00010637	0	0.00195692
	SRSF11	4.82403e-16	0	0	0.000170639	0.00070606	0.000126288	0.000171921	0	0	0.000266673	0	0	0.000553542	0	0.000174996
	ZRANB2	4.3e-44	3.67779e-19	0	0.000185197	0.000514025	0.000148864	0	0	0	0.000161369	0	0	0.000404994	0	0
	TYW3	0.000185771	0.000152712	0	1.33048e-05	0.000302164	0.000185663	0	0.000108178	0	0.000100721	0	0	0.000271684	0	2.65029e-05
	ACADM	0.000259423	0	0	0.000238229	0.000378236	8.65138e-05	0	0.000357069	0	0.000169574	0	0	0.00046425	0	0
	FAM73A	0	0	0	1.2754e-05	0.000132855	0	0	0	0	8.28933e-05	0	0	3.94967e-05	0	3.96065e-05
	IFI44	0.000165364	0	3.62011e-05	1.8746e-05	0	2.51208e-05	0.000610427	0	0	0.000151136	0	0	3.19144e-05	0	0
	RP5-887A10.1	0.0190214	0	0	0	0	0	0	0	0	0.00209512	0	0	0	0	0
	TTLL7	0.000346188	0.000597627	0	0.000634268	9.26087e-05	0	0	0	0	0	0	0	0	0	0
	RPF1	0.000178886	5.49765e-05	0	0.000149361	0.000162518	8.47585e-05	0.000352206	0.000225704	0	0.00017846	0	0	0.000261187	0	8.71748e-05
	CTBS	8.17026e-06	0.000340896	0	0.000395405	0.000111457	0	0.00043739	0.000835789	0	8.67537e-05	0	0	0.00051621	0	3.70157e-05
	C1orf52	9.10865e-05	0	0	3.37021e-05	9.01792e-05	1.61862e-05	0	1.25729e-26	0	9.31036e-06	0	0	0.000103861	0	2.78157e-05
	ZNHIT6	0.000268955	0	0	1.45194e-05	7.0376e-05	0	0	0	0	5.58726e-05	0	0	7.49182e-05	0	0.000126726
	ODF2L	0	3.5479e-05	0	7.67955e-05	0.000107537	3.11772e-05	0	9.83493e-05	0	1.21146e-05	0	0	6.88843e-05	0	4.97582e-05
	SH3GLB1	0.000136229	0	0	0.00139318	0.000877382	0.000330125	0	0.000495432	0	0.000171426	0	0	0.000579104	0	0
	LMO4	0.000289305	0.000730068	0	0.00158579	0.00124224	4.84958e-05	0.000835588	0.000269401	0	0.000268608	0	0	7.17372e-05	0	0
	PKN2	0.000110423	6.62684e-05	0	3.42365e-05	0.000274055	0	0	0	0	6.72292e-05	0	0	5.7373e-05	0	4.05095e-05
	GTF2B	0.000384444	0	0	0.000273993	0.000145275	0.000193065	0	0.000476713	0	8.03527e-05	0	0	0.000232802	0	7.14196e-05
	GBP3	0.000186247	0	0	0.000107567	0	0	0	0.000129047	0	8.77784e-06	0	0	0.000218174	0	0
	GBP2	0.000341898	0	0	0.000217464	0	0	0.00046619	0	0	3.18695e-05	0	0	6.12436e-06	0	0
	GBP4	0.000246254	7.88036e-05	0	0	2.43208e-05	2.29739e-08	0.000432796	0	0	5.18714e-05	0	0	1.97654e-05	0	1.73609e-05
	GBP5	0.000595712	0	0	0.000160591	0	0	0.000410748	7.62659e-05	3.75578e-28	0.000328499	0	0	0.000139009	0	0
	LRRC8B	0.00010473	8.34661e-33	0	3.3986e-37	0.000119944	2.94827e-05	0	0	0	0.000262839	0	0	9.05009e-05	0	9.57951e-05
	ZNF326	2.94152e-05	3.91719e-05	0	3.41096e-05	9.61951e-05	4.09852e-06	0	7.6279e-05	0	5.98643e-05	0	0	9.3023e-05	0	0
	ZNF644	0	0	0	0.000160541	0.000603942	2.02383e-05	2.69832e-35	5.70139e-05	0	0.000127447	0	0	0.000215466	0	6.402e-05
	RPAP2	2.69183e-07	0	0	7.82773e-06	0.000291625	8.87778e-05	0	0	0	0.00016666	0	0	0.000160183	0	0
	GFI1	7.40754e-05	7.90398e-14	0	7.91662e-05	2.71251e-05	2.88112e-05	0	9.55771e-05	0	0	0	0	7.18084e-05	0	2.3374e-07
	EVI5	0	4.34135e-21	0	0.000107115	0.000546317	0.000132836	0	0.000134394	0	5.83188e-06	0	0	0.000105391	0	0
	TMED5	0.000409012	0.000477778	0	0.00183321	0.000715649	0.000447655	0	0.00115438	0	5.23565e-05	0	0	0.000971999	0	4.73523e-05
	CCDC18	0	0	0	2.65867e-05	9.3396e-05	0	0	0	0	8.28165e-06	0	0	5.91186e-05	0	2.68965e-05
	DR1	0.000268838	2.908e-42	0	3.49861e-05	0.000145471	0.000109143	4.22033e-06	9.0162e-05	0	6.15672e-05	0	0	0.000198221	0	1.30189e-05
	DNTTIP2	0	0	0	0.00036675	0.000385406	8.07894e-05	0	0	0	0.000235229	0	0	0.000190843	0	0.000134066
	ALG14	0	0.000418959	0	0.0004683	0.000159193	0.000141351	0	0.000306751	0	0	0	0	0.000370339	0	6.04054e-05
	TMEM56	0	0.000910812	0	0.000202137	0.000201908	3.63196e-05	0.000130549	0.000549489	0	0	0	0	6.80033e-05	0	0
	RP11-234N17.1	0	0	0	0	3.00626e-05	0.000224378	0.000104772	0	0	6.68581e-05	0	0	0	0	0
	AGL	7.29771e-05	0.000108005	0	9.38611e-06	9.91977e-05	1.08622e-05	0	0	0	4.45457e-05	0	0	9.22731e-05	0	9.27377e-06
	DBT	0.000138129	0	0	6.38944e-05	0.00017256	9.2666e-05	0	0	0	9.17822e-05	0	0	6.37075e-05	0	4.71948e-05
	RP4-575N6.2	0	0	0	0.000167839	0	0.00109171	0	0.00023499	0	0	0	0	0	0	9.09474e-05
	RNPC3	7.75881e-05	0.000120104	0	4.38745e-05	0.000141628	5.80931e-05	0	0	0	5.06913e-05	0	0	4.012e-05	0	0
	PRMT6	0.000159051	0	0	9.85106e-06	0	5.93979e-06	4.85188e-05	5.06285e-05	0	1.07993e-05	0	0	3.92158e-05	0	4.96199e-05
	NTNG1	0.000121917	0	0	0	2.04131e-05	0	0	0.00011089	0	0	0	0	9.61452e-06	0	0
	PRPF38B	0	0	0	0.000169137	0.000706788	0.000163831	0.000620951	0	0	0.000292448	0	0	0.000451641	0	0.000134644
	STXBP3	7.4986e-05	0	0	7.43739e-05	0.000150237	4.59215e-05	0	3.46882e-05	0	4.33764e-05	0	0	0.000115095	0	1.29742e-05
	CLCC1	0	0.000701939	0	0.00103991	0.00053007	9.78736e-05	0	0.000638589	0	0.000177342	0	0	0.000445842	0	0
	RP11-20O24.4	1.58107e-05	3.82424e-05	0	0	0	0.000163725	0	2.04017e-05	0	0.000195947	0	0	2.23297e-05	0	8.76527e-06
	TMEM167B	0	0	0	0.000397986	0.000233899	0.000263527	0	0.000149236	0	2.98221e-05	0	0	0.000125767	0	4.07401e-05
	SARS	9.94481e-05	0.000434712	0	0.00148369	0.000846533	0.000502403	0	0	0	0.00163422	0	0	9.99836e-05	0	0
	SORT1	0.00154773	0.000650518	0	0	0.000141679	0	0	0	0	0.000643143	0	0	0	0	0.000176911
	CYB561D1	9.62821e-06	0.000117938	0	8.44712e-05	3.32495e-05	2.02026e-20	8.13115e-05	0	0	6.08352e-12	0	0	2.08126e-05	0	3.55878e-05
	AMPD2	0	9.53131e-35	0	5.3533e-05	0.000138525	5.66195e-05	0	0	0	0.000146608	0	0	7.7221e-05	0	3.6991e-05
	GSTM4	0	0.00025206	0	7.3809e-05	9.78718e-05	0	6.1616e-05	0.000124942	0	0.000115796	0	0	5.33304e-05	0	0
	GSTM3	0.000156574	0.000220719	0	6.78547e-05	0	0	7.59964e-06	0	0	0	0	0	0	0	0
	AHCYL1	9.39804e-05	1.60419e-05	0	0.000693797	0.000416031	0.000203633	0	0.000282594	0	0.000500862	0	0	8.00749e-05	0	1.44282e-20
	STRIP1	0	0.000109569	0	6.96347e-05	2.14253e-05	8.4215e-32	0	5.57756e-05	0	6.10159e-05	0	0	5.19745e-05	0	2.30985e-05
	RP11-284N8.3	0.000925241	0.000176676	0	0.00020815	0.000796578	0	0	0.000726974	0	0	0	0	0.000239925	0	0.00034132
	KCNA3	0.000335113	0	0	4.22546e-05	1.00449e-05	0	0	0.000675369	0	0	0	0	0.000134485	0	0.000318694
	LRIF1	0	0	0	0.000132363	0.000374262	0.000138005	0	6.59819e-05	0	7.83296e-05	0	0	0.000131341	0	6.45504e-05
	DENND2D	0	6.77137e-05	0	0.000159997	3.63328e-05	7.3928e-05	0	0.000173805	0	3.15665e-05	0	0	2.97673e-05	0	4.17808e-36
	DDX20	2.46803e-05	0	0	5.49776e-05	6.51193e-05	4.75179e-05	0	2.70778e-05	0	1.66714e-05	0	0	3.37226e-05	0	0
	ST7L	0.00010833	9.61082e-05	0	4.99856e-05	4.83256e-05	6.15555e-05	4.15069e-08	0	0	1.87868e-05	0	0	5.01067e-05	0	1.98602e-06
	RHOC	0.000664288	0.000208503	0	0.000126325	0	0	0.000401986	0	0	4.3663e-05	0	0	0	0	1.09416e-29
	SLC16A1-AS1	2.22055e-05	0	0	0	7.85557e-05	1.50729e-05	4.08471e-05	2.63941e-05	0	0	0	0	2.95505e-05	0.000838125	1.14645e-05
	LRIG2	6.26248e-05	0	0	8.10003e-06	0.000123011	0	0	4.46305e-05	0	1.71941e-05	0	0	3.91644e-05	0	9.34733e-06
	MAGI3	0	6.15888e-05	0	3.67269e-05	7.30244e-05	0	0.000243131	0	0	0	0	0	0	0	0
	RSBN1	0.000202197	3.33505e-05	0	0	0.000212753	0	0	3.36522e-05	0	0.000104429	0	0	6.04764e-05	0	1.27254e-05
	AP4B1	1.65972e-35	0	0	9.65657e-05	5.86783e-05	4.26355e-05	2.39617e-05	6.98522e-05	0	1.18202e-05	0	0	0.000102655	0	1.10833e-05
	TRIM33	8.52008e-05	0	0	0.00011851	0.000342287	0.000148812	1.21989e-05	0	0	0.000133762	0	0	9.13762e-05	0	1.00953e-37
	AMPD1	0.00237048	0.00343317	0	0	0.000862342	0	0	0	0	0.000153753	0	0	0	0	7.65074e-05
	TTF2	0	0.000180408	0	0	5.36352e-05	1.47664e-05	0	0	0	7.95296e-05	0	0	0.000103922	0	0
	GDAP2	0	7.94195e-05	0	4.5575e-05	7.9886e-05	1.32245e-19	4.10145e-05	0	0	2.78114e-05	0	0	0.000107035	0	3.75475e-05
	WARS2	0	0	0	1.58686e-05	1.94749e-05	3.19145e-05	0	6.01447e-07	0	0.00010056	0	0	5.03149e-05	0	9.57779e-05
	PHGDH	0	0	0	0.00102052	0	0	0	0.000296897	0	0.00345986	0	0	1.77451e-05	0	0
	CH17-472G23.2	0.00062197	0	0	2.2853e-05	3.6913e-05	7.90974e-05	0	1.8446e-05	0	0.000164476	0	0	0	0	0
	NBPF8	1.32982e-05	0	0	0	7.95153e-05	3.41803e-06	3.53899e-05	0	0	1.39571e-05	0	0	2.13708e-06	0.000126752	5.2837e-05
	GPR89A	0	0	0	0.000129069	3.39224e-05	3.1943e-05	0	5.65664e-05	0	6.76475e-05	0	0	4.79162e-05	0	0.000154505
	PIAS3	0	0	0	9.67806e-05	6.21821e-05	3.07177e-05	0.000167084	4.44804e-05	0	6.45963e-06	0	0	3.79334e-05	0	0.000107835
	PEX11B	0.000286792	0	0	0.000218755	1.52159e-05	0.000145128	0	0.000224396	0	3.38262e-05	0	0	8.83457e-05	0	0.000241702
	POLR3GL	9.15063e-05	0.000529057	0	0.000239159	9.67002e-05	1.07764e-05	0	0.000259435	0	0.000177211	0	0	8.34265e-05	0	0.000437871
	TXNIP	0	0	0	0	0	0	0	0	0	0	0.796791	0	0	0	0
	GPR89B	3.54638e-05	7.73857e-06	0	5.26901e-05	8.26969e-06	1.05067e-05	2.84982e-05	4.8498e-05	0	5.85258e-05	0	0	7.9281e-05	0	7.89168e-05
	PDE4DIP	0.00029927	2.23568e-15	0	0.000251678	0.0005621	0	0	0.000403187	0	0	0	0	0.000114105	0	0.000536115
	LINC00869	0.000525961	0.000114382	0	5.32063e-05	3.245e-05	4.17255e-05	0.000103051	0	0	0.000223059	0	0	0	0	0
	HIST2H2BE	6.78205e-05	0	0	3.1973e-05	0	0	0.00115861	0	0.000480753	4.45735e-05	0	0	0	0	6.26587e-05
	HIST2H2AC	0.000444252	0	0	5.50131e-05	0.000334776	4.72195e-05	0.000234074	0	0	7.86526e-05	0	0	0.000140625	0	0.000180121
	BOLA1	0.000133687	0	0	0.000171942	4.71271e-05	2.32351e-05	0.000687871	0.000182968	0	4.53084e-05	0	0	4.33887e-05	0	0
	OTUD7B	1.13911e-05	0.000100316	0	4.27133e-05	6.79356e-05	1.74801e-25	3.05054e-05	0	0	1.90662e-05	0	0	6.87641e-05	0	0.000139779
	ANP32E	0	0	0	0.000427264	0.00051328	1.92139e-05	9.75621e-05	0	0	0	0	0	0.000495552	0	0.000460637
	APH1A	0.000220957	0	0	0.000267736	0	0.000177852	0.000404355	0.000120425	0	0	0	0	0.000117883	0	0.000132259
	MRPS21	0	0.000151809	0	0.000170733	0.000323948	0.00117642	0.000299788	0	0	0.00058716	0	0	0.0004412	0	0.00128826
	RPRD2	0.000245115	0	0	3.37784e-05	0.000344443	0.000128095	0.000238598	0	0	4.66063e-05	0	0	6.94301e-05	0	0.000210344
	ENSA	0.000269651	0.000254427	0	0.000675285	0.000311412	0.000469096	0.00141244	0.000358309	0	4.50192e-06	0	0	0.000646905	0	0.00178855
	C1orf56	4.87991e-15	0	0	8.11426e-05	3.69789e-05	2.77179e-05	5.41021e-05	0	0	5.02977e-05	0	0	5.68476e-05	0	0.000164959
	GABPB2	7.79796e-05	0	0	1.00629e-05	9.06963e-05	5.86094e-05	0.000157637	0	0	3.86918e-05	0	0	4.70696e-05	0	7.82144e-05
	SCNM1	0.00012192	0	0	8.11119e-05	9.01069e-05	9.50754e-05	0.000260957	4.21736e-05	0	4.55663e-05	0	0	8.43269e-05	0	0.000185693
	VPS72	0.000150136	0	0	0.000117285	0.000127972	6.57686e-05	6.94069e-05	5.93767e-05	0	0.000107405	0	0	8.58637e-05	0	0.00033823
	PIP5K1A	9.04154e-05	0	0	7.62395e-05	1.51507e-05	0	0.000123985	6.46774e-05	0	0	0	0	3.48429e-05	0	8.49513e-05
	PSMD4	0.000245972	5.54952e-05	0	0.000378932	0.000235568	0.000526622	0	0	0	0.000386334	0	0	0.00048548	0	0.000997585
	THEM4	0	3.78575e-05	0	0.000128999	8.5241e-05	7.23367e-05	0.000120855	2.22698e-05	0	9.8582e-05	0	0	1.8328e-05	0	0.000161811
	S100A10	0	0	0	0.00128871	6.24388e-05	6.46797e-05	6.04851e-05	3.39733e-05	0	9.32966e-05	0	0	0.000473301	0	0.00067059
	S100A11	0	0	0	0.000571929	0	0	0.0013753	0.00165896	0	0.000230691	0	0	6.9545e-05	0	0.00295957
	S100A9	0	0	0	0.000111088	0	0	0	0.000264164	0	0	0	0	4.39065e-32	0.00585326	0
	S100A8	0	0	0	6.9727e-05	0	0	0	9.68657e-05	0	0	0	0	0	0.0112838	0
	S100A6	0	0.0042851	0	0.0030281	0.000781516	0.000228935	0	0.00184191	0	0.000224942	0	0	0	0	0.00508565
	S100A4	0	0.000458731	0	0.00153115	0	0	0	0.000806049	3.57042e-19	0.000885237	0	0	2.12388e-05	0	0.00243388
	SLC27A3	5.9158e-05	0	0	0.00019436	0	9.34886e-14	0	5.55605e-05	0	1.5813e-05	0	0	2.64248e-05	0	0.000131851
	GATAD2B	0.000117486	0	0	0.00011316	0.000172053	8.88114e-05	0	8.39624e-11	0	8.4603e-05	0	0	7.55861e-05	0	0.00031227
	CRTC2	2.15411e-08	0	0	9.41952e-05	5.93973e-05	0.000100892	0.000776738	5.40314e-05	0	2.01018e-05	0	0	0	0	8.2553e-05
	SLC39A1	0	4.36204e-16	0	0.000106599	5.37736e-05	6.94653e-05	0.000826222	0.000123691	0	2.47868e-05	0	0	6.15737e-05	0	0.000177884
	RAB13	0	0.000520864	0	7.82384e-05	0.000155869	0.000179105	0	0.000374355	0	9.7991e-05	0	0	8.52898e-05	0	0
	RPS27	0	0	0	0.0153699	0.00348482	0.0677429	0	0.00614841	0	0.00712136	0	0	0.00482055	0	0.0156911
	TPM3	0	1.7529e-05	0	0.00102432	0.00102706	0.000230785	0.000306386	0.000639475	0	0.000463548	0	0	0.00115986	0	0.0012331
	C1orf43	0	0.000176943	0	0.000828274	0.000364553	0.0010687	0.00055377	0.00047791	0	0.00054032	0	0	0.000839493	0	0.00141239
	IL6R	0	3.9761e-24	0	0.000158692	0.000346783	0	0.00722634	0	0	0	0	0	0.0004204	0	0.0036957
	KCNN3	2.66884e-29	0.000628664	0	0.000657051	0.000409637	0	0.00178797	0.000461774	0	0.000576991	0	0	0.000225809	0	0.00217617
	PMVK	0	0	0	0.000388105	0.000195512	0.000295826	0.0018111	5.37151e-05	0	0.000125716	0	0	0.000239179	0	0.000757235
	PBXIP1	8.71575e-14	0.000466879	0	0.00018832	0.000534787	0.000107193	0.00353789	0.000211327	5.44586e-14	0.000431991	0	0	0.000260933	0	0.00101123
	CKS1B	8.30965e-05	0	0	0.000501891	0	5.92138e-05	7.64065e-05	0	0	8.93997e-05	0	0	0.000219376	0	0.000197307
	ZBTB7B	0	0	0	4.82014e-05	0.000108017	4.46621e-05	0.000440469	0.000102235	0	8.04985e-05	0	0	8.22884e-05	0	6.9091e-05
	FAM189B	0	1.51871e-05	0	0	1.32225e-05	2.99678e-05	0.000105124	3.67764e-05	0	0.000138299	0	0	7.87652e-06	0	0.000125794
	SCAMP3	0	1.79659e-14	0	0.000263001	0.000152702	0.000268813	0	0.000308638	0	0.000317156	0	0	0.000370697	0	0.000931857
	CLK2	0	0	0	5.53578e-05	0.000127415	1.68462e-05	0.000217064	2.17036e-05	0	6.51492e-05	0	0	6.97644e-05	0	0.000173636
	FDPS	0.000227658	0.000611177	0	0.00025693	0.000217614	0.000205242	0	0.000260435	0	0.000689254	0	0	0.000619273	0	0.0002621
	ASH1L	0	0	0	5.53358e-05	0.00109728	2.2613e-41	0.000920001	0	0	0.000182191	0	0	0.000137612	0	0.000418746
	YY1AP1	0	9.74975e-05	0	9.60344e-05	0.000172541	0	0.000446383	0	0	0.000283095	0	0	0.000297284	0	0.00040437
	LAMTOR2	0	4.61941e-05	0	0.000203713	2.83676e-05	0.000294251	0	0	0	0.000252129	0	0	0.000315685	0	0.00075765
	LMNA	0	0.000163548	0	0.000610936	0.000170969	0	0.000199848	0.00043364	0	0.000325132	0	0	0	0	0.000232927
	SEMA4A	0.000130258	0	0	0.000380182	0.000542578	0.000378443	0	0	0	0.000611085	0	0	0.00111825	0	0
	SLC25A44	0	0	0	0.000132668	7.40633e-05	4.28082e-05	0	0	0	2.53333e-05	0	0	8.4337e-05	0	8.46248e-05
	PMF1	0	0	0	0.00014633	0.000149648	8.56457e-05	0	0.000144414	0	0.000147578	0	0	0.000157613	0	0.000336061
	PAQR6	0	0	0	0	7.4742e-06	7.46522e-05	0	0.000118781	0	1.49144e-05	0	0	0	0	3.76712e-05
	MEF2D	8.06472e-05	0	0	0.0002396	0.000335979	9.26484e-05	0.000464065	9.60026e-05	0	5.45518e-05	0	0	0.000215768	0	0.000502637
	APOA1BP	0	0.0014595	0	0.000316368	0.000255011	0.000346532	0	0.00100955	0	0.00019529	0	0	0.000247185	0	0.000737898
	GPATCH4	0.000254619	0	0	1.21655e-05	7.65479e-05	8.98098e-05	0	0	0	0.000402561	0	0	0.000191363	0	0.000816913
	ISG20L2	0	0	0	0.000206428	0.000370752	8.3654e-24	0	0	0	0.000136345	0	0	0.000125944	0	0.000404802
	HDGF	0.000206164	0.000521098	0	0.000120632	0.000391258	0.000193298	0.000684289	0	0	0.000803647	0	0	0.00103735	0	0.00108582
	FCRL3	0.000397819	0	0	0	0	0	0	0	0	0	0	0	0	0	0.000556283
	FCRL2	0.0007383	0.000830258	0	0.000277399	8.93399e-05	3.37319e-07	0	1.22111e-05	0	0	0	0	0	0	0
	CD1D	0.00106317	0	0	0	0	0	0	0	0	0	0	0	0	0	0.000839329
	IFI16	0.000620566	0	0	3.80636e-05	0.000821613	1.02749e-33	0.00212538	0	0	0.00106716	0	0	0.000600854	0	0.0015408
	AIM2	0.000557469	0	0	8.3798e-05	0.000191217	0.00029751	0	2.32247e-07	0	7.09779e-06	0	0	0.000220986	0	0.000247827
	PIGM	0	0	0	0.000144311	0.000182898	6.72713e-05	0.000296942	0	0	3.72673e-05	0	0	4.74693e-05	0	0.000403163
	COPA	0	6.21602e-20	0	0.000727946	0.000686674	0.000166694	0	0.000668117	0	0.000465824	0	0	0.00120499	0	0.000971238
	SLAMF6	0	0	0	0	0	0	0	0.000656015	0	0	0	0	0.000195467	0	0.000523962
	SLAMF1	0	0.000785446	0	0.000762367	0.000139092	4.55814e-05	0	0.000440936	0	0	0	0	0.000379795	0	0.000994792
	F11R	0	0.000192582	0	2.73746e-06	8.92324e-05	5.71601e-05	4.71784e-05	0.000132409	0	0	0	0	9.24714e-05	0	4.48728e-05
	TSTD1	0.000432276	0.00140197	0	0.000562342	0.000249351	0.000779465	0.00137736	0.000243077	0	0	0	0	0.000143174	0	0.0011406
	ARHGAP30	0.000396501	0	0	0.000149532	0.000152217	0.000203131	0	0	0	4.67873e-05	0	0	0.000224247	0	0.000687527
	DEDD	8.14469e-06	0.00015581	0	8.94629e-05	2.91795e-05	8.58988e-05	0.000268708	7.33912e-05	0	3.87634e-05	0	0	9.14106e-05	0	0.000171853
	UFC1	0	6.277e-08	0	0.00142931	0.000514957	0.000907192	0	0.000404566	0	8.854e-05	0	0	0.000571604	0	0.00090705
	PPOX	0	0	0	2.25835e-05	2.27707e-05	0	0	0.000167949	0	4.93092e-05	0	0	5.07992e-05	0	0.000233971
	TOMM40L	0	5.18641e-05	7.77844e-36	2.69844e-05	1.14517e-05	5.36065e-05	0	4.90644e-05	0	0	0	0	1.60399e-05	0	9.46314e-05
	FCGR2B	0.00233515	0.000460665	0	0.000211474	8.9178e-30	0	0	0.000767932	0	0.000742417	0	0	0.000654244	0	0.0020371
	FCRLA	0.00321823	0	0	0.0011996	2.76975e-05	0.000514311	0	0	0	0.000588937	0	0	0	0	0.00119641
	FCRLB	0.000343147	0	0	0	0	0	0	0	0	3.04453e-05	0	0	4.50973e-06	0	0.000147676
	ATF6	0	0.00135578	0	0.00111586	0.000622553	1.16555e-16	0	0.000180622	0	0.000295457	0	0	0.000185913	0	0.000863086
	UAP1	0	0	0	0.000484316	0.000254029	0.000273395	0	0.00126069	0	0	0	0	0.00119397	0	0.00190548
	HSD17B7	0	0	0	6.62317e-05	1.64843e-05	5.12137e-05	0	2.05718e-05	0	0	0	0	6.22621e-05	0	0.000130944
	MGST3	0.000329591	0.00223199	0	0.00115082	0.000468551	0.000392196	0	1.56779e-40	0	0	0	0	0.00020379	0	0.000606662
	TMCO1	0	0	0	0.00188011	0.000240073	0.000322446	0	2.19328e-06	0	0.000496995	0	0	0.000587795	0	0.00901909
	POU2F1	0.000474577	0	0	0	0.000389549	3.96629e-05	0	0	0	1.65518e-14	0	0	0.00019055	0	0.000373109
	CREG1	0.000311641	0.000265161	0	0.000219865	3.03198e-05	0.00026812	0.00586405	0.000295162	0	0.000585881	0	0	8.19172e-05	0	0.000864053
	MPZL1	0.00013027	0.000852738	0	6.95589e-05	8.14517e-05	1.07477e-12	0	0.000417019	0	5.71164e-05	0	0	0.000311345	0	0.000721208
	MPC2	6.84144e-05	2.42992e-05	0	0.000315218	0.000107521	0.000104187	0.00119881	0.000216132	0	0.000103833	0	0	0.000575756	0	0.000599507
	DCAF6	0	9.86029e-05	0	6.38469e-05	5.2308e-05	5.83192e-05	0.000561815	0	0	7.70075e-06	0	0	0.000244422	0	0.000234294
	TIPRL	5.29914e-06	0	0	0.000238698	7.49742e-05	0.000118914	0	5.44103e-05	0	5.2845e-05	0	0	0.000288586	0	0.00025983
	ATP1B1	0	0.000566891	0	0	0	0	0.000469854	0.00034968	0	0	0	0	2.25191e-05	0	0
	SELL	0	0	0	0	0	0	0	0	0	0	0	0.0109955	0.00036038	0	0
	METTL18	6.68835e-05	0	0	7.32697e-05	1.66676e-05	1.72926e-05	0	6.81946e-05	0	2.36478e-05	0	0	2.06389e-05	0	8.49736e-05
	PRRC2C	0	0	0	0.000125984	0.00207744	0.000161383	0.000177318	0	0	0.000499056	0	0	0.000819248	0	0.00136705
	SUCO	0	0.000427936	0	0.000667437	0.000823144	0	0	0.000509657	0	0	0	0	0.000152549	0	0.000440805
	PRDX6	0.000571597	2.85055e-10	0	0.00044735	0.00023411	0.000720172	0	0.00023162	0	0.000465583	0	0	0.000704571	0	0.000338799
	RP11-360D2.2	0	0	0	6.87138e-13	0	0.000226483	0	0	0	1.58797e-07	0	0	0	0	4.87109e-05
	GAS5	0	0	0	0	0	0.0032114	0	0	0	0.00414605	0	0	0	0	3.52981e-05
	RABGAP1L	0.000239214	0	0	0.000270312	0.000288743	0.000185017	0.00200742	0.000160624	0	7.27718e-05	0	0	0.000235889	0	4.98739e-05
	CACYBP	6.71511e-05	0	0	0.000313067	0.000186531	0.000367969	0.000127913	0	0	5.69409e-05	0	0	0.000621191	0	0.000773284
	KIAA0040	0	0	0	0.000139899	0.000437295	0	0	0.000380188	0	2.86364e-05	0	0	0.000706961	0	0.00395498
	RP4-765C7.2	0.00139697	0.000977672	0	0.000360154	0	0.000964548	0	0	0	0.000995352	0	0	0	0	0
	RALGPS2	0	0	0	0.000365057	0.000753293	0	0	0	0	0	0	0	0.000585336	0	0.00396385
	FAM20B	0	0.000102729	0	0.000152235	0.000148317	3.40821e-05	0	0	0	5.00569e-05	0	0	9.86513e-05	0	0.000205956
	TOR3A	0	0.000548016	0	0.000267113	0.000163836	4.78108e-06	0.000680405	0.000318824	0	0.000149313	0	0	0.000751548	0	0.00102915
[truncated: 22,432 more rows]

## Sheet: Extended Data Fig. 6a - ssGSEA
Name	Description	NBM-1_healthy plasma	NBM-2_healthy plasma	NBM-3_healthy plasma	NBM-4_healthy plasma	NBM-6_healthy plasma	NBM-7_healthy plasma	NBM-8_healthy plasma	NBM-10_healthy plasma	NBM-11_healthy plasma	MGUS-1_healthy plasma	MGUS-2_healthy plasma	MGUS-2_malignant	MGUS-3_healthy plasma	MGUS-3_malignant	MGUS-4_healthy plasma	MGUS-5_healthy plasma	MGUS-6_healthy plasma	MGUS-6_malignant	SMM-1_malignant	SMM-2_healthy plasma	SMM-2_malignant	SMM-3_healthy plasma	SMM-3_malignant	SMM-4_malignant	SMM-5_malignant	SMM-6_malignant	SMM-7_malignant	SMM-8_healthy plasma	SMM-8_malignant	SMM-9_healthy plasma	SMM-9_malignant	SMM-10_healthy plasma	SMM-10_malignant	SMM-11_malignant	SMM-12_malignant	MM-1_malignant	MM-2_malignant	MM-3_healthy plasma	MM-3_malignant	MM-4_healthy plasma	MM-4_malignant	MM-5_malignant	MM-6_healthy plasma	MM-6_malignant	MM-7_malignant	MM-8_malignant
[truncated: 52 more rows]
